# Supplementary material for: Multi-omics single-cell data integration and regulatory inference with graph-linked embedding
Source: Nat Biotechnol. 2022 May 2;40(10):1458–66. doi: 10.1038/s41587-022-01284-4 (PMC9546775; doi:10.1038/s41587-022-01284-4)
Supplement: Supplementary file 3 — Detailed benchmarking data. [file 41587_2022_1284_MOESM3_ESM.xlsx]

## Sheet: Baseline
dataset	method	seed	avg_silhouette_width	avg_silhouette_width_batch	foscttm	graph_connectivity	mean_average_precision	neighbor_conservation	seurat_alignment_score
10x-Multiome-Pbmc10k	CCA_anchor	0	0.613697	0.612191	0.0522542	0.98118	0.889174	0.286458	0.95307
10x-Multiome-Pbmc10k	CCA_anchor	1	0.613641	0.612264	0.0522672	0.98215	0.889356	0.286359	0.953094
10x-Multiome-Pbmc10k	CCA_anchor	2	0.61387	0.612571	0.0523551	0.981923	0.889071	0.286306	0.953032
10x-Multiome-Pbmc10k	CCA_anchor	3	0.613797	0.612543	0.0522989	0.982021	0.889255	0.286472	0.953095
10x-Multiome-Pbmc10k	CCA_anchor	4	0.613254	0.612326	0.0522917	0.97992	0.888838	0.286488	0.952928
10x-Multiome-Pbmc10k	CCA_anchor	5	0.613876	0.612457	0.0523543	0.982404	0.889283	0.286388	0.952816
10x-Multiome-Pbmc10k	CCA_anchor	6	0.613735	0.612537	0.0523283	0.981856	0.889107	0.286329	0.953011
10x-Multiome-Pbmc10k	CCA_anchor	7	0.613714	0.612523	0.0524	0.981035	0.889368	0.286372	0.953124
10x-Multiome-Pbmc10k	GLUE	0	0.612364	0.912767	0.0344568	0.989358	0.875304	0.305436	0.907843
10x-Multiome-Pbmc10k	GLUE	1	0.618291	0.923385	0.0325423	0.990512	0.8797	0.309882	0.935626
10x-Multiome-Pbmc10k	GLUE	2	0.611369	0.911177	0.0322668	0.990639	0.87473	0.308415	0.905792
10x-Multiome-Pbmc10k	GLUE	3	0.602248	0.912971	0.0311669	0.991363	0.882356	0.320471	0.901939
10x-Multiome-Pbmc10k	GLUE	4	0.620756	0.897579	0.0379246	0.989734	0.882439	0.3148	0.894968
10x-Multiome-Pbmc10k	GLUE	5	0.610879	0.916779	0.0413597	0.991029	0.873659	0.30255	0.918642
10x-Multiome-Pbmc10k	GLUE	6	0.603645	0.892055	0.0337432	0.962451	0.865579	0.295893	0.927088
10x-Multiome-Pbmc10k	GLUE	7	0.606036	0.918645	0.0301445	0.993076	0.880567	0.31659	0.933836
10x-Multiome-Pbmc10k	Harmony	0	0.559595	0.852384	0.0746885	0.983956	0.835871	0.318019	0.299056
10x-Multiome-Pbmc10k	LIGER	0	0.55346	0.78926	0.10292	0.921651	0.711936	0.150467	0.718579
10x-Multiome-Pbmc10k	LIGER	1	0.559072	0.802568	0.0932215	0.908748	0.728496	0.162258	0.757131
10x-Multiome-Pbmc10k	LIGER	2	0.559692	0.81532	0.0866203	0.935367	0.731665	0.165203	0.807339
10x-Multiome-Pbmc10k	LIGER	3	0.549154	0.827005	0.0906809	0.930922	0.734883	0.16366	0.804665
10x-Multiome-Pbmc10k	LIGER	4	0.592662	0.798071	0.0864528	0.925905	0.774413	0.158858	0.81712
10x-Multiome-Pbmc10k	LIGER	5	0.554347	0.792034	0.102329	0.919073	0.71428	0.152214	0.777983
10x-Multiome-Pbmc10k	LIGER	6	0.56564	0.804901	0.088015	0.946436	0.744899	0.158089	0.822262
10x-Multiome-Pbmc10k	LIGER	7	0.574908	0.834584	0.0840373	0.948906	0.759563	0.160539	0.818117
10x-Multiome-Pbmc10k	bindSC	0	0.54577	0.922122	0.0503847	0.983728	0.830464	0.2076	0.891484
10x-Multiome-Pbmc10k	iNMF	0	0.547839	0.836676	0.133452	0.911502	0.710469	0.143901	0.840012
10x-Multiome-Pbmc10k	iNMF	1	0.544979	0.743431	0.139193	0.870314	0.730478	0.14136	0.821073
10x-Multiome-Pbmc10k	iNMF	2	0.575451	0.828041	0.087556	0.915509	0.738229	0.154338	0.84855
10x-Multiome-Pbmc10k	iNMF	3	0.552925	0.855013	0.0799539	0.947177	0.745613	0.159542	0.87023
10x-Multiome-Pbmc10k	iNMF	4	0.566846	0.811089	0.108036	0.926108	0.741851	0.154194	0.778013
10x-Multiome-Pbmc10k	iNMF	5	0.53968	0.812616	0.109804	0.92576	0.677329	0.140692	0.85127
10x-Multiome-Pbmc10k	iNMF	6	0.564726	0.790229	0.114043	0.9284	0.74118	0.153878	0.851869
10x-Multiome-Pbmc10k	iNMF	7	0.574554	0.799017	0.101468	0.940552	0.747458	0.151626	0.804306
10x-Multiome-Pbmc10k	LIGER_FiG	0	0.559569	0.826809	0.0946728	0.953592	0.736492	0.16921	0.878363
10x-Multiome-Pbmc10k	LIGER_FiG	1	0.57995	0.83293	0.0754955	0.956848	0.792566	0.188234	0.842734
10x-Multiome-Pbmc10k	LIGER_FiG	2	0.540944	0.778004	0.114102	0.944471	0.702561	0.160488	0.834709
10x-Multiome-Pbmc10k	LIGER_FiG	3	0.531884	0.810462	0.0985523	0.927532	0.713168	0.161478	0.831371
10x-Multiome-Pbmc10k	LIGER_FiG	4	0.550244	0.817822	0.0887542	0.944567	0.748106	0.170773	0.79911
10x-Multiome-Pbmc10k	LIGER_FiG	5	0.550634	0.846727	0.0858597	0.942474	0.763453	0.173066	0.868231
10x-Multiome-Pbmc10k	LIGER_FiG	6	0.535068	0.85012	0.0958129	0.954375	0.736394	0.166916	0.838681
10x-Multiome-Pbmc10k	LIGER_FiG	7	0.537356	0.793038	0.104463	0.9323	0.732539	0.158304	0.823313
10x-Multiome-Pbmc10k	MMD_MA	0	0.427528	0.434271	0.563056	0.572192	0.567656	0.116951	0.223582
10x-Multiome-Pbmc10k	MMD_MA	1	0.418745	0.455578	0.512192	0.628536	0.56666	0.115665	0.18623
10x-Multiome-Pbmc10k	MMD_MA	2	0.400114	0.446017	0.621642	0.569079	0.541434	0.114134	0.20898
10x-Multiome-Pbmc10k	MMD_MA	3	0.456661	0.540409	0.330698	0.623183	0.547131	0.1098	0.184233
10x-Multiome-Pbmc10k	MMD_MA	4	0.426284	0.48228	0.408567	0.668694	0.55295	0.12473	0.219151
10x-Multiome-Pbmc10k	MMD_MA	5	0.406498	0.457949	0.658541	0.56888	0.564517	0.113057	0.260679
10x-Multiome-Pbmc10k	MMD_MA	6	0.405245	0.476787	0.653745	0.535264	0.57895	0.112368	0.187428
10x-Multiome-Pbmc10k	MMD_MA	7	0.420148	0.409791	0.652555	0.511534	0.579561	0.105562	0.176155
10x-Multiome-Pbmc10k	Pamona	0	0.466057	0.726119	0.472126	0.779297	0.549345	0.0967722	0.550688
10x-Multiome-Pbmc10k	UnionCom	0	0.544485	0.327049	0.284166	0.663978	0.834632	0.250207	0.0823749
10x-Multiome-Pbmc10k	UnionCom	1	0.500277	0.345414	0.449054	0.617639	0.78789	0.223931	0.136579
10x-Multiome-Pbmc10k	UnionCom	2	0.505858	0.367928	0.450274	0.592719	0.787008	0.234114	0.160544
10x-Multiome-Pbmc10k	UnionCom	3	0.545157	0.342242	0.387142	0.620051	0.822662	0.23781	0.104308
10x-Multiome-Pbmc10k	UnionCom	4	0.515864	0.329502	0.448122	0.619469	0.809632	0.233642	0.0777347
10x-Multiome-Pbmc10k	UnionCom	5	0.522115	0.286135	0.461428	0.644626	0.830019	0.240625	0.0571729
10x-Multiome-Pbmc10k	UnionCom	6	0.537073	0.387703	0.350841	0.669833	0.815231	0.241526	0.139848
10x-Multiome-Pbmc10k	UnionCom	7	0.513202	0.365191	0.390915	0.611711	0.829852	0.238107	0.0783115
10x-Multiome-Pbmc10k	iNMF_FiG	0	0.55667	0.741196	0.142936	0.858067	0.745016	0.151113	0.693492
10x-Multiome-Pbmc10k	iNMF_FiG	1	0.536014	0.78283	0.122002	0.919571	0.703579	0.154725	0.842333
10x-Multiome-Pbmc10k	iNMF_FiG	2	0.568075	0.821344	0.0934374	0.948513	0.784519	0.167852	0.898789
10x-Multiome-Pbmc10k	iNMF_FiG	3	0.537235	0.81233	0.1072	0.91538	0.755235	0.158724	0.868964
10x-Multiome-Pbmc10k	iNMF_FiG	4	0.538918	0.818759	0.116465	0.924363	0.70535	0.146676	0.860891
10x-Multiome-Pbmc10k	iNMF_FiG	5	0.523179	0.833683	0.127961	0.922456	0.683357	0.146322	0.808702
10x-Multiome-Pbmc10k	iNMF_FiG	6	0.526965	0.787215	0.146559	0.890886	0.693691	0.149707	0.643494
10x-Multiome-Pbmc10k	iNMF_FiG	7	0.535157	0.774893	0.135312	0.889121	0.748165	0.162538	0.818139
Chen-2019	CCA_anchor	0	0.521134	0.658138	0.126845	0.785546	0.677016	0.187668	0.941757
Chen-2019	CCA_anchor	1	0.520894	0.658472	0.127517	0.773923	0.677187	0.188033	0.941458
Chen-2019	CCA_anchor	2	0.521371	0.658702	0.126442	0.777996	0.676159	0.187836	0.941921
Chen-2019	CCA_anchor	3	0.521263	0.657254	0.127438	0.790742	0.676762	0.187755	0.941815
Chen-2019	CCA_anchor	4	0.521345	0.658682	0.126038	0.784683	0.677392	0.188111	0.942481
Chen-2019	CCA_anchor	5	0.521182	0.657744	0.12717	0.781098	0.677044	0.187721	0.941585
Chen-2019	CCA_anchor	6	0.52155	0.65781	0.126102	0.78514	0.678436	0.188004	0.94213
Chen-2019	CCA_anchor	7	0.521388	0.658923	0.127894	0.783066	0.676572	0.187813	0.941231
Chen-2019	GLUE	0	0.574506	0.953386	0.0355543	0.856528	0.781264	0.24125	0.917941
Chen-2019	GLUE	1	0.575011	0.950011	0.0343821	0.85781	0.782387	0.249888	0.92384
Chen-2019	GLUE	2	0.574466	0.955426	0.0365045	0.852547	0.782325	0.247441	0.924224
Chen-2019	GLUE	3	0.572796	0.959819	0.0354754	0.854574	0.782532	0.247	0.920307
Chen-2019	GLUE	4	0.574233	0.955714	0.0335114	0.857127	0.784662	0.248534	0.936165
Chen-2019	GLUE	5	0.575638	0.942522	0.0344672	0.852517	0.783442	0.24904	0.907338
Chen-2019	GLUE	6	0.573548	0.955278	0.0357318	0.855565	0.781216	0.251859	0.936397
Chen-2019	GLUE	7	0.574576	0.952772	0.034997	0.854135	0.78171	0.246835	0.93197
Chen-2019	Harmony	0	0.507475	0.822582	0.270409	0.734549	0.549861	0.178561	0.509143
Chen-2019	LIGER	0	0.493754	0.869212	0.281928	0.723379	0.472216	0.0900662	0.941154
Chen-2019	LIGER	1	0.493954	0.863061	0.281789	0.718567	0.47353	0.0903537	0.939729
Chen-2019	LIGER	2	0.497604	0.882319	0.281477	0.731861	0.479983	0.0885134	0.919042
Chen-2019	LIGER	3	0.49611	0.891498	0.28368	0.72688	0.474572	0.0895995	0.925132
Chen-2019	LIGER	4	0.495122	0.876447	0.280319	0.736089	0.470615	0.0899351	0.912974
Chen-2019	LIGER	5	0.501792	0.865798	0.269968	0.727741	0.485555	0.0903949	0.928611
Chen-2019	LIGER	6	0.49571	0.874842	0.281464	0.722534	0.470874	0.095387	0.935484
Chen-2019	LIGER	7	0.496753	0.856202	0.276706	0.728293	0.471247	0.0926363	0.928319
Chen-2019	bindSC	0	0.510047	0.937497	0.158155	0.717739	0.589064	0.122777	0.942388
Chen-2019	iNMF	0	0.489353	0.888702	0.32228	0.687988	0.435648	0.072656	0.907415
Chen-2019	iNMF	1	0.4881	0.902478	0.316015	0.701741	0.435331	0.0759752	0.915042
Chen-2019	iNMF	2	0.494122	0.893982	0.297331	0.688128	0.452569	0.0824649	0.947576
Chen-2019	iNMF	3	0.491516	0.888093	0.311487	0.707295	0.450219	0.081761	0.925113
Chen-2019	iNMF	4	0.490906	0.880566	0.32207	0.700095	0.441771	0.0738886	0.893331
Chen-2019	iNMF	5	0.486095	0.88951	0.319835	0.695623	0.426078	0.071023	0.935842
Chen-2019	iNMF	6	0.490271	0.865301	0.326376	0.698631	0.429476	0.0715067	0.927852
Chen-2019	iNMF	7	0.495611	0.885312	0.305562	0.699729	0.45404	0.0831742	0.908965
Chen-2019	MMD_MA	0	0.44459	0.539675	0.519007	0.539183	0.476553	0.14088	0.236381
Chen-2019	MMD_MA	1	0.441736	0.526775	0.552743	0.480908	0.472068	0.139538	0.232568
Chen-2019	MMD_MA	2	0.443572	0.526805	0.52571	0.530134	0.473616	0.139611	0.216754
Chen-2019	MMD_MA	3	0.444482	0.523827	0.530705	0.521977	0.480972	0.139267	0.20783
Chen-2019	MMD_MA	4	0.445357	0.527976	0.54831	0.503357	0.480553	0.140138	0.222412
Chen-2019	MMD_MA	5	0.446117	0.536664	0.532743	0.544301	0.478167	0.141761	0.227527
Chen-2019	MMD_MA	6	0.444218	0.527724	0.504034	0.544526	0.475793	0.139855	0.219882
Chen-2019	MMD_MA	7	0.445608	0.530691	0.504684	0.536128	0.481892	0.142753	0.212229
Chen-2019	Pamona	0	0.455062	0.757467	0.510047	0.445002	0.335775	0.0677408	0.8369
Chen-2019	UnionCom	0	0.492464	0.33671	0.578659	0.474581	0.680961	0.188122	0.064163
Chen-2019	UnionCom	1	0.489487	0.32577	0.580771	0.474698	0.678839	0.192139	0.0651689
Chen-2019	UnionCom	2	0.493272	0.447881	0.574656	0.491673	0.657285	0.188737	0.199211
Chen-2019	UnionCom	3	0.489549	0.334924	0.574545	0.450916	0.662695	0.180542	0.0549439
Chen-2019	UnionCom	4	0.48461	0.347052	0.547021	0.51804	0.669412	0.18413	0.107208
Chen-2019	UnionCom	5	0.480248	0.332789	0.57599	0.448702	0.657996	0.169204	0.0756458
Chen-2019	UnionCom	6	0.476899	0.350033	0.551863	0.452873	0.677294	0.179115	0.0903605
Chen-2019	UnionCom	7	0.492042	0.328074	0.520108	0.455019	0.676018	0.186671	0.0414853
Ma-2020	CCA_anchor	0	0.540714	0.706818	0.081198	0.903379	0.692558	0.264104	0.959667
Ma-2020	CCA_anchor	1	0.540792	0.706931	0.0810176	0.903773	0.692728	0.264123	0.959643
Ma-2020	CCA_anchor	2	0.54083	0.706499	0.0813314	0.903093	0.693301	0.264192	0.959686
Ma-2020	CCA_anchor	3	0.540911	0.706488	0.0811207	0.90518	0.693168	0.264141	0.959787
Ma-2020	CCA_anchor	4	0.5407	0.707034	0.081318	0.905863	0.693068	0.264036	0.959773
Ma-2020	CCA_anchor	5	0.540718	0.706536	0.0812597	0.904736	0.693465	0.263903	0.959657
Ma-2020	CCA_anchor	6	0.540632	0.707109	0.0817373	0.904999	0.692229	0.263947	0.959614
Ma-2020	CCA_anchor	7	0.540732	0.706976	0.0814457	0.905721	0.69261	0.264169	0.959835
Ma-2020	GLUE	0	0.554581	0.949906	0.0497553	0.951904	0.740406	0.346134	0.896019
Ma-2020	GLUE	1	0.5538	0.951574	0.0465373	0.950861	0.741497	0.351957	0.878631
Ma-2020	GLUE	2	0.555972	0.952196	0.0477504	0.949428	0.742011	0.343054	0.86542
Ma-2020	GLUE	3	0.552842	0.956901	0.0496113	0.952303	0.737039	0.342882	0.884288
Ma-2020	GLUE	4	0.554425	0.954989	0.0470726	0.950567	0.740552	0.340603	0.891867
Ma-2020	GLUE	5	0.554285	0.957016	0.0501058	0.950079	0.734063	0.338357	0.870836
Ma-2020	GLUE	6	0.555711	0.949469	0.0472811	0.95113	0.742001	0.345368	0.888112
Ma-2020	GLUE	7	0.553908	0.956232	0.0475431	0.94995	0.736776	0.335007	0.891747
Ma-2020	Harmony	0	0.518818	0.882007	0.14908	0.921867	0.644028	0.273055	0.533321
Ma-2020	LIGER	0	0.517667	0.936313	0.131209	0.88615	0.563679	0.169345	0.914879
Ma-2020	LIGER	1	0.496591	0.930343	0.145546	0.864434	0.51379	0.141466	0.939133
Ma-2020	LIGER	2	0.502547	0.939799	0.130997	0.871296	0.536879	0.151638	0.933692
Ma-2020	LIGER	3	0.506722	0.947366	0.123944	0.877956	0.566498	0.169952	0.914787
Ma-2020	LIGER	4	0.512396	0.928323	0.132914	0.874	0.55974	0.160043	0.936069
Ma-2020	LIGER	5	0.505681	0.941393	0.148033	0.874242	0.524345	0.155661	0.910804
Ma-2020	LIGER	6	0.509394	0.950338	0.125653	0.881835	0.558788	0.161603	0.958678
Ma-2020	LIGER	7	0.513291	0.930246	0.128635	0.877273	0.561093	0.163	0.945035
Ma-2020	bindSC	0	0.513125	0.951252	0.120436	0.851399	0.608739	0.173553	0.935565
Ma-2020	iNMF	0	0.501415	0.906047	0.203235	0.856334	0.519043	0.117065	0.863412
Ma-2020	iNMF	1	0.483139	0.91175	0.212252	0.858401	0.487765	0.116467	0.873381
Ma-2020	iNMF	2	0.48012	0.934901	0.203913	0.784834	0.458624	0.0997585	0.899448
Ma-2020	iNMF	3	0.498724	0.923498	0.207269	0.846174	0.489461	0.121837	0.927842
Ma-2020	iNMF	4	0.500207	0.930458	0.178037	0.850678	0.522299	0.131667	0.839991
Ma-2020	iNMF	5	0.498928	0.91626	0.232857	0.860015	0.501914	0.127032	0.904301
Ma-2020	iNMF	6	0.490159	0.932994	0.17011	0.824283	0.484302	0.116795	0.901797
Ma-2020	iNMF	7	0.498694	0.925814	0.197629	0.836153	0.516019	0.132265	0.915074
Ma-2020	LIGER_FiG	0	0.518013	0.950215	0.108129	0.911448	0.575398	0.172691	0.952828
Ma-2020	LIGER_FiG	1	0.516552	0.942665	0.108968	0.901826	0.597327	0.185132	0.956079
Ma-2020	LIGER_FiG	2	0.509906	0.946636	0.118886	0.90348	0.560001	0.166133	0.916665
Ma-2020	LIGER_FiG	3	0.516724	0.939062	0.131131	0.910453	0.574002	0.16783	0.89938
Ma-2020	LIGER_FiG	4	0.5158	0.935827	0.110059	0.900688	0.590137	0.176712	0.94253
Ma-2020	LIGER_FiG	5	0.515251	0.940353	0.109119	0.907443	0.590659	0.182114	0.953845
Ma-2020	LIGER_FiG	6	0.513387	0.944564	0.112631	0.897558	0.578301	0.169614	0.916622
Ma-2020	LIGER_FiG	7	0.518418	0.940208	0.108372	0.91266	0.592051	0.179218	0.949059
Ma-2020	iNMF_FiG	0	0.508092	0.944002	0.11694	0.866134	0.569185	0.15944	0.902295
Ma-2020	iNMF_FiG	1	0.511504	0.939913	0.143918	0.862686	0.56106	0.144193	0.92197
Ma-2020	iNMF_FiG	2	0.503287	0.940528	0.176233	0.856505	0.506761	0.132131	0.91334
Ma-2020	iNMF_FiG	3	0.503058	0.947517	0.148399	0.893523	0.533417	0.154388	0.923479
Ma-2020	iNMF_FiG	4	0.492634	0.938788	0.169892	0.878293	0.493742	0.124707	0.899363
Ma-2020	iNMF_FiG	5	0.501105	0.934283	0.154494	0.885041	0.529179	0.133435	0.909606
Ma-2020	iNMF_FiG	6	0.505759	0.925573	0.152577	0.879445	0.54876	0.141251	0.92813
Ma-2020	iNMF_FiG	7	0.490249	0.929357	0.137998	0.874607	0.525252	0.13614	0.912292
Muto-2021	CCA_anchor	0	0.69146	0.675455		0.98052	0.94115	0.441789	0.822998
Muto-2021	CCA_anchor	1	0.691698	0.675792		0.980013	0.941345	0.442057	0.821505
Muto-2021	CCA_anchor	2	0.691475	0.67572		0.980616	0.941185	0.441763	0.823459
Muto-2021	CCA_anchor	3	0.691697	0.675218		0.980092	0.94105	0.442046	0.822719
Muto-2021	CCA_anchor	4	0.691585	0.6758		0.980517	0.941105	0.441945	0.822412
Muto-2021	CCA_anchor	5	0.691564	0.675004		0.980592	0.940992	0.441913	0.822833
Muto-2021	CCA_anchor	6	0.691764	0.675722		0.979622	0.94127	0.441557	0.823122
Muto-2021	CCA_anchor	7	0.691542	0.676059		0.980816	0.941027	0.44218	0.822792
Muto-2021	GLUE	0	0.639806	0.906946		0.969187	0.941028	0.444334	0.87447
Muto-2021	GLUE	1	0.643946	0.905908		0.968822	0.944209	0.441412	0.873152
Muto-2021	GLUE	2	0.646911	0.917172		0.990447	0.943718	0.436749	0.852868
Muto-2021	GLUE	3	0.644693	0.914657		0.990003	0.944224	0.441859	0.85947
Muto-2021	GLUE	4	0.642393	0.940414		0.98913	0.94648	0.439607	0.865219
Muto-2021	GLUE	5	0.640279	0.921211		0.990194	0.944177	0.436386	0.869115
Muto-2021	GLUE	6	0.640778	0.918397		0.988602	0.942735	0.435382	0.873465
Muto-2021	GLUE	7	0.638027	0.917608		0.988451	0.943476	0.439069	0.861257
Muto-2021	Harmony	0	0.625361	0.839646		0.970788	0.937422	0.399119	0.358521
Muto-2021	LIGER	0	0.636778	0.915573		0.974573	0.912345	0.191019	0.779541
Muto-2021	LIGER	1	0.643347	0.872886		0.953342	0.912646	0.193487	0.670249
Muto-2021	LIGER	2	0.628191	0.860211		0.967617	0.876112	0.176377	0.73129
Muto-2021	LIGER	3	0.598313	0.859571		0.944685	0.8927	0.194511	0.744619
Muto-2021	LIGER	4	0.637118	0.903131		0.961923	0.912859	0.192643	0.695433
Muto-2021	LIGER	5	0.627752	0.876815		0.957938	0.888252	0.178382	0.777069
Muto-2021	LIGER	6	0.614203	0.87886		0.966006	0.882097	0.187416	0.729566
Muto-2021	LIGER	7	0.623255	0.879523		0.969029	0.891264	0.186177	0.744872
Muto-2021	bindSC	0	0.56676	0.915054		0.977135	0.933136	0.254576	0.837134
Muto-2021	iNMF	0	0.63066	0.881401		0.94283	0.88992	0.169484	0.806232
Muto-2021	iNMF	1	0.621335	0.88763		0.955177	0.884215	0.162754	0.806841
Muto-2021	iNMF	2	0.647887	0.921654		0.971494	0.896801	0.174412	0.831088
Muto-2021	iNMF	3	0.613688	0.887643		0.957598	0.893409	0.180535	0.860734
Muto-2021	iNMF	4	0.595872	0.920737		0.969283	0.880521	0.181173	0.876087
Muto-2021	iNMF	5	0.638063	0.903914		0.957383	0.890618	0.168626	0.874213
Muto-2021	iNMF	6	0.636562	0.887433		0.962278	0.879054	0.160724	0.837783
Muto-2021	iNMF	7	0.632688	0.934031		0.96844	0.914087	0.191473	0.877193
Muto-2021	LIGER_FiG	0	0.638631	0.912241		0.980413	0.91654	0.19696	0.77516
Muto-2021	LIGER_FiG	1	0.631015	0.906297		0.970011	0.913749	0.191666	0.755338
Muto-2021	LIGER_FiG	2	0.675855	0.937169		0.982238	0.92607	0.195887	0.779658
Muto-2021	LIGER_FiG	3	0.669663	0.929239		0.983672	0.933726	0.206968	0.827143
Muto-2021	LIGER_FiG	4	0.668789	0.902311		0.985109	0.924201	0.206508	0.809194
Muto-2021	LIGER_FiG	5	0.664164	0.927834		0.980017	0.928242	0.192993	0.762909
Muto-2021	LIGER_FiG	6	0.649772	0.893364		0.980097	0.913044	0.196069	0.757924
Muto-2021	LIGER_FiG	7	0.660837	0.918057		0.977896	0.915454	0.191147	0.732041
Muto-2021	Pamona	0	0.495807	0.52772		0.760407	0.767795	0.200583	0.531438
Muto-2021	iNMF_FiG	0	0.593343	0.935074		0.979808	0.904725	0.191098	0.854496
Muto-2021	iNMF_FiG	1	0.603909	0.89037		0.952497	0.877662	0.157131	0.749063
Muto-2021	iNMF_FiG	2	0.610375	0.906846		0.977636	0.905231	0.197649	0.866215
Muto-2021	iNMF_FiG	3	0.588642	0.884001		0.969082	0.868942	0.158285	0.81381
Muto-2021	iNMF_FiG	4	0.598155	0.905276		0.979542	0.908116	0.1932	0.81754
Muto-2021	iNMF_FiG	5	0.645297	0.908871		0.958618	0.908548	0.180883	0.824693
Muto-2021	iNMF_FiG	6	0.652752	0.895084		0.972751	0.911871	0.184199	0.850827
Muto-2021	iNMF_FiG	7	0.627873	0.898526		0.979343	0.910395	0.193821	0.86099
Yao-2021	CCA_anchor	0	0.555907	0.6958		0.969167	0.89346	0.395397	0.489545
Yao-2021	CCA_anchor	1	0.560907	0.703478		0.973213	0.894258	0.395926	0.493738
Yao-2021	CCA_anchor	2	0.556318	0.694608		0.97096	0.896032	0.396018	0.490742
Yao-2021	CCA_anchor	3	0.559731	0.70122		0.968875	0.894191	0.396092	0.493233
Yao-2021	CCA_anchor	4	0.555552	0.696233		0.972331	0.897539	0.396037	0.488163
Yao-2021	CCA_anchor	5	0.557714	0.699153		0.972445	0.89436	0.395795	0.491907
Yao-2021	CCA_anchor	6	0.558919	0.700721		0.970951	0.895914	0.396096	0.491512
Yao-2021	CCA_anchor	7	0.559449	0.698878		0.970993	0.89456	0.396067	0.494924
Yao-2021	GLUE	0	0.597428	0.924233		0.990591	0.954763	0.471177	0.871468
Yao-2021	GLUE	1	0.603967	0.92155		0.990078	0.958123	0.473109	0.859977
Yao-2021	GLUE	2	0.598637	0.937083		0.989262	0.951465	0.473298	0.883786
Yao-2021	GLUE	3	0.599461	0.914908		0.991026	0.948382	0.472402	0.891918
Yao-2021	GLUE	4	0.590514	0.89809		0.989773	0.948772	0.468775	0.878257
Yao-2021	GLUE	5	0.596071	0.927242		0.992358	0.954854	0.472099	0.852382
Yao-2021	GLUE	6	0.600355	0.910255		0.991983	0.961404	0.472417	0.830388
Yao-2021	GLUE	7	0.594999	0.9227		0.991724	0.948418	0.46778	0.848979
Yao-2021	Harmony	0	0.555017	0.797295		0.972862	0.845657	0.360032	0.174215
Yao-2021	LIGER	0	0.605637	0.57072		0.814767	0.803012	0.208469	0.82496
Yao-2021	LIGER	1	0.602178	0.544155		0.797712	0.789706	0.214508	0.838036
Yao-2021	LIGER	2	0.634483	0.643001		0.799033	0.807812	0.205813	0.818956
Yao-2021	LIGER	3	0.616281	0.594862		0.799092	0.794033	0.204696	0.818221
Yao-2021	LIGER	4	0.605217	0.646783		0.798969	0.795255	0.217244	0.832727
Yao-2021	LIGER	5	0.621563	0.572702		0.814401	0.816981	0.208683	0.816037
Yao-2021	LIGER	6	0.614939	0.659362		0.809899	0.798233	0.211078	0.828278
Yao-2021	LIGER	7	0.628178	0.59447		0.808351	0.794564	0.190834	0.803691
Yao-2021	iNMF	0	0.603261	0.605916		0.790101	0.791756	0.213163	0.853156
Yao-2021	iNMF	1	0.603169	0.577287		0.799528	0.803048	0.195302	0.845273
Yao-2021	iNMF	2	0.597182	0.698337		0.796752	0.787051	0.210007	0.869244
Yao-2021	iNMF	3	0.603209	0.559348		0.779784	0.78684	0.195722	0.840643
Yao-2021	iNMF	4	0.606851	0.644958		0.804985	0.787192	0.207698	0.878385
Yao-2021	iNMF	5	0.57659	0.458923		0.809338	0.783699	0.188538	0.845943
Yao-2021	iNMF	6	0.607549	0.678752		0.815197	0.793935	0.211961	0.876288
Yao-2021	iNMF	7	0.618102	0.597206		0.799964	0.794581	0.200877	0.862235
Yao-2021	LIGER_FiG	0	0.680552	0.803587		0.931396	0.905111	0.227674	0.855849
Yao-2021	LIGER_FiG	1	0.659167	0.759407		0.912854	0.887048	0.224653	0.855312
Yao-2021	LIGER_FiG	2	0.669049	0.81157		0.922293	0.907425	0.233563	0.83918
Yao-2021	LIGER_FiG	3	0.658788	0.690418		0.917503	0.905676	0.237221	0.844135
Yao-2021	LIGER_FiG	4	0.642026	0.696017		0.925434	0.893891	0.238	0.870755
Yao-2021	LIGER_FiG	5	0.666541	0.791873		0.935263	0.913873	0.236572	0.847831
Yao-2021	LIGER_FiG	6	0.668688	0.782329		0.920127	0.911364	0.237877	0.844687
Yao-2021	LIGER_FiG	7	0.653128	0.777209		0.898706	0.905792	0.231792	0.852019
Yao-2021	iNMF_FiG	0	0.635353	0.651693		0.89526	0.889249	0.2348	0.865701
Yao-2021	iNMF_FiG	1	0.638793	0.784779		0.948342	0.902409	0.231891	0.88004
Yao-2021	iNMF_FiG	2	0.650178	0.713366		0.92214	0.88619	0.231311	0.868583
Yao-2021	iNMF_FiG	3	0.656445	0.791726		0.935297	0.90644	0.240055	0.850377
Yao-2021	iNMF_FiG	4	0.636815	0.795021		0.911146	0.894345	0.240207	0.859247
Yao-2021	iNMF_FiG	5	0.654274	0.800334		0.949637	0.906572	0.231406	0.880965
Yao-2021	iNMF_FiG	6	0.649734	0.68463		0.919041	0.897303	0.231121	0.855005
Yao-2021	iNMF_FiG	7	0.634338	0.821594		0.918085	0.895172	0.238901	0.871307

## Sheet: Hyperparameters
dataset	dim	alt_dim	hidden_depth	hidden_dim	dropout	lam_graph	lam_align	neg_samples	seed	avg_silhouette_width	avg_silhouette_width_batch	feature_consistency	foscttm	graph_connectivity	mean_average_precision	neighbor_conservation	seurat_alignment_score
10x-Multiome-Pbmc10k	10	100	2	256	0.2	0.02	0.05	10	0	0.656522	0.864043	0.894897	0.0444428	0.980557	0.845876	0.251296	0.86698
10x-Multiome-Pbmc10k	10	100	2	256	0.2	0.02	0.05	10	1	0.64533	0.864917	0.90829	0.048527	0.980432	0.852133	0.261917	0.904993
10x-Multiome-Pbmc10k	10	100	2	256	0.2	0.02	0.05	10	2	0.647435	0.892448	0.905996	0.0462327	0.982575	0.859226	0.266078	0.866062
10x-Multiome-Pbmc10k	10	100	2	256	0.2	0.02	0.05	10	3	0.647189	0.885271	0.904702	0.0500519	0.9833	0.854563	0.26592	0.90679
10x-Multiome-Pbmc10k	30	100	2	256	0.2	0.02	0.05	10	0	0.606629	0.896804	0.95805	0.0357485	0.961763	0.865933	0.290364	0.930662
10x-Multiome-Pbmc10k	30	100	2	256	0.2	0.02	0.05	10	1	0.61359	0.873775	0.956524	0.0387494	0.961059	0.864535	0.295619	0.919213
10x-Multiome-Pbmc10k	30	100	2	256	0.2	0.02	0.05	10	2	0.630179	0.893325	0.956909	0.0426448	0.990675	0.875795	0.297619	0.879249
10x-Multiome-Pbmc10k	30	100	2	256	0.2	0.02	0.05	10	3	0.623244	0.887203	0.953546	0.0330259	0.961511	0.870848	0.292699	0.926211
10x-Multiome-Pbmc10k	50	30	2	256	0.2	0.02	0.05	10	0	0.617518	0.855893	0.955481	0.0381239	0.966606	0.883047	0.332354	0.872055
10x-Multiome-Pbmc10k	50	30	2	256	0.2	0.02	0.05	10	1	0.604681	0.875137	0.968254	0.0379817	0.967227	0.881404	0.329283	0.912454
10x-Multiome-Pbmc10k	50	30	2	256	0.2	0.02	0.05	10	2	0.620146	0.840691	0.969931	0.0346404	0.963668	0.878007	0.329521	0.889801
10x-Multiome-Pbmc10k	50	30	2	256	0.2	0.02	0.05	10	3	0.620064	0.908	0.965808	0.0357746	0.992345	0.887649	0.335944	0.882284
10x-Multiome-Pbmc10k	50	50	2	256	0.2	0.02	0.05	10	0	0.61358	0.912538	0.964979	0.0326563	0.988881	0.879575	0.324574	0.904702
10x-Multiome-Pbmc10k	50	50	2	256	0.2	0.02	0.05	10	1	0.609973	0.873873	0.968993	0.0362077	0.963543	0.869723	0.323237	0.943946
10x-Multiome-Pbmc10k	50	50	2	256	0.2	0.02	0.05	10	2	0.616353	0.904707	0.968587	0.0322969	0.98988	0.881701	0.326226	0.892068
10x-Multiome-Pbmc10k	50	50	2	256	0.2	0.02	0.05	10	3	0.611802	0.917865	0.973731	0.0340215	0.98977	0.878006	0.324771	0.930187
10x-Multiome-Pbmc10k	50	100	0	256	0.2	0.02	0.05	10	0	0.557807	0.70767	0.821666	0.132846	0.887175	0.880303	0.373883	0.233579
10x-Multiome-Pbmc10k	50	100	0	256	0.2	0.02	0.05	10	1	0.556301	0.698331	0.826512	0.129135	0.888661	0.879131	0.373182	0.230913
10x-Multiome-Pbmc10k	50	100	0	256	0.2	0.02	0.05	10	2	0.557246	0.701237	0.83206	0.127473	0.939849	0.879601	0.373903	0.290889
10x-Multiome-Pbmc10k	50	100	0	256	0.2	0.02	0.05	10	3	0.557979	0.707532	0.816214	0.126893	0.915905	0.879952	0.373171	0.22897
10x-Multiome-Pbmc10k	50	100	1	256	0.2	0.02	0.05	10	0	0.586445	0.927377	0.954112	0.0352861	0.994786	0.87639	0.33559	0.917987
10x-Multiome-Pbmc10k	50	100	1	256	0.2	0.02	0.05	10	1	0.594919	0.9263	0.968889	0.0344089	0.991058	0.877594	0.328874	0.924214
10x-Multiome-Pbmc10k	50	100	1	256	0.2	0.02	0.05	10	2	0.599419	0.914966	0.960702	0.0338743	0.992414	0.888618	0.342238	0.913139
10x-Multiome-Pbmc10k	50	100	1	256	0.2	0.02	0.05	10	3	0.583835	0.929894	0.969296	0.036576	0.993189	0.878858	0.33697	0.923183
10x-Multiome-Pbmc10k	50	100	2	64	0.2	0.02	0.05	10	0	0.634152	0.858356	0.93906	0.0502914	0.985868	0.863252	0.269344	0.873652
10x-Multiome-Pbmc10k	50	100	2	64	0.2	0.02	0.05	10	1	0.637747	0.837658	0.941161	0.0428955	0.957666	0.864623	0.286595	0.870213
10x-Multiome-Pbmc10k	50	100	2	64	0.2	0.02	0.05	10	2	0.620054	0.828397	0.932451	0.0535719	0.958622	0.862547	0.281898	0.817489
10x-Multiome-Pbmc10k	50	100	2	64	0.2	0.02	0.05	10	3	0.650751	0.85936	0.936566	0.0377666	0.961646	0.874007	0.293715	0.866624
10x-Multiome-Pbmc10k	50	100	2	128	0.2	0.02	0.05	10	0	0.619345	0.873023	0.960121	0.0346303	0.962183	0.873926	0.302339	0.910052
10x-Multiome-Pbmc10k	50	100	2	128	0.2	0.02	0.05	10	1	0.626564	0.87819	0.957956	0.0372781	0.987892	0.869738	0.304176	0.907233
10x-Multiome-Pbmc10k	50	100	2	128	0.2	0.02	0.05	10	2	0.62167	0.900373	0.963816	0.0375479	0.987565	0.870962	0.296002	0.886693
10x-Multiome-Pbmc10k	50	100	2	128	0.2	0.02	0.05	10	3	0.63583	0.893158	0.946769	0.0355575	0.985818	0.8751	0.305	0.888671
10x-Multiome-Pbmc10k	50	100	2	256	0	0.02	0.05	10	0	0.590519	0.942276	0.963121	0.0402559	0.992091	0.866212	0.300238	0.963508
10x-Multiome-Pbmc10k	50	100	2	256	0	0.02	0.05	10	1	0.589116	0.952695	0.961375	0.0374699	0.993496	0.872741	0.308401	0.958522
10x-Multiome-Pbmc10k	50	100	2	256	0	0.02	0.05	10	2	0.589328	0.955766	0.965968	0.0376489	0.992717	0.871342	0.302972	0.953074
10x-Multiome-Pbmc10k	50	100	2	256	0	0.02	0.05	10	3	0.593474	0.932574	0.965482	0.0375101	0.993553	0.871603	0.302071	0.953599
10x-Multiome-Pbmc10k	50	100	2	256	0.1	0.02	0.05	10	0	0.604823	0.930131	0.965588	0.0359154	0.989332	0.87205	0.308194	0.9278
10x-Multiome-Pbmc10k	50	100	2	256	0.1	0.02	0.05	10	1	0.599881	0.903389	0.965683	0.0351148	0.964469	0.874559	0.318211	0.940358
10x-Multiome-Pbmc10k	50	100	2	256	0.1	0.02	0.05	10	2	0.605147	0.929973	0.968436	0.0348929	0.991508	0.87637	0.311725	0.930253
10x-Multiome-Pbmc10k	50	100	2	256	0.1	0.02	0.05	10	3	0.593857	0.894573	0.974085	0.0392191	0.965661	0.868256	0.301517	0.937622
10x-Multiome-Pbmc10k	50	100	2	256	0.2	0.001	0.05	10	0	0.603607	0.923025	0.714646	0.0334546	0.987934	0.874155	0.307568	0.914497
10x-Multiome-Pbmc10k	50	100	2	256	0.2	0.001	0.05	10	1	0.601248	0.882181	0.728795	0.0360813	0.962692	0.871411	0.308949	0.94429
10x-Multiome-Pbmc10k	50	100	2	256	0.2	0.001	0.05	10	2	0.605662	0.909354	0.737911	0.0403648	0.988992	0.871759	0.30394	0.918237
10x-Multiome-Pbmc10k	50	100	2	256	0.2	0.001	0.05	10	3	0.603535	0.871309	0.736181	0.0399613	0.960199	0.867842	0.305254	0.903426
10x-Multiome-Pbmc10k	50	100	2	256	0.2	0.005	0.05	10	0	0.607916	0.90795	0.866951	0.0346433	0.986387	0.866902	0.307587	0.901658
10x-Multiome-Pbmc10k	50	100	2	256	0.2	0.005	0.05	10	1	0.60619	0.876005	0.880786	0.036585	0.965193	0.868116	0.307803	0.934233
10x-Multiome-Pbmc10k	50	100	2	256	0.2	0.005	0.05	10	2	0.609602	0.904436	0.87639	0.0350279	0.989346	0.866055	0.301013	0.907574
10x-Multiome-Pbmc10k	50	100	2	256	0.2	0.005	0.05	10	3	0.606405	0.870375	0.872837	0.0547067	0.962678	0.87787	0.31374	0.886638
10x-Multiome-Pbmc10k	50	100	2	256	0.2	0.02	0.002	10	0	0.573815	0.662143	0.858023	0.0832393	0.8799	0.863545	0.314427	0.370584
10x-Multiome-Pbmc10k	50	100	2	256	0.2	0.02	0.002	10	1	0.578012	0.701546	0.852835	0.0794034	0.88076	0.856203	0.308575	0.445354
10x-Multiome-Pbmc10k	50	100	2	256	0.2	0.02	0.002	10	2	0.587015	0.705298	0.864602	0.084253	0.886246	0.872759	0.313801	0.509839
10x-Multiome-Pbmc10k	50	100	2	256	0.2	0.02	0.002	10	3	0.60774	0.725681	0.880389	0.0613894	0.937673	0.879582	0.308199	0.579705
10x-Multiome-Pbmc10k	50	100	2	256	0.2	0.02	0.01	10	0	0.598459	0.841555	0.940489	0.0418355	0.93695	0.869623	0.304855	0.90902
10x-Multiome-Pbmc10k	50	100	2	256	0.2	0.02	0.01	10	1	0.599884	0.830691	0.953165	0.0641593	0.936841	0.855968	0.30036	0.91279
10x-Multiome-Pbmc10k	50	100	2	256	0.2	0.02	0.01	10	2	0.600905	0.837943	0.95112	0.0376794	0.959492	0.867039	0.307092	0.891662
10x-Multiome-Pbmc10k	50	100	2	256	0.2	0.02	0.01	10	3	0.593304	0.821291	0.948471	0.044086	0.937607	0.853768	0.30447	0.895157
10x-Multiome-Pbmc10k	50	100	2	256	0.2	0.02	0.05	2	0	0.607641	0.90587	0.968628	0.0328352	0.988494	0.876952	0.312092	0.907843
10x-Multiome-Pbmc10k	50	100	2	256	0.2	0.02	0.05	2	1	0.617475	0.915451	0.971932	0.0326318	0.987626	0.878205	0.313808	0.928413
10x-Multiome-Pbmc10k	50	100	2	256	0.2	0.02	0.05	2	2	0.608491	0.894118	0.978841	0.0343399	0.990404	0.874114	0.305925	0.896156
10x-Multiome-Pbmc10k	50	100	2	256	0.2	0.02	0.05	2	3	0.613186	0.923072	0.968116	0.0377458	0.992557	0.87967	0.311516	0.913464
10x-Multiome-Pbmc10k	50	100	2	256	0.2	0.02	0.05	5	0	0.609131	0.870776	0.97166	0.0365821	0.96406	0.872702	0.310575	0.905828
10x-Multiome-Pbmc10k	50	100	2	256	0.2	0.02	0.05	5	1	0.606389	0.825788	0.962589	0.0444071	0.938248	0.871348	0.311521	0.902469
10x-Multiome-Pbmc10k	50	100	2	256	0.2	0.02	0.05	5	2	0.615686	0.911778	0.977886	0.030354	0.992161	0.879825	0.310852	0.899624
10x-Multiome-Pbmc10k	50	100	2	256	0.2	0.02	0.05	5	3	0.621196	0.926022	0.969388	0.033103	0.99083	0.882052	0.310878	0.939573
10x-Multiome-Pbmc10k	50	100	2	256	0.2	0.02	0.05	10	0	0.612364	0.912767	1	0.0344568	0.989358	0.875304	0.305436	0.907843
10x-Multiome-Pbmc10k	50	100	2	256	0.2	0.02	0.05	10	1	0.618291	0.923385	1	0.0325423	0.990512	0.8797	0.309882	0.935626
10x-Multiome-Pbmc10k	50	100	2	256	0.2	0.02	0.05	10	2	0.611369	0.911177	1	0.0322668	0.990639	0.87473	0.308415	0.905792
10x-Multiome-Pbmc10k	50	100	2	256	0.2	0.02	0.05	10	3	0.602248	0.912971	1	0.0311669	0.991363	0.882356	0.320471	0.901939
10x-Multiome-Pbmc10k	50	100	2	256	0.2	0.02	0.05	20	0	0.608754	0.912995	0.972096	0.033425	0.988733	0.877595	0.310303	0.928532
10x-Multiome-Pbmc10k	50	100	2	256	0.2	0.02	0.05	20	1	0.614883	0.911793	0.967985	0.0345116	0.987625	0.871071	0.311619	0.926807
10x-Multiome-Pbmc10k	50	100	2	256	0.2	0.02	0.05	20	2	0.610363	0.863296	0.982337	0.0359298	0.964781	0.874821	0.306759	0.895641
10x-Multiome-Pbmc10k	50	100	2	256	0.2	0.02	0.05	20	3	0.608965	0.925979	0.978429	0.0325366	0.989337	0.876131	0.311809	0.914533
10x-Multiome-Pbmc10k	50	100	2	256	0.2	0.02	0.05	50	0	0.61424	0.865943	0.966069	0.03358	0.960379	0.870214	0.303364	0.92486
10x-Multiome-Pbmc10k	50	100	2	256	0.2	0.02	0.05	50	1	0.61398	0.904054	0.972963	0.0352153	0.986126	0.87086	0.311555	0.934242
10x-Multiome-Pbmc10k	50	100	2	256	0.2	0.02	0.05	50	2	0.610705	0.875447	0.982257	0.0328234	0.963604	0.872132	0.303813	0.909646
10x-Multiome-Pbmc10k	50	100	2	256	0.2	0.02	0.05	50	3	0.604858	0.877074	0.983431	0.0342111	0.962784	0.872322	0.304258	0.922016
10x-Multiome-Pbmc10k	50	100	2	256	0.2	0.02	0.2	10	0	0.614073	0.898601	0.967962	0.0338932	0.990927	0.875926	0.314466	0.850138
10x-Multiome-Pbmc10k	50	100	2	256	0.2	0.02	0.2	10	1	0.615586	0.872211	0.975828	0.0350626	0.962306	0.870366	0.303868	0.88667
10x-Multiome-Pbmc10k	50	100	2	256	0.2	0.02	0.2	10	2	0.613081	0.912502	0.97789	0.0339593	0.989467	0.874162	0.31	0.890991
10x-Multiome-Pbmc10k	50	100	2	256	0.2	0.02	0.2	10	3	0.623346	0.906377	0.952173	0.0314853	0.991909	0.878855	0.314426	0.872245
10x-Multiome-Pbmc10k	50	100	2	256	0.2	0.02	1	10	0	0.617382	0.888075	0.948688	0.0327919	0.988426	0.882161	0.319658	0.817684
10x-Multiome-Pbmc10k	50	100	2	256	0.2	0.02	1	10	1	0.622061	0.898046	0.96434	0.0311382	0.989907	0.873896	0.307809	0.854347
10x-Multiome-Pbmc10k	50	100	2	256	0.2	0.02	1	10	2	0.613325	0.9094	0.967627	0.0331147	0.990984	0.874421	0.303135	0.853249
10x-Multiome-Pbmc10k	50	100	2	256	0.2	0.02	1	10	3	0.611825	0.870489	0.966819	0.0345361	0.964621	0.874868	0.315566	0.818889
10x-Multiome-Pbmc10k	50	100	2	256	0.2	0.1	0.05	10	0	0.614275	0.881977	0.698749	0.0285795	0.966323	0.885711	0.348435	0.880298
10x-Multiome-Pbmc10k	50	100	2	256	0.2	0.1	0.05	10	1	0.614263	0.881073	0.710349	0.0267867	0.967355	0.888287	0.355252	0.911287
10x-Multiome-Pbmc10k	50	100	2	256	0.2	0.1	0.05	10	2	0.620381	0.883745	0.717523	0.0269779	0.966219	0.893686	0.34904	0.876329
10x-Multiome-Pbmc10k	50	100	2	256	0.2	0.1	0.05	10	3	0.619991	0.915935	0.717862	0.0267896	0.992604	0.892807	0.354047	0.89082
10x-Multiome-Pbmc10k	50	100	2	256	0.2	0.5	0.05	10	0	0.627004	0.88886	0.424003	0.0297272	0.994871	0.893355	0.357069	0.830238
10x-Multiome-Pbmc10k	50	100	2	256	0.2	0.5	0.05	10	1	0.623052	0.880692	0.426842	0.0271613	0.994788	0.894522	0.361755	0.837221
10x-Multiome-Pbmc10k	50	100	2	256	0.2	0.5	0.05	10	2	0.622786	0.872458	0.432213	0.0291908	0.992896	0.897264	0.358884	0.789863
10x-Multiome-Pbmc10k	50	100	2	256	0.2	0.5	0.05	10	3	0.620776	0.87536	0.435274	0.0262653	0.967732	0.896305	0.362856	0.854917
10x-Multiome-Pbmc10k	50	100	2	256	0.3	0.02	0.05	10	0	0.626024	0.877442	0.947361	0.0327863	0.989248	0.879602	0.316083	0.889587
10x-Multiome-Pbmc10k	50	100	2	256	0.3	0.02	0.05	10	1	0.618623	0.884194	0.957234	0.0334535	0.989231	0.869314	0.308336	0.900471
10x-Multiome-Pbmc10k	50	100	2	256	0.3	0.02	0.05	10	2	0.615654	0.824306	0.938836	0.0368345	0.934963	0.867839	0.303897	0.879997
10x-Multiome-Pbmc10k	50	100	2	256	0.3	0.02	0.05	10	3	0.617176	0.89702	0.962114	0.0331361	0.987826	0.877562	0.313158	0.882158
10x-Multiome-Pbmc10k	50	100	2	256	0.5	0.02	0.05	10	0	0.645314	0.785018	0.930649	0.0405596	0.959231	0.867343	0.278332	0.753172
10x-Multiome-Pbmc10k	50	100	2	256	0.5	0.02	0.05	10	1	0.644493	0.795902	0.936642	0.0544821	0.984176	0.866138	0.283184	0.82212
10x-Multiome-Pbmc10k	50	100	2	256	0.5	0.02	0.05	10	2	0.63945	0.83101	0.934926	0.0338049	0.986891	0.870745	0.285431	0.797996
10x-Multiome-Pbmc10k	50	100	2	256	0.5	0.02	0.05	10	3	0.640217	0.817919	0.938174	0.0496166	0.988409	0.873949	0.288845	0.742725
10x-Multiome-Pbmc10k	50	100	2	512	0.2	0.02	0.05	10	0	0.608761	0.925991	0.956306	0.0407897	0.992613	0.880092	0.316624	0.915472
10x-Multiome-Pbmc10k	50	100	2	512	0.2	0.02	0.05	10	1	0.601679	0.924498	0.966023	0.0341127	0.9923	0.880367	0.320612	0.928434
10x-Multiome-Pbmc10k	50	100	2	512	0.2	0.02	0.05	10	2	0.596448	0.875917	0.965873	0.0401034	0.964844	0.87259	0.305451	0.913323
10x-Multiome-Pbmc10k	50	100	2	512	0.2	0.02	0.05	10	3	0.603649	0.918578	0.977188	0.0327819	0.990133	0.877269	0.312486	0.905952
10x-Multiome-Pbmc10k	50	100	2	1024	0.2	0.02	0.05	10	0	0.586201	0.927417	0.964127	0.0374392	0.991637	0.87485	0.318124	0.909956
10x-Multiome-Pbmc10k	50	100	2	1024	0.2	0.02	0.05	10	1	0.590297	0.890324	0.965715	0.0366309	0.966155	0.871464	0.310604	0.953334
10x-Multiome-Pbmc10k	50	100	2	1024	0.2	0.02	0.05	10	2	0.601212	0.872454	0.973369	0.0370727	0.965416	0.875883	0.321155	0.918835
10x-Multiome-Pbmc10k	50	100	2	1024	0.2	0.02	0.05	10	3	0.593738	0.932031	0.962767	0.0340391	0.994407	0.881692	0.326514	0.916614
10x-Multiome-Pbmc10k	50	100	3	256	0.2	0.02	0.05	10	0	0.622634	0.881353	0.957917	0.0346551	0.988117	0.870927	0.297744	0.895209
10x-Multiome-Pbmc10k	50	100	3	256	0.2	0.02	0.05	10	1	0.625095	0.878816	0.937924	0.0446239	0.961075	0.86629	0.292735	0.937829
10x-Multiome-Pbmc10k	50	100	3	256	0.2	0.02	0.05	10	2	0.622524	0.903745	0.963305	0.0380527	0.986884	0.870409	0.296824	0.887459
10x-Multiome-Pbmc10k	50	100	3	256	0.2	0.02	0.05	10	3	0.627686	0.877213	0.95798	0.0398188	0.962463	0.874415	0.295374	0.92814
10x-Multiome-Pbmc10k	50	100	4	256	0.2	0.02	0.05	10	0	0.619384	0.821041	0.924053	0.0402336	0.984114	0.855943	0.278229	0.886248
10x-Multiome-Pbmc10k	50	100	4	256	0.2	0.02	0.05	10	1	0.623192	0.867395	0.945601	0.0402344	0.960372	0.866316	0.288887	0.907536
10x-Multiome-Pbmc10k	50	100	4	256	0.2	0.02	0.05	10	2	0.647245	0.858509	0.950792	0.0340848	0.988038	0.87689	0.290691	0.827129
10x-Multiome-Pbmc10k	50	100	4	256	0.2	0.02	0.05	10	3	0.604026	0.862223	0.942834	0.0519922	0.986776	0.849697	0.280452	0.894632
10x-Multiome-Pbmc10k	50	200	2	256	0.2	0.02	0.05	10	0	0.616023	0.902606	0.964721	0.034932	0.989488	0.877463	0.304775	0.914311
10x-Multiome-Pbmc10k	50	200	2	256	0.2	0.02	0.05	10	1	0.611588	0.887903	0.969696	0.0345133	0.962166	0.870619	0.291476	0.939123
10x-Multiome-Pbmc10k	50	200	2	256	0.2	0.02	0.05	10	2	0.610843	0.92085	0.970062	0.0335803	0.986758	0.867865	0.290654	0.917133
10x-Multiome-Pbmc10k	50	200	2	256	0.2	0.02	0.05	10	3	0.606981	0.893034	0.968821	0.0336914	0.964255	0.869599	0.292539	0.918433
10x-Multiome-Pbmc10k	50	400	2	256	0.2	0.02	0.05	10	0	0.591339	0.871091	0.951639	0.0403162	0.96064	0.847671	0.266523	0.900555
10x-Multiome-Pbmc10k	50	400	2	256	0.2	0.02	0.05	10	1	0.609829	0.888645	0.951642	0.0394388	0.959705	0.862265	0.282396	0.930157
10x-Multiome-Pbmc10k	50	400	2	256	0.2	0.02	0.05	10	2	0.615271	0.930947	0.968985	0.0352435	0.988589	0.863881	0.284516	0.904164
10x-Multiome-Pbmc10k	50	400	2	256	0.2	0.02	0.05	10	3	0.613926	0.899053	0.964958	0.0369514	0.963834	0.867792	0.281089	0.934677
10x-Multiome-Pbmc10k	100	100	2	256	0.2	0.02	0.05	10	0	0.609118	0.891519	0.968602	0.0343521	0.963464	0.873123	0.309927	0.909481
10x-Multiome-Pbmc10k	100	100	2	256	0.2	0.02	0.05	10	1	0.609793	0.878284	0.953632	0.0387977	0.964576	0.872232	0.311736	0.917285
10x-Multiome-Pbmc10k	100	100	2	256	0.2	0.02	0.05	10	2	0.610523	0.864763	0.976944	0.0378076	0.963863	0.873136	0.305779	0.887626
10x-Multiome-Pbmc10k	100	100	2	256	0.2	0.02	0.05	10	3	0.61644	0.887583	0.96406	0.0311768	0.966307	0.883367	0.32476	0.913116
10x-Multiome-Pbmc10k	200	100	2	256	0.2	0.02	0.05	10	0	0.614821	0.912102	0.950435	0.0320218	0.991817	0.883018	0.325121	0.873218
10x-Multiome-Pbmc10k	200	100	2	256	0.2	0.02	0.05	10	1	0.617883	0.882263	0.95945	0.0342512	0.962246	0.879073	0.319838	0.894084
10x-Multiome-Pbmc10k	200	100	2	256	0.2	0.02	0.05	10	2	0.618009	0.85848	0.964914	0.0357418	0.963161	0.877094	0.317761	0.885521
10x-Multiome-Pbmc10k	200	100	2	256	0.2	0.02	0.05	10	3	0.618493	0.886678	0.956391	0.0301812	0.96403	0.880684	0.32099	0.90222
Chen-2019	10	100	2	256	0.2	0.02	0.05	10	0	0.558372	0.927728	0.748118	0.0479726	0.830279	0.724739	0.178545	0.946941
Chen-2019	10	100	2	256	0.2	0.02	0.05	10	1	0.568479	0.927994	0.721986	0.0465092	0.827563	0.735421	0.183634	0.930244
Chen-2019	10	100	2	256	0.2	0.02	0.05	10	2	0.568214	0.93583	0.774791	0.0418175	0.829645	0.741551	0.191269	0.939164
Chen-2019	10	100	2	256	0.2	0.02	0.05	10	3	0.57598	0.911659	0.751119	0.0429003	0.826402	0.741334	0.184826	0.912748
Chen-2019	30	100	2	256	0.2	0.02	0.05	10	0	0.574803	0.950219	0.934691	0.0363017	0.850909	0.777874	0.232425	0.936754
Chen-2019	30	100	2	256	0.2	0.02	0.05	10	1	0.575474	0.949057	0.930299	0.0363393	0.857693	0.779403	0.235082	0.92649
Chen-2019	30	100	2	256	0.2	0.02	0.05	10	2	0.573483	0.940179	0.963244	0.036412	0.851276	0.780616	0.242841	0.939336
Chen-2019	30	100	2	256	0.2	0.02	0.05	10	3	0.573302	0.949649	0.934026	0.0377179	0.851296	0.776684	0.233738	0.937586
Chen-2019	50	30	2	256	0.2	0.02	0.05	10	0	0.570414	0.94802	0.916531	0.038953	0.8568	0.781979	0.263412	0.874283
Chen-2019	50	30	2	256	0.2	0.02	0.05	10	1	0.573054	0.945271	0.937545	0.0356624	0.858583	0.782997	0.264621	0.898017
Chen-2019	50	30	2	256	0.2	0.02	0.05	10	2	0.57175	0.945536	0.921787	0.0367591	0.856473	0.785286	0.267964	0.876104
Chen-2019	50	30	2	256	0.2	0.02	0.05	10	3	0.569856	0.943746	0.943138	0.0367709	0.856881	0.783957	0.263626	0.86783
Chen-2019	50	50	2	256	0.2	0.02	0.05	10	0	0.570571	0.952209	0.913468	0.0362098	0.856765	0.783212	0.278436	0.904533
Chen-2019	50	50	2	256	0.2	0.02	0.05	10	1	0.574971	0.951472	0.962513	0.0343877	0.857391	0.785198	0.274255	0.911771
Chen-2019	50	50	2	256	0.2	0.02	0.05	10	2	0.574943	0.948214	0.958121	0.0349237	0.855151	0.785155	0.273554	0.898438
Chen-2019	50	50	2	256	0.2	0.02	0.05	10	3	0.573041	0.951225	0.945784	0.0365309	0.857856	0.785227	0.278977	0.906173
Chen-2019	50	100	0	256	0.2	0.02	0.05	10	0	0.535888	0.549069	0.705529	0.15175	0.857668	0.774171	0.276903	0.799749
Chen-2019	50	100	0	256	0.2	0.02	0.05	10	1	0.533632	0.541635	0.698358	0.158547	0.858479	0.770196	0.275649	0.789877
Chen-2019	50	100	0	256	0.2	0.02	0.05	10	2	0.53636	0.554718	0.727029	0.148921	0.858537	0.774666	0.276772	0.779622
Chen-2019	50	100	0	256	0.2	0.02	0.05	10	3	0.536226	0.556264	0.744161	0.147412	0.8601	0.773807	0.275797	0.820724
Chen-2019	50	100	1	256	0.2	0.02	0.05	10	0	0.559895	0.959747	0.84189	0.0479143	0.850913	0.770184	0.264416	0.911615
Chen-2019	50	100	1	256	0.2	0.02	0.05	10	1	0.559353	0.953662	0.847221	0.048554	0.853124	0.769293	0.26708	0.882133
Chen-2019	50	100	1	256	0.2	0.02	0.05	10	2	0.560796	0.954428	0.858472	0.0488986	0.854218	0.769537	0.267477	0.879846
Chen-2019	50	100	1	256	0.2	0.02	0.05	10	3	0.560223	0.96045	0.886521	0.0467403	0.860181	0.771904	0.267742	0.914278
Chen-2019	50	100	2	64	0.2	0.02	0.05	10	0	0.578417	0.937633	0.853123	0.0358821	0.849744	0.772211	0.218452	0.935508
Chen-2019	50	100	2	64	0.2	0.02	0.05	10	1	0.578932	0.937042	0.849907	0.0354318	0.847591	0.770922	0.218828	0.903565
Chen-2019	50	100	2	64	0.2	0.02	0.05	10	2	0.57768	0.937364	0.850189	0.036912	0.852093	0.770172	0.215739	0.912831
Chen-2019	50	100	2	64	0.2	0.02	0.05	10	3	0.581855	0.934681	0.876816	0.0359739	0.847738	0.771662	0.221429	0.910168
Chen-2019	50	100	2	128	0.2	0.02	0.05	10	0	0.574745	0.942276	0.938166	0.0365319	0.857122	0.77726	0.23794	0.912409
Chen-2019	50	100	2	128	0.2	0.02	0.05	10	1	0.579772	0.952649	0.901403	0.0349402	0.851383	0.781333	0.237724	0.929671
Chen-2019	50	100	2	128	0.2	0.02	0.05	10	2	0.575805	0.953204	0.902934	0.035655	0.859187	0.775173	0.228666	0.935122
Chen-2019	50	100	2	128	0.2	0.02	0.05	10	3	0.581936	0.944717	0.898602	0.0332034	0.855319	0.78061	0.230568	0.92772
Chen-2019	50	100	2	256	0	0.02	0.05	10	0	0.557065	0.959539	0.857384	0.0511693	0.83891	0.761167	0.244616	0.961779
Chen-2019	50	100	2	256	0	0.02	0.05	10	1	0.556783	0.958612	0.874222	0.0518711	0.844116	0.761225	0.245254	0.961605
Chen-2019	50	100	2	256	0	0.02	0.05	10	2	0.55964	0.958795	0.878048	0.0496717	0.846735	0.765576	0.245159	0.950315
Chen-2019	50	100	2	256	0	0.02	0.05	10	3	0.554838	0.958493	0.887582	0.0528326	0.843709	0.762255	0.243963	0.941343
Chen-2019	50	100	2	256	0.1	0.02	0.05	10	0	0.566767	0.954061	0.918482	0.0398042	0.852684	0.773753	0.24701	0.920587
Chen-2019	50	100	2	256	0.1	0.02	0.05	10	1	0.567493	0.955918	0.924276	0.0395586	0.852116	0.777809	0.251214	0.932926
Chen-2019	50	100	2	256	0.1	0.02	0.05	10	2	0.568816	0.955976	0.945243	0.0392273	0.850738	0.778854	0.24867	0.933453
Chen-2019	50	100	2	256	0.1	0.02	0.05	10	3	0.567211	0.958438	0.93676	0.041271	0.857428	0.777349	0.249792	0.941722
Chen-2019	50	100	2	256	0.2	0.001	0.05	10	0	0.571086	0.96219	0.404328	0.0376792	0.857417	0.77861	0.238643	0.95502
Chen-2019	50	100	2	256	0.2	0.001	0.05	10	1	0.572787	0.950373	0.37696	0.0399881	0.849584	0.774976	0.23067	0.951758
Chen-2019	50	100	2	256	0.2	0.001	0.05	10	2	0.570166	0.951138	0.381213	0.0390584	0.854766	0.773486	0.230999	0.954885
Chen-2019	50	100	2	256	0.2	0.001	0.05	10	3	0.570733	0.953199	0.421945	0.0401577	0.855295	0.779935	0.244132	0.952714
Chen-2019	50	100	2	256	0.2	0.005	0.05	10	0	0.573168	0.957747	0.871693	0.0350508	0.854428	0.781324	0.238245	0.949014
Chen-2019	50	100	2	256	0.2	0.005	0.05	10	1	0.575196	0.95178	0.826545	0.0355524	0.856999	0.781537	0.239327	0.938894
Chen-2019	50	100	2	256	0.2	0.005	0.05	10	2	0.572976	0.954159	0.824879	0.0368777	0.853297	0.77506	0.231814	0.953073
Chen-2019	50	100	2	256	0.2	0.005	0.05	10	3	0.573321	0.952488	0.859617	0.0354778	0.852398	0.780527	0.240849	0.93552
Chen-2019	50	100	2	256	0.2	0.02	0.002	10	0	0.575872	0.953403	0.956998	0.0355057	0.856769	0.784166	0.244022	0.962881
Chen-2019	50	100	2	256	0.2	0.02	0.002	10	1	0.575937	0.93762	0.963075	0.0369441	0.851937	0.781994	0.239669	0.947204
Chen-2019	50	100	2	256	0.2	0.02	0.002	10	2	0.571319	0.93067	0.951504	0.0412674	0.840815	0.771456	0.236515	0.943937
Chen-2019	50	100	2	256	0.2	0.02	0.002	10	3	0.571676	0.909489	0.962374	0.0393342	0.841215	0.773185	0.23912	0.935962
Chen-2019	50	100	2	256	0.2	0.02	0.01	10	0	0.573246	0.958219	0.942792	0.0350548	0.856495	0.781354	0.249497	0.947374
Chen-2019	50	100	2	256	0.2	0.02	0.01	10	1	0.575493	0.948784	0.991142	0.0342745	0.860413	0.783745	0.2474	0.938517
Chen-2019	50	100	2	256	0.2	0.02	0.01	10	2	0.57515	0.950915	0.963594	0.0346968	0.850517	0.78155	0.240766	0.957084
Chen-2019	50	100	2	256	0.2	0.02	0.01	10	3	0.573283	0.959554	0.992184	0.0349899	0.85704	0.783362	0.245727	0.949507
Chen-2019	50	100	2	256	0.2	0.02	0.05	2	0	0.57401	0.955251	0.942292	0.0361886	0.854805	0.779984	0.245076	0.922412
Chen-2019	50	100	2	256	0.2	0.02	0.05	2	1	0.576615	0.94589	0.948792	0.0361374	0.860862	0.780287	0.243577	0.91887
Chen-2019	50	100	2	256	0.2	0.02	0.05	2	2	0.574473	0.955297	0.964629	0.0363365	0.852478	0.783336	0.246545	0.941011
Chen-2019	50	100	2	256	0.2	0.02	0.05	2	3	0.57418	0.951752	0.986965	0.0350439	0.854981	0.784499	0.247826	0.945752
Chen-2019	50	100	2	256	0.2	0.02	0.05	5	0	0.573009	0.95164	0.958932	0.0363825	0.853473	0.782548	0.245782	0.931121
Chen-2019	50	100	2	256	0.2	0.02	0.05	5	1	0.575175	0.948539	0.961741	0.0353114	0.857	0.78162	0.243671	0.924583
Chen-2019	50	100	2	256	0.2	0.02	0.05	5	2	0.572967	0.9473	0.982464	0.0370178	0.854533	0.78254	0.246683	0.932363
Chen-2019	50	100	2	256	0.2	0.02	0.05	5	3	0.573255	0.953041	0.99212	0.0365182	0.853226	0.781844	0.247835	0.93878
Chen-2019	50	100	2	256	0.2	0.02	0.05	10	0	0.574506	0.953386	1	0.0355543	0.856528	0.781264	0.24125	0.917941
Chen-2019	50	100	2	256	0.2	0.02	0.05	10	1	0.575011	0.950011	1	0.0343821	0.85781	0.782387	0.249888	0.92384
Chen-2019	50	100	2	256	0.2	0.02	0.05	10	2	0.574466	0.955426	1	0.0365045	0.852547	0.782325	0.247441	0.924224
Chen-2019	50	100	2	256	0.2	0.02	0.05	10	3	0.572796	0.959819	1	0.0354754	0.854574	0.782532	0.247	0.920307
Chen-2019	50	100	2	256	0.2	0.02	0.05	20	0	0.571676	0.959057	0.93826	0.0365171	0.852917	0.781257	0.251518	0.928183
Chen-2019	50	100	2	256	0.2	0.02	0.05	20	1	0.576028	0.95375	0.959601	0.0355335	0.852624	0.781133	0.242369	0.915144
Chen-2019	50	100	2	256	0.2	0.02	0.05	20	2	0.573618	0.956064	0.985166	0.0361835	0.853193	0.784057	0.247211	0.942737
Chen-2019	50	100	2	256	0.2	0.02	0.05	20	3	0.57406	0.95673	0.967914	0.0349007	0.853077	0.782958	0.247063	0.937029
Chen-2019	50	100	2	256	0.2	0.02	0.05	50	0	0.572025	0.954473	0.941322	0.0376124	0.857218	0.780609	0.249914	0.915407
Chen-2019	50	100	2	256	0.2	0.02	0.05	50	1	0.576287	0.953258	0.960996	0.0349127	0.863281	0.781865	0.24355	0.924373
Chen-2019	50	100	2	256	0.2	0.02	0.05	50	2	0.574444	0.954351	0.980342	0.0366397	0.857346	0.78428	0.247035	0.932455
Chen-2019	50	100	2	256	0.2	0.02	0.05	50	3	0.573774	0.952321	0.986696	0.0363278	0.856479	0.782771	0.245963	0.92661
Chen-2019	50	100	2	256	0.2	0.02	0.2	10	0	0.570395	0.954237	0.960909	0.0382466	0.855802	0.779947	0.246037	0.90844
Chen-2019	50	100	2	256	0.2	0.02	0.2	10	1	0.573334	0.954264	0.99211	0.036799	0.855825	0.782401	0.248874	0.912802
Chen-2019	50	100	2	256	0.2	0.02	0.2	10	2	0.571536	0.951849	0.966598	0.0380421	0.857939	0.779455	0.245982	0.91071
Chen-2019	50	100	2	256	0.2	0.02	0.2	10	3	0.571956	0.952341	0.98417	0.0384243	0.852907	0.779105	0.246351	0.91988
Chen-2019	50	100	2	256	0.2	0.02	1	10	0	0.561497	0.948496	0.918034	0.0461765	0.849184	0.765386	0.247785	0.885547
Chen-2019	50	100	2	256	0.2	0.02	1	10	1	0.560341	0.948877	0.919627	0.046632	0.854226	0.765824	0.253374	0.896957
Chen-2019	50	100	2	256	0.2	0.02	1	10	2	0.560382	0.948085	0.960439	0.0453233	0.853468	0.765386	0.245732	0.907331
Chen-2019	50	100	2	256	0.2	0.02	1	10	3	0.563954	0.946811	0.946518	0.0448671	0.851126	0.769599	0.250577	0.895336
Chen-2019	50	100	2	256	0.2	0.1	0.05	10	0	0.561527	0.955945	0.63974	0.0420028	0.852138	0.779722	0.278741	0.873434
Chen-2019	50	100	2	256	0.2	0.1	0.05	10	1	0.562258	0.954609	0.685073	0.042076	0.85444	0.78135	0.279637	0.876696
Chen-2019	50	100	2	256	0.2	0.1	0.05	10	2	0.562899	0.958826	0.675192	0.0428365	0.856101	0.782013	0.27818	0.887352
Chen-2019	50	100	2	256	0.2	0.1	0.05	10	3	0.560274	0.964454	0.660916	0.0420838	0.852858	0.780351	0.279563	0.873785
Chen-2019	50	100	2	256	0.2	0.5	0.05	10	0	0.560046	0.954241	0.427718	0.0453159	0.859053	0.778073	0.28632	0.81558
Chen-2019	50	100	2	256	0.2	0.5	0.05	10	1	0.559821	0.95177	0.458339	0.0422911	0.857722	0.781158	0.289435	0.835573
Chen-2019	50	100	2	256	0.2	0.5	0.05	10	2	0.5599	0.961234	0.454785	0.0439902	0.855754	0.777123	0.286732	0.829652
Chen-2019	50	100	2	256	0.2	0.5	0.05	10	3	0.557386	0.954952	0.450423	0.0449599	0.85539	0.778346	0.287422	0.814505
Chen-2019	50	100	2	256	0.3	0.02	0.05	10	0	0.575518	0.94982	0.943185	0.0360574	0.852818	0.778823	0.238116	0.92594
Chen-2019	50	100	2	256	0.3	0.02	0.05	10	1	0.577034	0.945845	0.930874	0.0356483	0.853301	0.780011	0.239219	0.914573
Chen-2019	50	100	2	256	0.3	0.02	0.05	10	2	0.584632	0.950669	0.93172	0.0342999	0.85344	0.788154	0.240819	0.918036
Chen-2019	50	100	2	256	0.3	0.02	0.05	10	3	0.575223	0.951458	0.96055	0.0352843	0.856479	0.780914	0.246277	0.922435
Chen-2019	50	100	2	256	0.5	0.02	0.05	10	0	0.580349	0.923187	0.87928	0.0364677	0.851298	0.770321	0.220271	0.882546
Chen-2019	50	100	2	256	0.5	0.02	0.05	10	1	0.578847	0.925682	0.847216	0.0373716	0.850976	0.769841	0.219985	0.871057
Chen-2019	50	100	2	256	0.5	0.02	0.05	10	2	0.578608	0.921017	0.83119	0.0360192	0.845509	0.768247	0.21544	0.881041
Chen-2019	50	100	2	256	0.5	0.02	0.05	10	3	0.584133	0.929058	0.834517	0.037211	0.842334	0.769776	0.216257	0.887132
Chen-2019	50	100	2	512	0.2	0.02	0.05	10	0	0.566606	0.956409	0.885645	0.0402214	0.852363	0.77571	0.255282	0.927545
Chen-2019	50	100	2	512	0.2	0.02	0.05	10	1	0.569214	0.96002	0.905444	0.0377331	0.857647	0.781256	0.258751	0.930003
Chen-2019	50	100	2	512	0.2	0.02	0.05	10	2	0.566011	0.963434	0.897364	0.0400037	0.854397	0.778749	0.260084	0.936988
Chen-2019	50	100	2	512	0.2	0.02	0.05	10	3	0.563079	0.96377	0.908394	0.0397783	0.858025	0.776945	0.258369	0.93735
Chen-2019	50	100	2	1024	0.2	0.02	0.05	10	0	0.550795	0.964404	0.790031	0.0519028	0.849817	0.763854	0.261601	0.898212
Chen-2019	50	100	2	1024	0.2	0.02	0.05	10	1	0.555681	0.913144	0.82489	0.0547517	0.854674	0.765325	0.265299	0.784671
Chen-2019	50	100	2	1024	0.2	0.02	0.05	10	2	0.552194	0.938369	0.835078	0.0570379	0.853095	0.763464	0.260828	0.824723
Chen-2019	50	100	2	1024	0.2	0.02	0.05	10	3	0.555195	0.963788	0.810671	0.0494623	0.846925	0.766005	0.26141	0.918935
Chen-2019	50	100	3	256	0.2	0.02	0.05	10	0	0.572707	0.946282	0.874888	0.0376889	0.844869	0.765001	0.217489	0.927512
Chen-2019	50	100	3	256	0.2	0.02	0.05	10	1	0.579876	0.952266	0.856025	0.0376131	0.844	0.770478	0.21858	0.933899
Chen-2019	50	100	3	256	0.2	0.02	0.05	10	2	0.577291	0.943639	0.892648	0.0375804	0.857328	0.774322	0.226339	0.9172
Chen-2019	50	100	3	256	0.2	0.02	0.05	10	3	0.577169	0.941963	0.877511	0.0375923	0.845921	0.76801	0.216594	0.915513
Chen-2019	50	100	4	256	0.2	0.02	0.05	10	0	0.567781	0.917075	0.844818	0.0431226	0.833857	0.748625	0.204235	0.909373
Chen-2019	50	100	4	256	0.2	0.02	0.05	10	1	0.577654	0.938473	0.856711	0.0404329	0.84945	0.766369	0.219598	0.917298
Chen-2019	50	100	4	256	0.2	0.02	0.05	10	2	0.573916	0.934475	0.863287	0.0420471	0.845708	0.761766	0.217282	0.890538
Chen-2019	50	100	4	256	0.2	0.02	0.05	10	3	0.572105	0.930267	0.845287	0.0403369	0.842862	0.757739	0.205424	0.922236
Chen-2019	50	200	2	256	0.2	0.02	0.05	10	0	0.571571	0.950131	0.944222	0.0400833	0.850738	0.773187	0.232965	0.943095
Chen-2019	50	200	2	256	0.2	0.02	0.05	10	1	0.572921	0.954516	0.982138	0.0373464	0.853514	0.778353	0.241588	0.943789
Chen-2019	50	200	2	256	0.2	0.02	0.05	10	2	0.574134	0.946115	0.946255	0.0399705	0.850978	0.773502	0.233294	0.943708
Chen-2019	50	200	2	256	0.2	0.02	0.05	10	3	0.574021	0.956209	0.954363	0.0373825	0.843595	0.778657	0.235633	0.952733
Chen-2019	50	400	2	256	0.2	0.02	0.05	10	0	0.569935	0.952976	0.926794	0.0467613	0.846578	0.763985	0.219775	0.941536
Chen-2019	50	400	2	256	0.2	0.02	0.05	10	1	0.569516	0.939866	0.950074	0.0458136	0.842938	0.761498	0.225392	0.940295
Chen-2019	50	400	2	256	0.2	0.02	0.05	10	2	0.56845	0.949115	0.92301	0.0464936	0.843573	0.759895	0.216135	0.951189
Chen-2019	50	400	2	256	0.2	0.02	0.05	10	3	0.567636	0.95029	0.94649	0.0463369	0.845408	0.763874	0.222812	0.953817
Chen-2019	100	100	2	256	0.2	0.02	0.05	10	0	0.57072	0.958015	0.913841	0.0368323	0.852279	0.78191	0.256389	0.913574
Chen-2019	100	100	2	256	0.2	0.02	0.05	10	1	0.572973	0.953655	0.943962	0.0367623	0.862155	0.783086	0.255329	0.916568
Chen-2019	100	100	2	256	0.2	0.02	0.05	10	2	0.572544	0.956923	0.941945	0.0366526	0.855691	0.783912	0.256807	0.916012
Chen-2019	100	100	2	256	0.2	0.02	0.05	10	3	0.571704	0.952578	0.964125	0.0350216	0.855529	0.784271	0.2531	0.917801
Chen-2019	200	100	2	256	0.2	0.02	0.05	10	0	0.573616	0.960789	0.893557	0.0344293	0.861689	0.784426	0.25981	0.933176
Chen-2019	200	100	2	256	0.2	0.02	0.05	10	1	0.57421	0.956148	0.909658	0.0352963	0.859224	0.7842	0.26	0.931999
Chen-2019	200	100	2	256	0.2	0.02	0.05	10	2	0.573611	0.953532	0.926427	0.0353642	0.858078	0.783838	0.254937	0.896814
Chen-2019	200	100	2	256	0.2	0.02	0.05	10	3	0.575046	0.948786	0.945272	0.0345601	0.857468	0.783507	0.255631	0.926764
Ma-2020	10	100	2	256	0.2	0.02	0.05	10	0	0.555682	0.942749	0.685219	0.0529116	0.921711	0.707999	0.259494	0.947671
Ma-2020	10	100	2	256	0.2	0.02	0.05	10	1	0.554816	0.939588	0.638219	0.0491278	0.910129	0.702415	0.249029	0.934372
Ma-2020	10	100	2	256	0.2	0.02	0.05	10	2	0.554525	0.940898	0.647764	0.0514397	0.907964	0.697565	0.246426	0.952085
Ma-2020	10	100	2	256	0.2	0.02	0.05	10	3	0.555367	0.939508	0.674158	0.0499075	0.920376	0.707864	0.255686	0.94418
Ma-2020	30	100	2	256	0.2	0.02	0.05	10	0	0.555636	0.941443	0.915441	0.0503142	0.949237	0.737726	0.325464	0.899159
Ma-2020	30	100	2	256	0.2	0.02	0.05	10	1	0.558054	0.94614	0.913436	0.0481469	0.949912	0.742824	0.338439	0.894811
Ma-2020	30	100	2	256	0.2	0.02	0.05	10	2	0.5594	0.951267	0.89242	0.0491049	0.951152	0.73608	0.319874	0.889496
Ma-2020	30	100	2	256	0.2	0.02	0.05	10	3	0.557641	0.952902	0.870585	0.0487828	0.948743	0.734889	0.319692	0.894791
Ma-2020	50	30	2	256	0.2	0.02	0.05	10	0	0.55734	0.928582	0.928809	0.046677	0.953529	0.748346	0.374983	0.782155
Ma-2020	50	30	2	256	0.2	0.02	0.05	10	1	0.558906	0.923392	0.930385	0.0454826	0.954835	0.745914	0.366072	0.815926
Ma-2020	50	30	2	256	0.2	0.02	0.05	10	2	0.557114	0.932822	0.934549	0.0466735	0.953332	0.745075	0.371506	0.817132
Ma-2020	50	30	2	256	0.2	0.02	0.05	10	3	0.558327	0.930621	0.945643	0.0472869	0.95139	0.745891	0.369282	0.789503
Ma-2020	50	50	2	256	0.2	0.02	0.05	10	0	0.554399	0.942857	0.92702	0.0480065	0.952378	0.743363	0.377041	0.860463
Ma-2020	50	50	2	256	0.2	0.02	0.05	10	1	0.556955	0.941022	0.938672	0.0444881	0.952732	0.746992	0.378873	0.864511
Ma-2020	50	50	2	256	0.2	0.02	0.05	10	2	0.554871	0.940832	0.959289	0.0484036	0.951784	0.740775	0.376578	0.841033
Ma-2020	50	50	2	256	0.2	0.02	0.05	10	3	0.554959	0.938842	0.948427	0.0478685	0.950357	0.740913	0.374783	0.853907
Ma-2020	50	100	0	256	0.2	0.02	0.05	10	0	0.546408	0.787361	0.756393	0.0778062	0.953468	0.736377	0.389682	0.413218
Ma-2020	50	100	0	256	0.2	0.02	0.05	10	1	0.545557	0.790497	0.772213	0.0781769	0.951023	0.738153	0.392766	0.399776
Ma-2020	50	100	0	256	0.2	0.02	0.05	10	2	0.545133	0.786407	0.760027	0.0789087	0.952846	0.737105	0.390247	0.389728
Ma-2020	50	100	0	256	0.2	0.02	0.05	10	3	0.545382	0.787367	0.77237	0.0761848	0.952309	0.735607	0.390312	0.434499
Ma-2020	50	100	1	256	0.2	0.02	0.05	10	0	0.554792	0.949314	0.904161	0.0459276	0.951329	0.744444	0.372011	0.875829
Ma-2020	50	100	1	256	0.2	0.02	0.05	10	1	0.555459	0.950487	0.910763	0.0451953	0.953638	0.746608	0.374241	0.861646
Ma-2020	50	100	1	256	0.2	0.02	0.05	10	2	0.554338	0.9517	0.898684	0.0467261	0.952829	0.743188	0.375411	0.859574
Ma-2020	50	100	1	256	0.2	0.02	0.05	10	3	0.550922	0.951092	0.925694	0.0469231	0.952536	0.739248	0.366381	0.855409
Ma-2020	50	100	2	64	0.2	0.02	0.05	10	0	0.56558	0.935896	0.859197	0.0463573	0.94642	0.739501	0.324736	0.864822
Ma-2020	50	100	2	64	0.2	0.02	0.05	10	1	0.565122	0.933238	0.855736	0.044926	0.947599	0.741533	0.324724	0.862805
Ma-2020	50	100	2	64	0.2	0.02	0.05	10	2	0.567061	0.933433	0.872245	0.0455202	0.945637	0.740824	0.320719	0.86239
Ma-2020	50	100	2	64	0.2	0.02	0.05	10	3	0.565816	0.941188	0.849338	0.0438231	0.94629	0.741944	0.324106	0.865872
Ma-2020	50	100	2	128	0.2	0.02	0.05	10	0	0.562805	0.94662	0.931658	0.0445255	0.948678	0.7437	0.344108	0.871841
Ma-2020	50	100	2	128	0.2	0.02	0.05	10	1	0.561338	0.953333	0.898217	0.0475287	0.947056	0.743043	0.336853	0.903089
Ma-2020	50	100	2	128	0.2	0.02	0.05	10	2	0.559043	0.946942	0.911759	0.0485894	0.948478	0.739566	0.335027	0.874858
Ma-2020	50	100	2	128	0.2	0.02	0.05	10	3	0.558868	0.947089	0.899469	0.0475306	0.947725	0.740725	0.335246	0.906152
Ma-2020	50	100	2	256	0	0.02	0.05	10	0	0.546296	0.963398	0.923762	0.0526836	0.952816	0.727325	0.331229	0.908403
Ma-2020	50	100	2	256	0	0.02	0.05	10	1	0.547565	0.96279	0.934019	0.0512804	0.953285	0.732321	0.33553	0.921111
Ma-2020	50	100	2	256	0	0.02	0.05	10	2	0.546714	0.957016	0.909292	0.0532729	0.954742	0.731633	0.332648	0.893143
Ma-2020	50	100	2	256	0	0.02	0.05	10	3	0.547154	0.96552	0.924676	0.0543296	0.950362	0.727309	0.328766	0.916744
Ma-2020	50	100	2	256	0.1	0.02	0.05	10	0	0.549792	0.959025	0.939376	0.0496869	0.951476	0.735548	0.341417	0.881734
Ma-2020	50	100	2	256	0.1	0.02	0.05	10	1	0.551223	0.958889	0.952999	0.0479691	0.951796	0.737695	0.345018	0.897522
Ma-2020	50	100	2	256	0.1	0.02	0.05	10	2	0.553162	0.953048	0.94208	0.0492513	0.951861	0.739507	0.342191	0.877292
Ma-2020	50	100	2	256	0.1	0.02	0.05	10	3	0.5513	0.961962	0.96174	0.0512293	0.95208	0.734766	0.335489	0.906815
Ma-2020	50	100	2	256	0.2	0.001	0.05	10	0	0.554266	0.954117	0.476425	0.0507218	0.948468	0.73908	0.334312	0.872022
Ma-2020	50	100	2	256	0.2	0.001	0.05	10	1	0.553404	0.95792	0.522274	0.0493597	0.951928	0.738805	0.342154	0.882351
Ma-2020	50	100	2	256	0.2	0.001	0.05	10	2	0.555148	0.958986	0.525065	0.049493	0.949684	0.740715	0.334693	0.881699
Ma-2020	50	100	2	256	0.2	0.001	0.05	10	3	0.554697	0.95734	0.497339	0.0503734	0.949971	0.741177	0.330525	0.905017
Ma-2020	50	100	2	256	0.2	0.005	0.05	10	0	0.552777	0.953881	0.816942	0.048732	0.952656	0.739858	0.345951	0.885977
Ma-2020	50	100	2	256	0.2	0.005	0.05	10	1	0.555387	0.94953	0.814854	0.0488724	0.950792	0.740438	0.344209	0.890691
Ma-2020	50	100	2	256	0.2	0.005	0.05	10	2	0.555808	0.949729	0.813857	0.0453706	0.951924	0.740726	0.3432	0.87267
Ma-2020	50	100	2	256	0.2	0.005	0.05	10	3	0.552332	0.954339	0.811115	0.0479406	0.95255	0.737448	0.343543	0.880392
Ma-2020	50	100	2	256	0.2	0.02	0.002	10	0	0.556782	0.954124	0.944551	0.0416471	0.952954	0.746182	0.352779	0.934187
Ma-2020	50	100	2	256	0.2	0.02	0.002	10	1	0.557546	0.959977	0.949709	0.0419669	0.951123	0.746202	0.344963	0.947469
Ma-2020	50	100	2	256	0.2	0.02	0.002	10	2	0.557946	0.959675	0.949483	0.0427137	0.951442	0.74527	0.345501	0.935918
Ma-2020	50	100	2	256	0.2	0.02	0.002	10	3	0.556852	0.956488	0.954252	0.0426055	0.950476	0.745648	0.342118	0.932155
Ma-2020	50	100	2	256	0.2	0.02	0.01	10	0	0.554621	0.961371	0.955386	0.0460037	0.950871	0.743537	0.350553	0.909443
Ma-2020	50	100	2	256	0.2	0.02	0.01	10	1	0.55486	0.960732	0.942847	0.0451615	0.951632	0.742316	0.342541	0.932911
Ma-2020	50	100	2	256	0.2	0.02	0.01	10	2	0.556777	0.959187	0.953394	0.0459892	0.951872	0.745497	0.347027	0.904866
Ma-2020	50	100	2	256	0.2	0.02	0.01	10	3	0.555502	0.957903	0.960223	0.0460118	0.951389	0.742222	0.340211	0.927164
Ma-2020	50	100	2	256	0.2	0.02	0.05	2	0	0.55685	0.948326	0.945053	0.0473364	0.951206	0.742048	0.343965	0.88685
Ma-2020	50	100	2	256	0.2	0.02	0.05	2	1	0.556753	0.957362	0.945813	0.0455778	0.950589	0.745425	0.346529	0.892742
Ma-2020	50	100	2	256	0.2	0.02	0.05	2	2	0.553345	0.949982	0.949409	0.0488785	0.950213	0.73795	0.343463	0.876493
Ma-2020	50	100	2	256	0.2	0.02	0.05	2	3	0.557209	0.953967	0.960263	0.0457699	0.950058	0.743255	0.339941	0.88603
Ma-2020	50	100	2	256	0.2	0.02	0.05	5	0	0.553493	0.951071	0.94297	0.0487965	0.952434	0.739958	0.346287	0.874716
Ma-2020	50	100	2	256	0.2	0.02	0.05	5	1	0.555952	0.957969	0.93747	0.046994	0.949937	0.741772	0.338319	0.893975
Ma-2020	50	100	2	256	0.2	0.02	0.05	5	2	0.555523	0.945749	0.965936	0.0475838	0.950568	0.742341	0.345518	0.874192
Ma-2020	50	100	2	256	0.2	0.02	0.05	5	3	0.555026	0.957682	0.95871	0.048283	0.950829	0.740397	0.337932	0.877912
Ma-2020	50	100	2	256	0.2	0.02	0.05	10	0	0.554581	0.949906	1	0.0497553	0.951904	0.740406	0.346134	0.896019
Ma-2020	50	100	2	256	0.2	0.02	0.05	10	1	0.5538	0.951574	1	0.0465373	0.950861	0.741497	0.351957	0.878631
Ma-2020	50	100	2	256	0.2	0.02	0.05	10	2	0.555972	0.952196	1	0.0477504	0.949428	0.742011	0.343054	0.86542
Ma-2020	50	100	2	256	0.2	0.02	0.05	10	3	0.552842	0.956901	1	0.0496113	0.952303	0.737039	0.342882	0.884288
Ma-2020	50	100	2	256	0.2	0.02	0.05	20	0	0.554792	0.948888	0.943668	0.0483817	0.949932	0.738659	0.343318	0.888025
Ma-2020	50	100	2	256	0.2	0.02	0.05	20	1	0.556776	0.952246	0.953193	0.0458335	0.951658	0.743551	0.352267	0.884089
Ma-2020	50	100	2	256	0.2	0.02	0.05	20	2	0.556469	0.952763	0.95487	0.0477431	0.950808	0.74199	0.343615	0.875089
Ma-2020	50	100	2	256	0.2	0.02	0.05	20	3	0.554474	0.949918	0.958763	0.0494674	0.948786	0.740473	0.341488	0.883771
Ma-2020	50	100	2	256	0.2	0.02	0.05	50	0	0.55702	0.950323	0.956121	0.0478117	0.949371	0.743883	0.34414	0.898139
Ma-2020	50	100	2	256	0.2	0.02	0.05	50	1	0.556621	0.950291	0.931855	0.0438169	0.949815	0.742696	0.34706	0.886411
Ma-2020	50	100	2	256	0.2	0.02	0.05	50	2	0.556955	0.957415	0.952716	0.0470738	0.954252	0.743531	0.344772	0.870369
Ma-2020	50	100	2	256	0.2	0.02	0.05	50	3	0.555691	0.957795	0.971912	0.0475369	0.951211	0.74179	0.344019	0.873191
Ma-2020	50	100	2	256	0.2	0.02	0.2	10	0	0.552682	0.952116	0.941225	0.0493484	0.948647	0.735248	0.336187	0.842562
Ma-2020	50	100	2	256	0.2	0.02	0.2	10	1	0.55565	0.948854	0.938099	0.0491016	0.948886	0.742649	0.344237	0.854469
Ma-2020	50	100	2	256	0.2	0.02	0.2	10	2	0.555372	0.949583	0.942484	0.0474302	0.950671	0.740347	0.339198	0.843512
Ma-2020	50	100	2	256	0.2	0.02	0.2	10	3	0.554536	0.955574	0.967914	0.0497471	0.950837	0.739878	0.340553	0.868274
Ma-2020	50	100	2	256	0.2	0.02	1	10	0	0.552231	0.948288	0.928843	0.0468209	0.946705	0.739388	0.343136	0.843076
Ma-2020	50	100	2	256	0.2	0.02	1	10	1	0.552299	0.946889	0.946754	0.0502352	0.944641	0.738995	0.340486	0.84115
Ma-2020	50	100	2	256	0.2	0.02	1	10	2	0.553002	0.93521	0.939497	0.05032	0.944054	0.736258	0.345955	0.831711
Ma-2020	50	100	2	256	0.2	0.02	1	10	3	0.548928	0.942486	0.955434	0.0488374	0.946131	0.736805	0.3407	0.831199
Ma-2020	50	100	2	256	0.2	0.1	0.05	10	0	0.554309	0.948774	0.749959	0.0445472	0.948988	0.74462	0.369878	0.846849
Ma-2020	50	100	2	256	0.2	0.1	0.05	10	1	0.555423	0.952196	0.761147	0.0438552	0.952537	0.748371	0.36713	0.855145
Ma-2020	50	100	2	256	0.2	0.1	0.05	10	2	0.554299	0.949805	0.752724	0.0440505	0.950614	0.746291	0.365005	0.840465
Ma-2020	50	100	2	256	0.2	0.1	0.05	10	3	0.553191	0.953463	0.769532	0.0471377	0.951821	0.744727	0.364367	0.840228
Ma-2020	50	100	2	256	0.2	0.5	0.05	10	0	0.554469	0.944321	0.484682	0.0434196	0.951943	0.751149	0.390306	0.808619
Ma-2020	50	100	2	256	0.2	0.5	0.05	10	1	0.555942	0.943217	0.487535	0.0429156	0.951916	0.750795	0.38521	0.820368
Ma-2020	50	100	2	256	0.2	0.5	0.05	10	2	0.553758	0.943213	0.497915	0.0434583	0.952191	0.747469	0.377341	0.835532
Ma-2020	50	100	2	256	0.2	0.5	0.05	10	3	0.553625	0.943067	0.506052	0.0429669	0.950921	0.750819	0.383842	0.809048
Ma-2020	50	100	2	256	0.3	0.02	0.05	10	0	0.560188	0.939499	0.91402	0.0474206	0.950636	0.743376	0.343041	0.881364
Ma-2020	50	100	2	256	0.3	0.02	0.05	10	1	0.561555	0.942131	0.913366	0.0452163	0.949073	0.744436	0.339675	0.865444
Ma-2020	50	100	2	256	0.3	0.02	0.05	10	2	0.559481	0.945786	0.936663	0.0464551	0.948915	0.743352	0.346742	0.868113
Ma-2020	50	100	2	256	0.3	0.02	0.05	10	3	0.558846	0.939932	0.948756	0.0464925	0.950407	0.741768	0.341557	0.871563
Ma-2020	50	100	2	256	0.5	0.02	0.05	10	0	0.568403	0.912978	0.862568	0.0435585	0.947269	0.743781	0.325592	0.82303
Ma-2020	50	100	2	256	0.5	0.02	0.05	10	1	0.56543	0.915564	0.85278	0.0454504	0.949024	0.740893	0.326379	0.794751
Ma-2020	50	100	2	256	0.5	0.02	0.05	10	2	0.568149	0.914422	0.868073	0.0441055	0.946087	0.742815	0.328703	0.813363
Ma-2020	50	100	2	256	0.5	0.02	0.05	10	3	0.564508	0.921302	0.852294	0.0446582	0.946369	0.743027	0.330505	0.820506
Ma-2020	50	100	2	512	0.2	0.02	0.05	10	0	0.551002	0.957113	0.926468	0.0477134	0.95291	0.737429	0.348226	0.893165
Ma-2020	50	100	2	512	0.2	0.02	0.05	10	1	0.552273	0.951881	0.941747	0.047623	0.952336	0.741766	0.350017	0.893431
Ma-2020	50	100	2	512	0.2	0.02	0.05	10	2	0.552566	0.959669	0.945331	0.0488249	0.952602	0.739898	0.344364	0.889488
Ma-2020	50	100	2	512	0.2	0.02	0.05	10	3	0.551502	0.959275	0.946671	0.047789	0.953529	0.737446	0.345373	0.890189
Ma-2020	50	100	2	1024	0.2	0.02	0.05	10	0	0.547051	0.957443	0.885667	0.0504363	0.950562	0.736163	0.346989	0.887057
Ma-2020	50	100	2	1024	0.2	0.02	0.05	10	1	0.547455	0.955231	0.894164	0.051962	0.948879	0.736148	0.352846	0.865092
Ma-2020	50	100	2	1024	0.2	0.02	0.05	10	2	0.547584	0.957681	0.891489	0.0494808	0.950504	0.737482	0.349053	0.901068
Ma-2020	50	100	2	1024	0.2	0.02	0.05	10	3	0.548622	0.959363	0.897255	0.0485539	0.951023	0.736575	0.351461	0.873714
Ma-2020	50	100	3	256	0.2	0.02	0.05	10	0	0.558688	0.951832	0.868332	0.0488208	0.946629	0.734999	0.31081	0.906627
Ma-2020	50	100	3	256	0.2	0.02	0.05	10	1	0.559898	0.950716	0.902786	0.0486731	0.947454	0.741325	0.327973	0.896954
Ma-2020	50	100	3	256	0.2	0.02	0.05	10	2	0.55733	0.94844	0.864443	0.0487885	0.94584	0.736366	0.308358	0.89321
Ma-2020	50	100	3	256	0.2	0.02	0.05	10	3	0.558624	0.957287	0.879417	0.046892	0.946563	0.738835	0.318186	0.904927
Ma-2020	50	100	4	256	0.2	0.02	0.05	10	0	0.558662	0.950514	0.815671	0.0509704	0.940928	0.728042	0.29437	0.900541
Ma-2020	50	100	4	256	0.2	0.02	0.05	10	1	0.556026	0.943205	0.804819	0.0500666	0.939622	0.726722	0.297715	0.88993
Ma-2020	50	100	4	256	0.2	0.02	0.05	10	2	0.556842	0.943814	0.820898	0.0481407	0.939996	0.728154	0.296873	0.88889
Ma-2020	50	100	4	256	0.2	0.02	0.05	10	3	0.55709	0.942799	0.831824	0.0505097	0.944103	0.726955	0.301143	0.882116
Ma-2020	50	200	2	256	0.2	0.02	0.05	10	0	0.555222	0.956492	0.96899	0.0476886	0.950803	0.738572	0.335391	0.903076
Ma-2020	50	200	2	256	0.2	0.02	0.05	10	1	0.555364	0.957147	0.932194	0.0458539	0.951877	0.740281	0.339079	0.887988
Ma-2020	50	200	2	256	0.2	0.02	0.05	10	2	0.555328	0.956186	0.944771	0.0473963	0.950939	0.739948	0.337054	0.891467
Ma-2020	50	200	2	256	0.2	0.02	0.05	10	3	0.552693	0.964348	0.960066	0.0491783	0.94883	0.736696	0.329333	0.904866
Ma-2020	50	400	2	256	0.2	0.02	0.05	10	0	0.554893	0.962072	0.921993	0.0490143	0.947035	0.733861	0.313986	0.916198
Ma-2020	50	400	2	256	0.2	0.02	0.05	10	1	0.555074	0.963427	0.920072	0.0490855	0.948714	0.736148	0.314346	0.927288
Ma-2020	50	400	2	256	0.2	0.02	0.05	10	2	0.556199	0.964089	0.938426	0.0483984	0.946347	0.735313	0.313633	0.912614
Ma-2020	50	400	2	256	0.2	0.02	0.05	10	3	0.554492	0.966712	0.919687	0.0493634	0.948014	0.733955	0.309022	0.927067
Ma-2020	100	100	2	256	0.2	0.02	0.05	10	0	0.55603	0.948815	0.947044	0.0459096	0.950927	0.745535	0.351848	0.862804
Ma-2020	100	100	2	256	0.2	0.02	0.05	10	1	0.556701	0.944702	0.958028	0.0446306	0.952514	0.745159	0.361854	0.859592
Ma-2020	100	100	2	256	0.2	0.02	0.05	10	2	0.556395	0.954919	0.947792	0.0453096	0.951865	0.746595	0.356777	0.873971
Ma-2020	100	100	2	256	0.2	0.02	0.05	10	3	0.555098	0.950579	0.959488	0.0474771	0.950537	0.74285	0.35203	0.859846
Ma-2020	200	100	2	256	0.2	0.02	0.05	10	0	0.557774	0.944558	0.914202	0.0435425	0.950567	0.749283	0.363432	0.849438
Ma-2020	200	100	2	256	0.2	0.02	0.05	10	1	0.55987	0.950989	0.921927	0.043652	0.95272	0.751033	0.361551	0.875483
Ma-2020	200	100	2	256	0.2	0.02	0.05	10	2	0.557398	0.955636	0.917979	0.0466496	0.949565	0.748514	0.356378	0.86588
Ma-2020	200	100	2	256	0.2	0.02	0.05	10	3	0.557834	0.94418	0.938956	0.0456685	0.950799	0.74611	0.359191	0.849126
Muto-2021	10	100	2	256	0.2	0.02	0.05	10	0	0.692395	0.881001	0.872752		0.984899	0.928857	0.321392	0.877377
Muto-2021	10	100	2	256	0.2	0.02	0.05	10	1	0.70044	0.893221	0.868912		0.983919	0.930686	0.325134	0.860945
Muto-2021	10	100	2	256	0.2	0.02	0.05	10	2	0.692066	0.884153	0.867797		0.983661	0.92348	0.317524	0.877011
Muto-2021	10	100	2	256	0.2	0.02	0.05	10	3	0.692522	0.861232	0.879727		0.984333	0.922818	0.320435	0.871176
Muto-2021	30	100	2	256	0.2	0.02	0.05	10	0	0.64983	0.92238	0.9743		0.988727	0.94304	0.426436	0.866334
Muto-2021	30	100	2	256	0.2	0.02	0.05	10	1	0.653138	0.914053	0.954412		0.989466	0.944277	0.423211	0.87697
Muto-2021	30	100	2	256	0.2	0.02	0.05	10	2	0.643872	0.903262	0.96706		0.987885	0.934361	0.421884	0.8764
Muto-2021	30	100	2	256	0.2	0.02	0.05	10	3	0.651052	0.915164	0.965092		0.987253	0.941228	0.411479	0.853489
Muto-2021	50	30	2	256	0.2	0.02	0.05	10	0	0.644012	0.8837	0.979748		0.97158	0.944665	0.460349	0.848424
Muto-2021	50	30	2	256	0.2	0.02	0.05	10	1	0.648244	0.925828	0.97632		0.990383	0.948216	0.460187	0.834162
Muto-2021	50	30	2	256	0.2	0.02	0.05	10	2	0.643227	0.871373	0.976032		0.977369	0.944599	0.460361	0.819427
Muto-2021	50	30	2	256	0.2	0.02	0.05	10	3	0.640344	0.88068	0.945114		0.972883	0.943556	0.461236	0.84663
Muto-2021	50	50	2	256	0.2	0.02	0.05	10	0	0.642325	0.895702	0.986631		0.970483	0.942866	0.456015	0.883076
Muto-2021	50	50	2	256	0.2	0.02	0.05	10	1	0.642245	0.937007	0.972993		0.99107	0.946239	0.461023	0.866524
Muto-2021	50	50	2	256	0.2	0.02	0.05	10	2	0.646884	0.898249	0.984976		0.988065	0.943199	0.456401	0.83537
Muto-2021	50	50	2	256	0.2	0.02	0.05	10	3	0.640806	0.903543	0.967973		0.989145	0.944664	0.467096	0.85007
Muto-2021	50	100	0	256	0.2	0.02	0.05	10	0	0.606647	0.725236	0.889174		0.991202	0.946968	0.50598	0.254438
Muto-2021	50	100	0	256	0.2	0.02	0.05	10	1	0.608096	0.715944	0.877304		0.991174	0.945858	0.503696	0.292869
Muto-2021	50	100	0	256	0.2	0.02	0.05	10	2	0.610235	0.705139	0.883559		0.992241	0.947337	0.498541	0.255843
Muto-2021	50	100	0	256	0.2	0.02	0.05	10	3	0.609102	0.699833	0.879084		0.990465	0.947609	0.494521	0.270377
Muto-2021	50	100	1	256	0.2	0.02	0.05	10	0	0.631165	0.950864	0.978906		0.989787	0.944319	0.452382	0.859127
Muto-2021	50	100	1	256	0.2	0.02	0.05	10	1	0.627254	0.932547	0.976806		0.988495	0.942455	0.456224	0.86894
Muto-2021	50	100	1	256	0.2	0.02	0.05	10	2	0.628134	0.944172	0.975165		0.989644	0.942198	0.461397	0.84772
Muto-2021	50	100	1	256	0.2	0.02	0.05	10	3	0.628728	0.94771	0.961306		0.989481	0.942133	0.456753	0.858241
Muto-2021	50	100	2	64	0.2	0.02	0.05	10	0	0.673389	0.869447	0.941401		0.969112	0.942332	0.408938	0.828309
Muto-2021	50	100	2	64	0.2	0.02	0.05	10	1	0.673625	0.890832	0.955479		0.986634	0.942153	0.414033	0.823712
Muto-2021	50	100	2	64	0.2	0.02	0.05	10	2	0.67825	0.898572	0.95933		0.987138	0.942223	0.390662	0.807352
Muto-2021	50	100	2	64	0.2	0.02	0.05	10	3	0.669767	0.86071	0.950776		0.985774	0.942877	0.414721	0.830699
Muto-2021	50	100	2	128	0.2	0.02	0.05	10	0	0.654268	0.893958	0.982411		0.96922	0.943812	0.441529	0.877807
Muto-2021	50	100	2	128	0.2	0.02	0.05	10	1	0.659155	0.914568	0.979764		0.970867	0.946874	0.445703	0.857534
Muto-2021	50	100	2	128	0.2	0.02	0.05	10	2	0.656763	0.916604	0.978535		0.988879	0.945316	0.430101	0.832621
Muto-2021	50	100	2	128	0.2	0.02	0.05	10	3	0.657399	0.926275	0.970019		0.989868	0.946992	0.434226	0.845573
Muto-2021	50	100	2	256	0	0.02	0.05	10	0	0.617677	0.913263	0.979759		0.967732	0.938461	0.413608	0.897402
Muto-2021	50	100	2	256	0	0.02	0.05	10	1	0.618873	0.916247	0.977594		0.968903	0.939071	0.41264	0.891232
Muto-2021	50	100	2	256	0	0.02	0.05	10	2	0.621955	0.91703	0.982596		0.987992	0.939395	0.415246	0.880638
Muto-2021	50	100	2	256	0	0.02	0.05	10	3	0.614855	0.939992	0.966601		0.972105	0.941085	0.418101	0.893806
Muto-2021	50	100	2	256	0.1	0.02	0.05	10	0	0.629095	0.908361	0.985652		0.970113	0.942068	0.431101	0.889757
Muto-2021	50	100	2	256	0.1	0.02	0.05	10	1	0.634663	0.927733	0.978715		0.989673	0.942244	0.429648	0.881496
Muto-2021	50	100	2	256	0.1	0.02	0.05	10	2	0.631963	0.944068	0.983677		0.988031	0.942095	0.433894	0.878166
Muto-2021	50	100	2	256	0.1	0.02	0.05	10	3	0.630694	0.940621	0.972714		0.990774	0.945646	0.436305	0.872216
Muto-2021	50	100	2	256	0.2	0.001	0.05	10	0	0.617841	0.849897	0.781909		0.989584	0.924239	0.432561	0.879685
Muto-2021	50	100	2	256	0.2	0.001	0.05	10	1	0.621748	0.898735	0.780179		0.971005	0.942027	0.433508	0.879077
Muto-2021	50	100	2	256	0.2	0.001	0.05	10	2	0.626263	0.852873	0.782957		0.988871	0.932607	0.430823	0.852346
Muto-2021	50	100	2	256	0.2	0.001	0.05	10	3	0.612057	0.853861	0.758278		0.987867	0.918329	0.432596	0.891254
Muto-2021	50	100	2	256	0.2	0.005	0.05	10	0	0.627792	0.856856	0.887172		0.989994	0.926782	0.430956	0.873724
Muto-2021	50	100	2	256	0.2	0.005	0.05	10	1	0.620139	0.936436	0.86616		0.987318	0.936931	0.437769	0.878027
Muto-2021	50	100	2	256	0.2	0.005	0.05	10	2	0.62853	0.887309	0.875777		0.970213	0.936754	0.434529	0.859799
Muto-2021	50	100	2	256	0.2	0.005	0.05	10	3	0.629034	0.912888	0.855827		0.990132	0.943836	0.434573	0.869753
Muto-2021	50	100	2	256	0.2	0.02	0.002	10	0	0.644047	0.866823	0.973654		0.987561	0.942741	0.449955	0.768058
Muto-2021	50	100	2	256	0.2	0.02	0.002	10	1	0.634672	0.840262	0.961936		0.98845	0.941101	0.452648	0.764912
Muto-2021	50	100	2	256	0.2	0.02	0.002	10	2	0.643277	0.835497	0.965166		0.987568	0.944074	0.438115	0.761001
Muto-2021	50	100	2	256	0.2	0.02	0.002	10	3	0.633377	0.819107	0.950374		0.984428	0.939921	0.448544	0.718239
Muto-2021	50	100	2	256	0.2	0.02	0.01	10	0	0.640662	0.941487	0.98337		0.988578	0.942357	0.442763	0.865675
Muto-2021	50	100	2	256	0.2	0.02	0.01	10	1	0.638621	0.93123	0.974968		0.988699	0.942347	0.446292	0.876105
Muto-2021	50	100	2	256	0.2	0.02	0.01	10	2	0.641226	0.895347	0.980078		0.986866	0.940827	0.437389	0.865675
Muto-2021	50	100	2	256	0.2	0.02	0.01	10	3	0.638551	0.904217	0.966796		0.987119	0.939679	0.433556	0.859615
Muto-2021	50	100	2	256	0.2	0.02	0.05	2	0	0.640462	0.900383	0.980461		0.969282	0.940919	0.432919	0.87868
Muto-2021	50	100	2	256	0.2	0.02	0.05	2	1	0.646186	0.913653	0.977828		0.988795	0.945166	0.439471	0.876114
Muto-2021	50	100	2	256	0.2	0.02	0.05	2	2	0.652061	0.903116	0.982654		0.989511	0.94415	0.438666	0.844618
Muto-2021	50	100	2	256	0.2	0.02	0.05	2	3	0.640849	0.928821	0.970612		0.987172	0.946162	0.438978	0.860454
Muto-2021	50	100	2	256	0.2	0.02	0.05	5	0	0.640676	0.901232	0.981414		0.971907	0.941936	0.434374	0.872047
Muto-2021	50	100	2	256	0.2	0.02	0.05	5	1	0.643293	0.92481	0.974408		0.987777	0.945929	0.438016	0.872054
Muto-2021	50	100	2	256	0.2	0.02	0.05	5	2	0.645414	0.915135	0.988051		0.988668	0.944825	0.440939	0.855016
Muto-2021	50	100	2	256	0.2	0.02	0.05	5	3	0.632678	0.891505	0.966631		0.967483	0.937421	0.432856	0.874399
Muto-2021	50	100	2	256	0.2	0.02	0.05	10	0	0.639806	0.906946	1		0.969187	0.941028	0.444334	0.87447
Muto-2021	50	100	2	256	0.2	0.02	0.05	10	1	0.643946	0.905908	1		0.968822	0.944209	0.441412	0.873152
Muto-2021	50	100	2	256	0.2	0.02	0.05	10	2	0.646911	0.917172	1		0.990447	0.943718	0.436749	0.852868
Muto-2021	50	100	2	256	0.2	0.02	0.05	10	3	0.644693	0.914657	1		0.990003	0.944224	0.441859	0.85947
Muto-2021	50	100	2	256	0.2	0.02	0.05	20	0	0.637994	0.894088	0.970273		0.991415	0.939209	0.435857	0.871663
Muto-2021	50	100	2	256	0.2	0.02	0.05	20	1	0.641383	0.924576	0.97835		0.988077	0.943052	0.439416	0.866055
Muto-2021	50	100	2	256	0.2	0.02	0.05	20	2	0.64361	0.903429	0.988879		0.989151	0.943985	0.444172	0.861392
Muto-2021	50	100	2	256	0.2	0.02	0.05	20	3	0.644744	0.92938	0.979102		0.987562	0.945374	0.437138	0.852287
Muto-2021	50	100	2	256	0.2	0.02	0.05	50	0	0.638038	0.911355	0.977266		0.990366	0.941667	0.438599	0.861955
Muto-2021	50	100	2	256	0.2	0.02	0.05	50	1	0.641174	0.928576	0.980477		0.98972	0.942966	0.441546	0.868344
Muto-2021	50	100	2	256	0.2	0.02	0.05	50	2	0.645559	0.931024	0.98704		0.988338	0.946377	0.438197	0.862302
Muto-2021	50	100	2	256	0.2	0.02	0.05	50	3	0.63872	0.944245	0.97737		0.988579	0.946564	0.438831	0.863857
Muto-2021	50	100	2	256	0.2	0.02	0.2	10	0	0.638109	0.885093	0.983224		0.989501	0.93393	0.433608	0.855872
Muto-2021	50	100	2	256	0.2	0.02	0.2	10	1	0.635153	0.862292	0.976665		0.990437	0.930965	0.441884	0.848781
Muto-2021	50	100	2	256	0.2	0.02	0.2	10	2	0.640067	0.856993	0.978907		0.987926	0.92875	0.433768	0.848376
Muto-2021	50	100	2	256	0.2	0.02	0.2	10	3	0.637203	0.892985	0.9719		0.969343	0.941883	0.442033	0.858381
Muto-2021	50	100	2	256	0.2	0.02	1	10	0	0.645469	0.883285	0.981711		0.970884	0.944714	0.436376	0.752407
Muto-2021	50	100	2	256	0.2	0.02	1	10	1	0.625273	0.885208	0.962975		0.96866	0.941962	0.44682	0.755187
Muto-2021	50	100	2	256	0.2	0.02	1	10	2	0.639819	0.8751	0.976672		0.987753	0.938502	0.436291	0.727359
Muto-2021	50	100	2	256	0.2	0.02	1	10	3	0.638452	0.869347	0.96591		0.988586	0.934928	0.439667	0.769405
Muto-2021	50	100	2	256	0.2	0.1	0.05	10	0	0.656189	0.912506	0.804654		0.969211	0.944276	0.440573	0.853813
Muto-2021	50	100	2	256	0.2	0.1	0.05	10	1	0.650157	0.919005	0.80296		0.991138	0.943448	0.45181	0.856687
Muto-2021	50	100	2	256	0.2	0.1	0.05	10	2	0.658213	0.917894	0.78573		0.987794	0.94129	0.451191	0.829209
Muto-2021	50	100	2	256	0.2	0.1	0.05	10	3	0.659696	0.929831	0.790285		0.990128	0.947667	0.450444	0.857902
Muto-2021	50	100	2	256	0.2	0.5	0.05	10	0	0.662037	0.914555	0.508885		0.989225	0.947261	0.470075	0.841546
Muto-2021	50	100	2	256	0.2	0.5	0.05	10	1	0.657904	0.904215	0.505035		0.988924	0.94577	0.471562	0.814641
Muto-2021	50	100	2	256	0.2	0.5	0.05	10	2	0.659167	0.90532	0.487223		0.989812	0.94526	0.471101	0.81892
Muto-2021	50	100	2	256	0.2	0.5	0.05	10	3	0.656996	0.911558	0.500319		0.989743	0.945608	0.476382	0.829534
Muto-2021	50	100	2	256	0.3	0.02	0.05	10	0	0.653744	0.923985	0.974385		0.988576	0.945522	0.445259	0.858195
Muto-2021	50	100	2	256	0.3	0.02	0.05	10	1	0.648476	0.904923	0.960895		0.988943	0.943623	0.438908	0.862989
Muto-2021	50	100	2	256	0.3	0.02	0.05	10	2	0.661475	0.914417	0.982254		0.98949	0.946486	0.437281	0.829706
Muto-2021	50	100	2	256	0.3	0.02	0.05	10	3	0.64642	0.932485	0.974028		0.988926	0.945524	0.445191	0.840335
Muto-2021	50	100	2	256	0.5	0.02	0.05	10	0	0.672273	0.901075	0.96111		0.988063	0.943735	0.41807	0.80418
Muto-2021	50	100	2	256	0.5	0.02	0.05	10	1	0.676189	0.858178	0.933717		0.988183	0.941676	0.419625	0.78005
Muto-2021	50	100	2	256	0.5	0.02	0.05	10	2	0.67731	0.848164	0.962659		0.988432	0.943007	0.403307	0.730269
Muto-2021	50	100	2	256	0.5	0.02	0.05	10	3	0.675184	0.886075	0.932534		0.987815	0.941933	0.407013	0.771194
Muto-2021	50	100	2	512	0.2	0.02	0.05	10	0	0.631881	0.938626	0.982938		0.989687	0.945009	0.439002	0.869047
Muto-2021	50	100	2	512	0.2	0.02	0.05	10	1	0.634546	0.919504	0.984377		0.971354	0.943909	0.436457	0.872726
Muto-2021	50	100	2	512	0.2	0.02	0.05	10	2	0.631532	0.918294	0.977005		0.989207	0.941479	0.4432	0.864429
Muto-2021	50	100	2	512	0.2	0.02	0.05	10	3	0.630544	0.92959	0.97411		0.989345	0.945063	0.446054	0.864045
Muto-2021	50	100	2	1024	0.2	0.02	0.05	10	0	0.626345	0.939449	0.977404		0.988354	0.941558	0.439011	0.866772
Muto-2021	50	100	2	1024	0.2	0.02	0.05	10	1	0.630673	0.941245	0.97761		0.988693	0.944213	0.43531	0.867162
Muto-2021	50	100	2	1024	0.2	0.02	0.05	10	2	0.628041	0.925231	0.960907		0.988976	0.944083	0.431541	0.855576
Muto-2021	50	100	2	1024	0.2	0.02	0.05	10	3	0.626964	0.92994	0.969889		0.98809	0.94261	0.436121	0.877378
Muto-2021	50	100	3	256	0.2	0.02	0.05	10	0	0.653147	0.908795	0.942606		0.986053	0.941149	0.409503	0.855262
Muto-2021	50	100	3	256	0.2	0.02	0.05	10	1	0.656605	0.906555	0.946226		0.98691	0.938421	0.405307	0.878706
Muto-2021	50	100	3	256	0.2	0.02	0.05	10	2	0.658414	0.92788	0.977358		0.988963	0.946977	0.411021	0.854479
Muto-2021	50	100	3	256	0.2	0.02	0.05	10	3	0.660466	0.919865	0.971633		0.968761	0.943177	0.406435	0.855231
Muto-2021	50	100	4	256	0.2	0.02	0.05	10	0	0.658614	0.869085	0.964748		0.966636	0.938153	0.399537	0.866617
Muto-2021	50	100	4	256	0.2	0.02	0.05	10	1	0.661867	0.858946	0.946317		0.968003	0.930707	0.394865	0.88033
Muto-2021	50	100	4	256	0.2	0.02	0.05	10	2	0.663409	0.897553	0.964487		0.986244	0.940617	0.404933	0.835292
Muto-2021	50	100	4	256	0.2	0.02	0.05	10	3	0.671795	0.889678	0.924249		0.987334	0.93851	0.38378	0.850936
Muto-2021	50	200	2	256	0.2	0.02	0.05	10	0	0.640625	0.948975	0.987989		0.988106	0.944079	0.428668	0.882852
Muto-2021	50	200	2	256	0.2	0.02	0.05	10	1	0.641274	0.903967	0.984614		0.96808	0.942089	0.427498	0.877245
Muto-2021	50	200	2	256	0.2	0.02	0.05	10	2	0.647621	0.916841	0.977455		0.987929	0.943513	0.422666	0.869243
Muto-2021	50	200	2	256	0.2	0.02	0.05	10	3	0.645802	0.923716	0.971006		0.987684	0.943937	0.426939	0.860156
Muto-2021	50	400	2	256	0.2	0.02	0.05	10	0	0.646708	0.928403	0.981365		0.987392	0.94323	0.410609	0.879408
Muto-2021	50	400	2	256	0.2	0.02	0.05	10	1	0.647501	0.895418	0.97704		0.967303	0.940338	0.411557	0.878591
Muto-2021	50	400	2	256	0.2	0.02	0.05	10	2	0.648551	0.917471	0.978727		0.986003	0.941226	0.415798	0.867197
Muto-2021	50	400	2	256	0.2	0.02	0.05	10	3	0.650765	0.907547	0.975374		0.987222	0.940785	0.409918	0.867964
Muto-2021	100	100	2	256	0.2	0.02	0.05	10	0	0.642193	0.90797	0.981189		0.989349	0.94354	0.443944	0.866964
Muto-2021	100	100	2	256	0.2	0.02	0.05	10	1	0.638276	0.928199	0.953348		0.989047	0.943814	0.442141	0.861733
Muto-2021	100	100	2	256	0.2	0.02	0.05	10	2	0.645116	0.909779	0.9834		0.98871	0.944247	0.447167	0.840829
Muto-2021	100	100	2	256	0.2	0.02	0.05	10	3	0.641823	0.899821	0.975597		0.968846	0.944338	0.452169	0.864376
Muto-2021	200	100	2	256	0.2	0.02	0.05	10	0	0.641443	0.903742	0.97359		0.969668	0.943501	0.446282	0.861471
Muto-2021	200	100	2	256	0.2	0.02	0.05	10	1	0.645689	0.912859	0.963362		0.970665	0.944875	0.45135	0.850558
Muto-2021	200	100	2	256	0.2	0.02	0.05	10	2	0.644697	0.921604	0.959606		0.989226	0.946227	0.456483	0.84245
Muto-2021	200	100	2	256	0.2	0.02	0.05	10	3	0.643362	0.907093	0.94729		0.969159	0.94522	0.453449	0.846172
Yao-2021	10	100	2	256	0.2	0.02	0.05	10	0	0.667477	0.835004	0.782794		0.987278	0.915244	0.350478	0.869541
Yao-2021	10	100	2	256	0.2	0.02	0.05	10	1	0.672517	0.838169	0.774549		0.984417	0.906302	0.336772	0.8918
Yao-2021	10	100	2	256	0.2	0.02	0.05	10	2	0.650143	0.831199	0.783232		0.990357	0.908505	0.348153	0.921798
Yao-2021	10	100	2	256	0.2	0.02	0.05	10	3	0.672432	0.84204	0.728261		0.985967	0.920969	0.341713	0.888544
Yao-2021	30	100	2	256	0.2	0.02	0.05	10	0	0.61553	0.911524	0.927812		0.98866	0.944863	0.44336	0.887595
Yao-2021	30	100	2	256	0.2	0.02	0.05	10	1	0.609799	0.898439	0.949628		0.98888	0.936104	0.446014	0.89081
Yao-2021	30	100	2	256	0.2	0.02	0.05	10	2	0.602947	0.907718	0.936473		0.99039	0.932399	0.440188	0.919095
Yao-2021	30	100	2	256	0.2	0.02	0.05	10	3	0.603387	0.912749	0.939142		0.98961	0.936595	0.445681	0.891693
Yao-2021	50	30	2	256	0.2	0.02	0.05	10	0	0.598726	0.881052	0.973148		0.991481	0.952261	0.474407	0.85723
Yao-2021	50	30	2	256	0.2	0.02	0.05	10	1	0.605033	0.90546	0.980005		0.989583	0.95598	0.472939	0.867787
Yao-2021	50	30	2	256	0.2	0.02	0.05	10	2	0.60345	0.893701	0.953485		0.990498	0.957681	0.475725	0.858825
Yao-2021	50	30	2	256	0.2	0.02	0.05	10	3	0.598468	0.901562	0.966628		0.989799	0.95324	0.480262	0.875549
Yao-2021	50	50	2	256	0.2	0.02	0.05	10	0	0.599431	0.904285	0.980899		0.992515	0.951629	0.484048	0.891908
Yao-2021	50	50	2	256	0.2	0.02	0.05	10	1	0.599437	0.921456	0.983929		0.990391	0.955212	0.48517	0.88643
Yao-2021	50	50	2	256	0.2	0.02	0.05	10	2	0.595723	0.923271	0.979583		0.990211	0.954984	0.490196	0.888272
Yao-2021	50	50	2	256	0.2	0.02	0.05	10	3	0.595676	0.919312	0.972338		0.990488	0.949889	0.493192	0.893302
Yao-2021	50	100	0	256	0.2	0.02	0.05	10	0	0.550281	0.55734	0.911647		0.949937	0.962607	0.447906	0.530111
Yao-2021	50	100	0	256	0.2	0.02	0.05	10	1	0.557728	0.569894	0.824983		0.950478	0.963401	0.455843	0.542994
Yao-2021	50	100	0	256	0.2	0.02	0.05	10	2	0.557205	0.56819	0.843308		0.949915	0.963332	0.455207	0.545834
Yao-2021	50	100	0	256	0.2	0.02	0.05	10	3	0.55275	0.562254	0.889733		0.914307	0.96352	0.451861	0.543582
Yao-2021	50	100	1	256	0.2	0.02	0.05	10	0	0.582691	0.906289	0.97087		0.99257	0.952784	0.473892	0.858615
Yao-2021	50	100	1	256	0.2	0.02	0.05	10	1	0.579155	0.937652	0.972723		0.992644	0.953942	0.473876	0.861274
Yao-2021	50	100	1	256	0.2	0.02	0.05	10	2	0.583264	0.926359	0.951383		0.993118	0.955846	0.476312	0.858698
Yao-2021	50	100	1	256	0.2	0.02	0.05	10	3	0.582335	0.926808	0.966995		0.992844	0.9544	0.473037	0.865411
Yao-2021	50	100	2	64	0.2	0.02	0.05	10	0	0.632775	0.902473	0.928516		0.992149	0.950923	0.431109	0.839307
Yao-2021	50	100	2	64	0.2	0.02	0.05	10	1	0.635935	0.873955	0.940564		0.991357	0.942238	0.413062	0.835253
Yao-2021	50	100	2	64	0.2	0.02	0.05	10	2	0.626672	0.882554	0.927218		0.99288	0.942387	0.426761	0.813975
Yao-2021	50	100	2	64	0.2	0.02	0.05	10	3	0.629528	0.897402	0.908813		0.993564	0.94844	0.425443	0.822168
Yao-2021	50	100	2	128	0.2	0.02	0.05	10	0	0.60602	0.893687	0.962593		0.992063	0.941664	0.465224	0.87924
Yao-2021	50	100	2	128	0.2	0.02	0.05	10	1	0.612782	0.924472	0.971036		0.990641	0.951091	0.457514	0.854233
Yao-2021	50	100	2	128	0.2	0.02	0.05	10	2	0.608074	0.903801	0.963749		0.990774	0.942769	0.46382	0.855261
Yao-2021	50	100	2	128	0.2	0.02	0.05	10	3	0.608581	0.912333	0.967706		0.991946	0.950284	0.465491	0.849611
Yao-2021	50	100	2	256	0	0.02	0.05	10	0	0.567329	0.883533	0.971303		0.98726	0.924745	0.445019	0.899868
Yao-2021	50	100	2	256	0	0.02	0.05	10	1	0.565455	0.92047	0.973058		0.989071	0.932665	0.445378	0.887652
Yao-2021	50	100	2	256	0	0.02	0.05	10	2	0.567137	0.907415	0.955946		0.988002	0.937259	0.446213	0.886136
Yao-2021	50	100	2	256	0	0.02	0.05	10	3	0.565274	0.898644	0.955185		0.986964	0.929298	0.441123	0.912624
Yao-2021	50	100	2	256	0.1	0.02	0.05	10	0	0.582415	0.918284	0.981223		0.989406	0.943809	0.461908	0.888721
Yao-2021	50	100	2	256	0.1	0.02	0.05	10	1	0.578227	0.921031	0.979158		0.9879	0.942935	0.458986	0.888838
Yao-2021	50	100	2	256	0.1	0.02	0.05	10	2	0.587879	0.930154	0.981541		0.989226	0.955134	0.466857	0.885293
Yao-2021	50	100	2	256	0.1	0.02	0.05	10	3	0.582788	0.912229	0.968272		0.988238	0.948981	0.466288	0.878647
Yao-2021	50	100	2	256	0.2	0.001	0.05	10	0	0.578013	0.923621	0.534789		0.989116	0.95022	0.471445	0.887361
Yao-2021	50	100	2	256	0.2	0.001	0.05	10	1	0.582577	0.877858	0.520733		0.982987	0.956707	0.47672	0.888247
Yao-2021	50	100	2	256	0.2	0.001	0.05	10	2	0.579343	0.924867	0.51465		0.989325	0.957203	0.471091	0.88005
Yao-2021	50	100	2	256	0.2	0.001	0.05	10	3	0.574615	0.924869	0.5035		0.989881	0.950052	0.462326	0.877951
Yao-2021	50	100	2	256	0.2	0.005	0.05	10	0	0.584723	0.921114	0.764911		0.989113	0.948381	0.470432	0.893707
Yao-2021	50	100	2	256	0.2	0.005	0.05	10	1	0.582141	0.918814	0.764738		0.988463	0.953444	0.474509	0.869298
Yao-2021	50	100	2	256	0.2	0.005	0.05	10	2	0.587398	0.917231	0.756988		0.990229	0.961654	0.470897	0.870925
Yao-2021	50	100	2	256	0.2	0.005	0.05	10	3	0.586389	0.945162	0.748091		0.990486	0.954068	0.471372	0.864636
Yao-2021	50	100	2	256	0.2	0.02	0.002	10	0	0.600135	0.868812	0.975397		0.993858	0.961011	0.469868	0.814164
Yao-2021	50	100	2	256	0.2	0.02	0.002	10	1	0.597026	0.852599	0.982068		0.99389	0.961655	0.476422	0.824211
Yao-2021	50	100	2	256	0.2	0.02	0.002	10	2	0.596839	0.848062	0.974572		0.992566	0.960551	0.472494	0.806189
Yao-2021	50	100	2	256	0.2	0.02	0.002	10	3	0.602788	0.844129	0.967085		0.9861	0.959788	0.470038	0.776212
Yao-2021	50	100	2	256	0.2	0.02	0.01	10	0	0.603357	0.936487	0.985396		0.992117	0.957714	0.47143	0.84309
Yao-2021	50	100	2	256	0.2	0.02	0.01	10	1	0.600634	0.939274	0.984016		0.990751	0.961196	0.472358	0.868474
Yao-2021	50	100	2	256	0.2	0.02	0.01	10	2	0.597521	0.939443	0.978515		0.991088	0.958537	0.475356	0.87515
Yao-2021	50	100	2	256	0.2	0.02	0.01	10	3	0.602102	0.917534	0.979367		0.991018	0.955926	0.472387	0.851131
Yao-2021	50	100	2	256	0.2	0.02	0.05	2	0	0.6012	0.931278	0.978126		0.990243	0.953654	0.468718	0.866172
Yao-2021	50	100	2	256	0.2	0.02	0.05	2	1	0.601343	0.942363	0.983195		0.991798	0.957918	0.473863	0.86061
Yao-2021	50	100	2	256	0.2	0.02	0.05	2	2	0.600201	0.922089	0.92375		0.99143	0.958413	0.477744	0.863327
Yao-2021	50	100	2	256	0.2	0.02	0.05	2	3	0.60172	0.936978	0.976291		0.991732	0.956231	0.468537	0.848283
Yao-2021	50	100	2	256	0.2	0.02	0.05	5	0	0.599387	0.922927	0.974484		0.992889	0.957668	0.468063	0.839279
Yao-2021	50	100	2	256	0.2	0.02	0.05	5	1	0.599407	0.916107	0.983551		0.991693	0.951978	0.471569	0.862856
Yao-2021	50	100	2	256	0.2	0.02	0.05	5	2	0.598994	0.916256	0.961098		0.993015	0.953451	0.472503	0.853465
Yao-2021	50	100	2	256	0.2	0.02	0.05	5	3	0.600394	0.929924	0.977561		0.992176	0.95318	0.47423	0.861262
Yao-2021	50	100	2	256	0.2	0.02	0.05	10	0	0.597428	0.924233	1		0.990591	0.954763	0.471177	0.871468
Yao-2021	50	100	2	256	0.2	0.02	0.05	10	1	0.603967	0.92155	1		0.990078	0.958123	0.473109	0.859977
Yao-2021	50	100	2	256	0.2	0.02	0.05	10	2	0.598637	0.937083	1		0.989262	0.951465	0.473298	0.883786
Yao-2021	50	100	2	256	0.2	0.02	0.05	10	3	0.599461	0.914908	1		0.991026	0.948382	0.472402	0.891918
Yao-2021	50	100	2	256	0.2	0.02	0.05	20	0	0.600454	0.933856	0.975685		0.990642	0.957	0.471894	0.851289
Yao-2021	50	100	2	256	0.2	0.02	0.05	20	1	0.596882	0.930802	0.986436		0.990627	0.951786	0.470424	0.842413
Yao-2021	50	100	2	256	0.2	0.02	0.05	20	2	0.598324	0.921968	0.940196		0.992273	0.954259	0.476912	0.853139
Yao-2021	50	100	2	256	0.2	0.02	0.05	20	3	0.599673	0.926543	0.989042		0.992442	0.953328	0.472353	0.855351
Yao-2021	50	100	2	256	0.2	0.02	0.05	50	0	0.601621	0.943427	0.971661		0.991004	0.959673	0.474096	0.841059
Yao-2021	50	100	2	256	0.2	0.02	0.05	50	1	0.59811	0.933927	0.987037		0.991625	0.948537	0.469027	0.885208
Yao-2021	50	100	2	256	0.2	0.02	0.05	50	2	0.597899	0.913666	0.961072		0.992275	0.952359	0.469909	0.843285
Yao-2021	50	100	2	256	0.2	0.02	0.05	50	3	0.598888	0.925006	0.988229		0.990504	0.950003	0.474031	0.887076
Yao-2021	50	100	2	256	0.2	0.02	0.2	10	0	0.581521	0.876847	0.974063		0.990745	0.943593	0.453421	0.810387
Yao-2021	50	100	2	256	0.2	0.02	0.2	10	1	0.595394	0.919789	0.979		0.991816	0.9482	0.456217	0.83914
Yao-2021	50	100	2	256	0.2	0.02	0.2	10	2	0.588473	0.894599	0.959681		0.990584	0.947884	0.463544	0.803929
Yao-2021	50	100	2	256	0.2	0.02	0.2	10	3	0.585652	0.907108	0.976519		0.992256	0.938085	0.460446	0.867293
Yao-2021	50	100	2	256	0.2	0.02	1	10	0	0.573572	0.857934	0.934033		0.991565	0.94278	0.426062	0.754894
Yao-2021	50	100	2	256	0.2	0.02	1	10	1	0.588493	0.856413	0.935413		0.992134	0.937799	0.418589	0.729398
Yao-2021	50	100	2	256	0.2	0.02	1	10	2	0.597725	0.910138	0.892759		0.992515	0.951446	0.43273	0.734126
Yao-2021	50	100	2	256	0.2	0.02	1	10	3	0.594986	0.849406	0.942526		0.954439	0.944494	0.432729	0.761103
Yao-2021	50	100	2	256	0.2	0.1	0.05	10	0	0.615112	0.916876	0.847433		0.990584	0.949159	0.479961	0.848124
Yao-2021	50	100	2	256	0.2	0.1	0.05	10	1	0.60835	0.909464	0.832403		0.991417	0.949984	0.481028	0.869017
Yao-2021	50	100	2	256	0.2	0.1	0.05	10	2	0.6131	0.918638	0.829435		0.991911	0.957435	0.484373	0.868067
Yao-2021	50	100	2	256	0.2	0.1	0.05	10	3	0.613095	0.926134	0.846462		0.991574	0.954494	0.484898	0.857194
Yao-2021	50	100	2	256	0.2	0.5	0.05	10	0	0.612684	0.898134	0.681773		0.991995	0.938395	0.505209	0.835579
Yao-2021	50	100	2	256	0.2	0.5	0.05	10	1	0.61591	0.909456	0.636723		0.993677	0.952262	0.504968	0.836547
Yao-2021	50	100	2	256	0.2	0.5	0.05	10	2	0.629097	0.922607	0.655651		0.993226	0.955263	0.509532	0.829032
Yao-2021	50	100	2	256	0.2	0.5	0.05	10	3	0.623386	0.909938	0.65807		0.993502	0.953845	0.508889	0.851121
Yao-2021	50	100	2	256	0.3	0.02	0.05	10	0	0.605704	0.912977	0.974676		0.993238	0.95822	0.470435	0.816085
Yao-2021	50	100	2	256	0.3	0.02	0.05	10	1	0.607784	0.923133	0.980275		0.992273	0.955153	0.472131	0.862725
Yao-2021	50	100	2	256	0.3	0.02	0.05	10	2	0.61	0.902098	0.949434		0.992433	0.956296	0.479787	0.852081
Yao-2021	50	100	2	256	0.3	0.02	0.05	10	3	0.605099	0.913881	0.975405		0.993488	0.957257	0.473123	0.85632
Yao-2021	50	100	2	256	0.5	0.02	0.05	10	0	0.633636	0.912634	0.92968		0.993111	0.957903	0.430568	0.818328
Yao-2021	50	100	2	256	0.5	0.02	0.05	10	1	0.63299	0.906384	0.94772		0.994975	0.957509	0.436125	0.794548
Yao-2021	50	100	2	256	0.5	0.02	0.05	10	2	0.630935	0.878325	0.894319		0.994194	0.957194	0.435504	0.769121
Yao-2021	50	100	2	256	0.5	0.02	0.05	10	3	0.637509	0.914332	0.931999		0.994585	0.960942	0.445993	0.820251
Yao-2021	50	100	2	512	0.2	0.02	0.05	10	0	0.57825	0.904122	0.97331		0.989418	0.950312	0.465483	0.834471
Yao-2021	50	100	2	512	0.2	0.02	0.05	10	1	0.583342	0.892644	0.970996		0.988695	0.952669	0.470171	0.84625
Yao-2021	50	100	2	512	0.2	0.02	0.05	10	2	0.587937	0.912313	0.95427		0.989719	0.958568	0.470623	0.851873
Yao-2021	50	100	2	512	0.2	0.02	0.05	10	3	0.585769	0.912046	0.969489		0.988	0.949776	0.466715	0.904003
Yao-2021	50	100	2	1024	0.2	0.02	0.05	10	0	0.580406	0.898202	0.967715		0.98988	0.951214	0.463366	0.825507
Yao-2021	50	100	2	1024	0.2	0.02	0.05	10	1	0.581422	0.937761	0.960271		0.989801	0.953416	0.466811	0.864523
Yao-2021	50	100	2	1024	0.2	0.02	0.05	10	2	0.570733	0.932548	0.947087		0.987057	0.937853	0.45647	0.859354
Yao-2021	50	100	2	1024	0.2	0.02	0.05	10	3	0.581509	0.924019	0.949297		0.990868	0.94903	0.464983	0.866996
Yao-2021	50	100	3	256	0.2	0.02	0.05	10	0	0.607007	0.928583	0.97054		0.990909	0.95177	0.457851	0.877146
Yao-2021	50	100	3	256	0.2	0.02	0.05	10	1	0.601694	0.905699	0.966831		0.989115	0.937487	0.452764	0.898842
Yao-2021	50	100	3	256	0.2	0.02	0.05	10	2	0.603291	0.900312	0.974441		0.988193	0.945579	0.466635	0.889936
Yao-2021	50	100	3	256	0.2	0.02	0.05	10	3	0.606756	0.932838	0.962888		0.988098	0.947552	0.460164	0.89703
Yao-2021	50	100	4	256	0.2	0.02	0.05	10	0	0.607089	0.89174	0.964257		0.988644	0.946671	0.45156	0.854809
Yao-2021	50	100	4	256	0.2	0.02	0.05	10	1	0.605795	0.87455	0.964173		0.990261	0.935508	0.443461	0.885944
Yao-2021	50	100	4	256	0.2	0.02	0.05	10	2	0.605806	0.90507	0.92047		0.990653	0.949258	0.461444	0.872023
Yao-2021	50	100	4	256	0.2	0.02	0.05	10	3	0.610813	0.917115	0.946778		0.989377	0.94437	0.459146	0.879313
Yao-2021	50	200	2	256	0.2	0.02	0.05	10	0	0.600362	0.898275	0.986264		0.991358	0.954668	0.464449	0.819866
Yao-2021	50	200	2	256	0.2	0.02	0.05	10	1	0.604192	0.920539	0.980617		0.990902	0.954452	0.458101	0.84573
Yao-2021	50	200	2	256	0.2	0.02	0.05	10	2	0.603919	0.944398	0.91754		0.991262	0.961271	0.468302	0.871821
Yao-2021	50	200	2	256	0.2	0.02	0.05	10	3	0.597371	0.937792	0.969906		0.990571	0.948182	0.466648	0.882977
Yao-2021	50	400	2	256	0.2	0.02	0.05	10	0	0.597427	0.927916	0.98459		0.987759	0.952431	0.453238	0.873219
Yao-2021	50	400	2	256	0.2	0.02	0.05	10	1	0.59687	0.931168	0.981087		0.988374	0.940902	0.443895	0.890695
Yao-2021	50	400	2	256	0.2	0.02	0.05	10	2	0.596771	0.927144	0.909421		0.989245	0.953188	0.455396	0.892178
Yao-2021	50	400	2	256	0.2	0.02	0.05	10	3	0.599218	0.926056	0.970919		0.98804	0.951744	0.445588	0.894814
Yao-2021	100	100	2	256	0.2	0.02	0.05	10	0	0.59666	0.92198	0.970824		0.991714	0.948694	0.474277	0.836277
Yao-2021	100	100	2	256	0.2	0.02	0.05	10	1	0.60157	0.939643	0.946553		0.9931	0.958508	0.481843	0.830276
Yao-2021	100	100	2	256	0.2	0.02	0.05	10	2	0.594651	0.925711	0.904822		0.991622	0.957908	0.482607	0.86288
Yao-2021	100	100	2	256	0.2	0.02	0.05	10	3	0.59378	0.911952	0.951366		0.990531	0.951514	0.483801	0.865752
Yao-2021	200	100	2	256	0.2	0.02	0.05	10	0	0.596141	0.872619	0.940437		0.991174	0.945663	0.474902	0.807153
Yao-2021	200	100	2	256	0.2	0.02	0.05	10	1	0.601386	0.930645	0.909874		0.989468	0.955822	0.480149	0.841546
Yao-2021	200	100	2	256	0.2	0.02	0.05	10	2	0.609219	0.921388	0.865692		0.990926	0.958405	0.488406	0.830733
Yao-2021	200	100	2	256	0.2	0.02	0.05	10	3	0.6068	0.933808	0.93146		0.991393	0.955366	0.48476	0.844593

## Sheet: Gene number
dataset	hvg	method	seed	avg_silhouette_width	avg_silhouette_width_batch	feature_consistency	foscttm	graph_connectivity	mean_average_precision	neighbor_conservation	seurat_alignment_score
10x-Multiome-Pbmc10k	500	GLUE	0	0.609416	0.920111	0.970178	0.035035	0.990404	0.870124	0.301505	0.9345
10x-Multiome-Pbmc10k	500	GLUE	1	0.620767	0.900574	0.977026	0.0327982	0.991643	0.879326	0.315451	0.912294
10x-Multiome-Pbmc10k	500	GLUE	2	0.614847	0.863954	0.966257	0.0366875	0.962045	0.871616	0.299072	0.885989
10x-Multiome-Pbmc10k	500	GLUE	3	0.607518	0.917309	0.978829	0.0323718	0.990877	0.879501	0.312612	0.918432
10x-Multiome-Pbmc10k	500	GLUE	4	0.617058	0.881017	0.97222	0.0323774	0.963708	0.874064	0.30693	0.917172
10x-Multiome-Pbmc10k	500	GLUE	5	0.612561	0.88057	0.96201	0.0333896	0.963934	0.874418	0.307054	0.931746
10x-Multiome-Pbmc10k	500	GLUE	6	0.612125	0.89375	0.967683	0.0491364	0.964186	0.880708	0.306349	0.928365
10x-Multiome-Pbmc10k	500	GLUE	7	0.599084	0.878573	0.980947	0.0343688	0.964787	0.873857	0.30816	0.905253
10x-Multiome-Pbmc10k	1000	GLUE	0	0.606003	0.922388	0.968533	0.0344687	0.991176	0.873025	0.304362	0.934847
10x-Multiome-Pbmc10k	1000	GLUE	1	0.614502	0.922547	0.973455	0.0363983	0.989086	0.871643	0.310392	0.932939
10x-Multiome-Pbmc10k	1000	GLUE	2	0.614507	0.867907	0.979079	0.0333436	0.963565	0.875741	0.307237	0.904892
10x-Multiome-Pbmc10k	1000	GLUE	3	0.612532	0.923726	0.969045	0.030748	0.99105	0.882738	0.31378	0.908932
10x-Multiome-Pbmc10k	1000	GLUE	4	0.60955	0.889252	0.973822	0.037783	0.962967	0.872421	0.308469	0.938305
10x-Multiome-Pbmc10k	1000	GLUE	5	0.609184	0.882165	0.968754	0.0351713	0.9643	0.872982	0.306623	0.90799
10x-Multiome-Pbmc10k	1000	GLUE	6	0.594639	0.895697	0.962849	0.0350486	0.963063	0.86602	0.300915	0.93788
10x-Multiome-Pbmc10k	1000	GLUE	7	0.60902	0.875218	0.979907	0.0349949	0.964039	0.874185	0.306394	0.915946
10x-Multiome-Pbmc10k	2000	GLUE	0	0.61568	0.924679	0.967455	0.0332951	0.988967	0.874039	0.3032	0.938481
10x-Multiome-Pbmc10k	2000	GLUE	1	0.616104	0.875321	0.967978	0.0344662	0.962414	0.874074	0.313985	0.929865
10x-Multiome-Pbmc10k	2000	GLUE	2	0.61455	0.861147	0.975641	0.0344944	0.964605	0.87438	0.307074	0.894246
10x-Multiome-Pbmc10k	2000	GLUE	3	0.60792	0.882017	0.972252	0.0347962	0.961568	0.87561	0.308103	0.918508
10x-Multiome-Pbmc10k	2000	GLUE	4	0.610825	0.87119	0.9734	0.0346563	0.963524	0.873499	0.311718	0.909197
10x-Multiome-Pbmc10k	2000	GLUE	5	0.604784	0.865989	0.970728	0.037108	0.965313	0.867151	0.308665	0.91929
10x-Multiome-Pbmc10k	2000	GLUE	6	0.599634	0.882378	0.971214	0.0524767	0.963097	0.863951	0.290774	0.941393
10x-Multiome-Pbmc10k	2000	GLUE	7	0.603732	0.936614	0.986795	0.0333523	0.991367	0.88014	0.319631	0.921351
10x-Multiome-Pbmc10k	4000	GLUE	0	0.606762	0.880945	0.966047	0.0375112	0.961609	0.868014	0.298755	0.915241
10x-Multiome-Pbmc10k	4000	GLUE	1	0.607906	0.885562	0.944824	0.0371901	0.988153	0.860472	0.304878	0.934612
10x-Multiome-Pbmc10k	4000	GLUE	2	0.613262	0.914442	0.978278	0.032411	0.989787	0.881098	0.316429	0.899919
10x-Multiome-Pbmc10k	4000	GLUE	3	0.603593	0.886988	0.97458	0.0393844	0.962376	0.875665	0.309706	0.919147
10x-Multiome-Pbmc10k	4000	GLUE	4	0.61017	0.888241	0.972963	0.0326987	0.962938	0.873358	0.311516	0.93149
10x-Multiome-Pbmc10k	4000	GLUE	5	0.604874	0.874117	0.971424	0.0375835	0.963124	0.87205	0.311852	0.909507
10x-Multiome-Pbmc10k	4000	GLUE	6	0.608478	0.910172	0.964062	0.0336656	0.988309	0.866785	0.300088	0.920316
10x-Multiome-Pbmc10k	4000	GLUE	7	0.603548	0.914032	0.973947	0.0348685	0.992083	0.871079	0.309423	0.909467
10x-Multiome-Pbmc10k	8000	GLUE	0	0.607983	0.889504	0.965911	0.0347361	0.964384	0.872235	0.306639	0.93263
10x-Multiome-Pbmc10k	8000	GLUE	1	0.618152	0.918037	0.973726	0.0339203	0.991425	0.875979	0.312368	0.940901
10x-Multiome-Pbmc10k	8000	GLUE	2	0.615299	0.90787	0.971651	0.0323211	0.992295	0.877986	0.306939	0.900849
10x-Multiome-Pbmc10k	8000	GLUE	3	0.606686	0.918888	0.976202	0.0326788	0.991899	0.87922	0.312022	0.92165
10x-Multiome-Pbmc10k	8000	GLUE	4	0.609786	0.901009	0.972859	0.0351587	0.990238	0.878919	0.316861	0.912854
10x-Multiome-Pbmc10k	8000	GLUE	5	0.614872	0.913116	0.972544	0.0315542	0.991787	0.879475	0.310481	0.906472
10x-Multiome-Pbmc10k	8000	GLUE	6	0.604337	0.890774	0.969544	0.0369763	0.964544	0.875703	0.304729	0.927665
10x-Multiome-Pbmc10k	8000	GLUE	7	0.609062	0.895768	0.974989	0.0325846	0.989752	0.871119	0.310785	0.928228
Chen-2019	500	GLUE	0	0.572377	0.956948	0.935551	0.0370269	0.854269	0.782553	0.250722	0.922058
Chen-2019	500	GLUE	1	0.575888	0.952057	0.959425	0.0351746	0.854663	0.784881	0.24437	0.933406
Chen-2019	500	GLUE	2	0.5752	0.952176	0.97685	0.035191	0.8553	0.784485	0.246777	0.925176
Chen-2019	500	GLUE	3	0.574498	0.955766	0.988481	0.0360947	0.855253	0.783891	0.248151	0.926218
Chen-2019	500	GLUE	4	0.573915	0.947099	0.965111	0.0346702	0.858198	0.783125	0.251449	0.929356
Chen-2019	500	GLUE	5	0.57379	0.945582	0.973588	0.0352432	0.852608	0.782688	0.249274	0.89847
Chen-2019	500	GLUE	6	0.573016	0.957875	0.98741	0.0353484	0.855832	0.781874	0.252296	0.937583
Chen-2019	500	GLUE	7	0.573063	0.95496	0.966335	0.0350274	0.856757	0.783018	0.25274	0.934394
Chen-2019	1000	GLUE	0	0.572328	0.952369	0.957197	0.0352869	0.852231	0.781614	0.246619	0.929774
Chen-2019	1000	GLUE	1	0.573138	0.950244	0.983955	0.0353412	0.856289	0.780923	0.249323	0.918236
Chen-2019	1000	GLUE	2	0.574268	0.952479	0.980144	0.0350231	0.855781	0.784284	0.248345	0.947562
Chen-2019	1000	GLUE	3	0.570801	0.956169	0.971959	0.0362899	0.853182	0.780976	0.252403	0.924166
Chen-2019	1000	GLUE	4	0.575534	0.956174	0.974274	0.0341431	0.857818	0.785552	0.248502	0.930804
Chen-2019	1000	GLUE	5	0.572584	0.952542	0.971681	0.0357544	0.852496	0.783597	0.247225	0.941181
Chen-2019	1000	GLUE	6	0.5722	0.96059	0.97841	0.0364445	0.854642	0.782537	0.252655	0.931303
Chen-2019	1000	GLUE	7	0.576188	0.957191	0.985522	0.0352018	0.857695	0.784647	0.246111	0.939011
Chen-2019	2000	GLUE	0	0.573462	0.954217	0.934186	0.0369037	0.859569	0.780902	0.250386	0.923214
Chen-2019	2000	GLUE	1	0.576126	0.948013	0.985759	0.0352785	0.86207	0.784242	0.249556	0.911418
Chen-2019	2000	GLUE	2	0.570801	0.955844	0.979167	0.0344675	0.856614	0.780605	0.248064	0.925789
Chen-2019	2000	GLUE	3	0.572393	0.950199	0.988986	0.0359023	0.856212	0.782291	0.247609	0.929347
Chen-2019	2000	GLUE	4	0.575447	0.958354	0.990341	0.0337611	0.852495	0.785677	0.248301	0.932572
Chen-2019	2000	GLUE	5	0.571286	0.94577	0.95373	0.036092	0.858226	0.778977	0.253704	0.910331
Chen-2019	2000	GLUE	6	0.571746	0.956535	0.976343	0.0358461	0.859416	0.782053	0.251931	0.930259
Chen-2019	2000	GLUE	7	0.574866	0.95756	0.960383	0.0350765	0.855447	0.782811	0.251245	0.941264
Chen-2019	4000	GLUE	0	0.574384	0.956313	0.958468	0.0361654	0.852988	0.782708	0.246349	0.935055
Chen-2019	4000	GLUE	1	0.575096	0.946495	0.97366	0.035926	0.855173	0.781499	0.248077	0.917389
Chen-2019	4000	GLUE	2	0.573764	0.954643	0.959255	0.0360639	0.85338	0.784583	0.251579	0.930693
Chen-2019	4000	GLUE	3	0.574972	0.953387	0.98978	0.0350196	0.857215	0.785107	0.248168	0.927902
Chen-2019	4000	GLUE	4	0.575597	0.951852	0.989731	0.0346628	0.855981	0.785825	0.248792	0.922332
Chen-2019	4000	GLUE	5	0.574008	0.945899	0.969093	0.0349049	0.857555	0.783161	0.249901	0.909572
Chen-2019	4000	GLUE	6	0.573164	0.959061	0.989036	0.0355512	0.852772	0.783518	0.252966	0.923601
Chen-2019	4000	GLUE	7	0.575658	0.960184	0.982781	0.0351057	0.853121	0.782745	0.246521	0.946921
Chen-2019	8000	GLUE	0	0.573538	0.95423	0.936925	0.0356069	0.84999	0.781417	0.251769	0.931073
Chen-2019	8000	GLUE	1	0.574561	0.951523	0.95478	0.0362727	0.855869	0.780124	0.242336	0.934058
Chen-2019	8000	GLUE	2	0.573352	0.955001	0.965988	0.0347527	0.852971	0.78244	0.245848	0.927961
Chen-2019	8000	GLUE	3	0.576142	0.957322	0.989987	0.0365162	0.855358	0.783641	0.246536	0.934472
Chen-2019	8000	GLUE	4	0.576193	0.954538	0.958051	0.0357565	0.84864	0.78295	0.240353	0.920958
Chen-2019	8000	GLUE	5	0.575835	0.94932	0.959215	0.0358192	0.853914	0.78403	0.246507	0.926093
Chen-2019	8000	GLUE	6	0.571766	0.958823	0.989774	0.0362306	0.854922	0.78039	0.252312	0.93035
Chen-2019	8000	GLUE	7	0.572944	0.9511	0.964163	0.0354897	0.859355	0.783116	0.251327	0.929519
Ma-2020	500	GLUE	0	0.554828	0.951418	0.932101	0.0472618	0.949468	0.740782	0.347473	0.889555
Ma-2020	500	GLUE	1	0.557202	0.950684	0.96381	0.0444177	0.953001	0.746124	0.347379	0.873922
Ma-2020	500	GLUE	2	0.557178	0.952915	0.964483	0.0481204	0.948951	0.741034	0.339829	0.877084
Ma-2020	500	GLUE	3	0.55613	0.96046	0.948127	0.0473368	0.951061	0.743099	0.347247	0.878769
Ma-2020	500	GLUE	4	0.554379	0.954655	0.926656	0.0476056	0.95009	0.742607	0.349081	0.892252
Ma-2020	500	GLUE	5	0.553387	0.95464	0.962358	0.0500374	0.950276	0.738608	0.34285	0.88719
Ma-2020	500	GLUE	6	0.555745	0.953542	0.957407	0.0491812	0.950819	0.741685	0.344898	0.878924
Ma-2020	500	GLUE	7	0.554089	0.95829	0.978508	0.047981	0.951323	0.739189	0.337834	0.905836
Ma-2020	1000	GLUE	0	0.555576	0.948846	0.932443	0.0466889	0.950669	0.742737	0.352839	0.870484
Ma-2020	1000	GLUE	1	0.556165	0.94838	0.945142	0.0445708	0.951815	0.744996	0.350032	0.884599
Ma-2020	1000	GLUE	2	0.556507	0.948391	0.964024	0.0467183	0.950044	0.742221	0.342849	0.857942
Ma-2020	1000	GLUE	3	0.553753	0.957254	0.95598	0.0482268	0.951137	0.738672	0.342049	0.884355
Ma-2020	1000	GLUE	4	0.554178	0.956096	0.94262	0.0485679	0.951923	0.738685	0.339258	0.886455
Ma-2020	1000	GLUE	5	0.554755	0.949781	0.95403	0.0474786	0.948365	0.741297	0.342851	0.887375
Ma-2020	1000	GLUE	6	0.556007	0.951775	0.954403	0.0460533	0.95003	0.742044	0.339453	0.892357
Ma-2020	1000	GLUE	7	0.555005	0.95397	0.96091	0.049915	0.948496	0.739387	0.331426	0.888678
Ma-2020	2000	GLUE	0	0.554873	0.943817	0.933688	0.0480149	0.95231	0.742169	0.349669	0.870689
Ma-2020	2000	GLUE	1	0.557676	0.949138	0.944732	0.0473185	0.951339	0.743095	0.3424	0.894276
Ma-2020	2000	GLUE	2	0.554569	0.951946	0.959536	0.0483803	0.950299	0.740928	0.341295	0.878055
Ma-2020	2000	GLUE	3	0.555337	0.951248	0.959105	0.0495467	0.951055	0.739221	0.339765	0.883491
Ma-2020	2000	GLUE	4	0.555164	0.955035	0.937305	0.0486871	0.951756	0.738831	0.33994	0.885414
Ma-2020	2000	GLUE	5	0.552906	0.953602	0.948393	0.0480861	0.950754	0.737989	0.339902	0.883492
Ma-2020	2000	GLUE	6	0.554637	0.957296	0.935976	0.0490339	0.951752	0.738921	0.341593	0.895102
Ma-2020	2000	GLUE	7	0.554448	0.959375	0.972524	0.0484236	0.949479	0.738507	0.335136	0.902681
Ma-2020	4000	GLUE	0	0.554566	0.943105	0.955936	0.0463746	0.950894	0.742049	0.349414	0.870024
Ma-2020	4000	GLUE	1	0.55351	0.951326	0.938521	0.0470105	0.949635	0.741302	0.343214	0.863907
Ma-2020	4000	GLUE	2	0.554137	0.955069	0.953473	0.0495205	0.949725	0.74079	0.340314	0.867441
Ma-2020	4000	GLUE	3	0.554966	0.953989	0.95735	0.0464721	0.952421	0.744981	0.347317	0.875855
Ma-2020	4000	GLUE	4	0.554945	0.956922	0.937919	0.0480272	0.95038	0.740543	0.339854	0.893746
Ma-2020	4000	GLUE	5	0.555102	0.952744	0.948692	0.0485694	0.952367	0.739639	0.347271	0.867362
Ma-2020	4000	GLUE	6	0.553588	0.948082	0.963171	0.048311	0.949573	0.740364	0.349131	0.874689
Ma-2020	4000	GLUE	7	0.554346	0.952301	0.975717	0.0486203	0.94816	0.737311	0.335849	0.906125
Ma-2020	8000	GLUE	0	0.55447	0.945137	0.942973	0.0479086	0.953461	0.740552	0.342711	0.873175
Ma-2020	8000	GLUE	1	0.554795	0.956502	0.940651	0.0471012	0.951234	0.742401	0.348231	0.884198
Ma-2020	8000	GLUE	2	0.555851	0.949492	0.934511	0.0479297	0.952245	0.739858	0.349964	0.861336
Ma-2020	8000	GLUE	3	0.555194	0.952413	0.960893	0.0499327	0.950551	0.741138	0.337691	0.878129
Ma-2020	8000	GLUE	4	0.552608	0.956451	0.931253	0.0486388	0.951036	0.738981	0.337482	0.883875
Ma-2020	8000	GLUE	5	0.555118	0.950787	0.945649	0.047866	0.951253	0.738686	0.339952	0.879898
Ma-2020	8000	GLUE	6	0.556497	0.950373	0.969083	0.0469069	0.949534	0.742972	0.346218	0.896887
Ma-2020	8000	GLUE	7	0.555098	0.941083	0.973862	0.047889	0.951185	0.737252	0.338839	0.884801
Muto-2021	500	GLUE	0	0.635987	0.907625	0.976024		0.969419	0.940228	0.439736	0.893015
Muto-2021	500	GLUE	1	0.640727	0.92102	0.969127		0.989197	0.943884	0.440786	0.886541
Muto-2021	500	GLUE	2	0.644625	0.915173	0.965359		0.987458	0.942509	0.438298	0.874369
Muto-2021	500	GLUE	3	0.639943	0.898114	0.954292		0.969528	0.941641	0.437312	0.88042
Muto-2021	500	GLUE	4	0.638321	0.9055	0.96897		0.969156	0.940253	0.438816	0.887381
Muto-2021	500	GLUE	5	0.640224	0.94586	0.971734		0.987902	0.943744	0.439055	0.879646
Muto-2021	500	GLUE	6	0.638177	0.922508	0.966511		0.988058	0.940576	0.448547	0.873817
Muto-2021	500	GLUE	7	0.645463	0.894511	0.958395		0.969895	0.938351	0.438779	0.884834
Muto-2021	1000	GLUE	0	0.635868	0.914718	0.976403		0.969796	0.940659	0.439887	0.877049
Muto-2021	1000	GLUE	1	0.643401	0.904582	0.97444		0.969897	0.942357	0.441832	0.87682
Muto-2021	1000	GLUE	2	0.640824	0.929383	0.970775		0.988495	0.944312	0.444841	0.864646
Muto-2021	1000	GLUE	3	0.637635	0.911468	0.958589		0.97085	0.941285	0.44265	0.88653
Muto-2021	1000	GLUE	4	0.641535	0.929349	0.969277		0.987742	0.941663	0.437972	0.874032
Muto-2021	1000	GLUE	5	0.642666	0.936006	0.967671		0.988899	0.943647	0.438564	0.881372
Muto-2021	1000	GLUE	6	0.644464	0.939234	0.970307		0.989116	0.945315	0.438566	0.88086
Muto-2021	1000	GLUE	7	0.640792	0.923761	0.960036		0.969986	0.940697	0.437892	0.882527
Muto-2021	2000	GLUE	0	0.637299	0.904184	0.9728		0.969984	0.940173	0.446975	0.886143
Muto-2021	2000	GLUE	1	0.641477	0.919091	0.962824		0.989331	0.941985	0.436523	0.875545
Muto-2021	2000	GLUE	2	0.643182	0.917779	0.968093		0.988031	0.944416	0.439092	0.863841
Muto-2021	2000	GLUE	3	0.640359	0.937999	0.963375		0.989227	0.945435	0.44518	0.88684
Muto-2021	2000	GLUE	4	0.64338	0.908674	0.965718		0.970434	0.940951	0.43489	0.890494
Muto-2021	2000	GLUE	5	0.638297	0.921432	0.967836		0.987775	0.940518	0.438241	0.880113
Muto-2021	2000	GLUE	6	0.641044	0.923116	0.97124		0.969584	0.940503	0.443326	0.88048
Muto-2021	2000	GLUE	7	0.641709	0.925943	0.971392		0.987504	0.940732	0.442196	0.878934
Muto-2021	4000	GLUE	0	0.639786	0.899807	0.970048		0.971008	0.940053	0.431988	0.893496
Muto-2021	4000	GLUE	1	0.645031	0.901002	0.972891		0.969903	0.941143	0.438968	0.885439
Muto-2021	4000	GLUE	2	0.640557	0.926329	0.969024		0.969879	0.942232	0.440098	0.851364
Muto-2021	4000	GLUE	3	0.639722	0.945446	0.962283		0.989543	0.945582	0.440696	0.881306
Muto-2021	4000	GLUE	4	0.641293	0.923414	0.970729		0.988514	0.943399	0.443663	0.881205
Muto-2021	4000	GLUE	5	0.639494	0.923699	0.96709		0.988483	0.942687	0.436209	0.874027
Muto-2021	4000	GLUE	6	0.639509	0.907621	0.96253		0.969421	0.941261	0.44613	0.887175
Muto-2021	4000	GLUE	7	0.64366	0.928486	0.968687		0.988692	0.943899	0.440279	0.867738
Muto-2021	8000	GLUE	0	0.637103	0.901177	0.974119		0.969733	0.94014	0.437071	0.892093
Muto-2021	8000	GLUE	1	0.638607	0.922026	0.970822		0.988246	0.943406	0.443002	0.881662
Muto-2021	8000	GLUE	2	0.641266	0.934653	0.967448		0.987868	0.942818	0.441377	0.86691
Muto-2021	8000	GLUE	3	0.633881	0.906089	0.954522		0.969213	0.940894	0.450162	0.882038
Muto-2021	8000	GLUE	4	0.641112	0.911091	0.968357		0.96985	0.941809	0.445017	0.876978
Muto-2021	8000	GLUE	5	0.641229	0.92211	0.96948		0.98801	0.94197	0.439579	0.873762
Muto-2021	8000	GLUE	6	0.643069	0.910744	0.970049		0.968007	0.940278	0.439139	0.887066
Muto-2021	8000	GLUE	7	0.637252	0.919259	0.970337		0.987157	0.941732	0.442066	0.869412
Yao-2021	500	GLUE	0	0.602929	0.931611	0.977665		0.990115	0.953342	0.469026	0.871107
Yao-2021	500	GLUE	1	0.594964	0.930615	0.982672		0.990275	0.945193	0.470179	0.881421
Yao-2021	500	GLUE	2	0.599406	0.924035	0.946421		0.991317	0.957039	0.474129	0.865336
Yao-2021	500	GLUE	3	0.59935	0.922089	0.972631		0.990767	0.95152	0.473948	0.893424
Yao-2021	500	GLUE	4	0.595898	0.94736	0.980929		0.991875	0.951354	0.465742	0.851378
Yao-2021	500	GLUE	5	0.590764	0.913009	0.983625		0.992192	0.953186	0.470522	0.833107
Yao-2021	500	GLUE	6	0.604189	0.917485	0.980302		0.990551	0.958107	0.474366	0.862492
Yao-2021	500	GLUE	7	0.600532	0.939091	0.962235		0.99204	0.952492	0.469212	0.800051
Yao-2021	1000	GLUE	0	0.59805	0.936238	0.984598		0.990845	0.956983	0.469453	0.847911
Yao-2021	1000	GLUE	1	0.584492	0.90456	0.980742		0.990524	0.935306	0.460054	0.859683
Yao-2021	1000	GLUE	2	0.592573	0.919012	0.947062		0.992088	0.953131	0.473103	0.850498
Yao-2021	1000	GLUE	3	0.597153	0.922988	0.985302		0.989232	0.950336	0.47421	0.881795
Yao-2021	1000	GLUE	4	0.592611	0.913325	0.981978		0.993427	0.949475	0.469049	0.841197
Yao-2021	1000	GLUE	5	0.601047	0.907733	0.980561		0.992165	0.957483	0.475755	0.862314
Yao-2021	1000	GLUE	6	0.601482	0.919094	0.97554		0.992957	0.958083	0.471369	0.84966
Yao-2021	1000	GLUE	7	0.598593	0.904238	0.966314		0.991691	0.954039	0.469093	0.812928
Yao-2021	2000	GLUE	0	0.594089	0.924298	0.981106		0.988944	0.946647	0.472124	0.890386
Yao-2021	2000	GLUE	1	0.598184	0.925158	0.987221		0.992847	0.953683	0.472183	0.88898
Yao-2021	2000	GLUE	2	0.59633	0.920129	0.947966		0.992671	0.954767	0.472921	0.868291
Yao-2021	2000	GLUE	3	0.600597	0.922578	0.987118		0.991215	0.950838	0.473539	0.862993
Yao-2021	2000	GLUE	4	0.5964	0.938557	0.982823		0.992214	0.955547	0.471828	0.834214
Yao-2021	2000	GLUE	5	0.601302	0.92917	0.986188		0.992476	0.959573	0.474202	0.833053
Yao-2021	2000	GLUE	6	0.599519	0.932805	0.977408		0.991734	0.956753	0.472141	0.852646
Yao-2021	2000	GLUE	7	0.597159	0.922375	0.970345		0.99155	0.951594	0.472283	0.854896
Yao-2021	4000	GLUE	0	0.598802	0.93249	0.978468		0.990147	0.954133	0.471269	0.864833
Yao-2021	4000	GLUE	1	0.595883	0.924324	0.985081		0.991448	0.952535	0.473444	0.863374
Yao-2021	4000	GLUE	2	0.595669	0.929706	0.964933		0.990671	0.950756	0.470424	0.886972
Yao-2021	4000	GLUE	3	0.598458	0.923675	0.980337		0.990889	0.948174	0.470314	0.900855
Yao-2021	4000	GLUE	4	0.598008	0.925665	0.98674		0.990455	0.953863	0.465179	0.816726
Yao-2021	4000	GLUE	5	0.600435	0.935764	0.986168		0.991072	0.958455	0.478024	0.870638
Yao-2021	4000	GLUE	6	0.597501	0.91785	0.975397		0.991806	0.950827	0.473644	0.867581
Yao-2021	4000	GLUE	7	0.598532	0.926994	0.971694		0.989888	0.943681	0.470318	0.893085
Yao-2021	8000	GLUE	0	0.599998	0.930305	0.976352		0.991852	0.955537	0.464096	0.835703
Yao-2021	8000	GLUE	1	0.599701	0.935751	0.986173		0.991997	0.951657	0.470036	0.862207
Yao-2021	8000	GLUE	2	0.59615	0.93396	0.978068		0.990965	0.951152	0.469702	0.859706
Yao-2021	8000	GLUE	3	0.597306	0.908057	0.980059		0.989469	0.946044	0.472212	0.891705
Yao-2021	8000	GLUE	4	0.59673	0.932425	0.985063		0.990798	0.952893	0.469115	0.843836
Yao-2021	8000	GLUE	5	0.598801	0.92438	0.984006		0.993025	0.959072	0.474539	0.833646
Yao-2021	8000	GLUE	6	0.602649	0.930244	0.980564		0.992021	0.95803	0.471826	0.866881
Yao-2021	8000	GLUE	7	0.596976	0.922272	0.967972		0.991406	0.950767	0.47376	0.876334

## Sheet: Guidance corruption
dataset	corrupt_rate	corrupt_seed	method	seed	avg_silhouette_width	avg_silhouette_width_batch	foscttm	graph_connectivity	mean_average_precision	neighbor_conservation	seurat_alignment_score	feature_consistency
10x-Multiome-Pbmc10k	0	0	CCA_anchor	0	0.613697	0.612191	0.0522542	0.98118	0.889174	0.286458	0.95307
10x-Multiome-Pbmc10k	0	0	GLUE	0	0.612364	0.912767	0.0344568	0.989358	0.875304	0.305436	0.907843	1
10x-Multiome-Pbmc10k	0	0	Harmony	0	0.559595	0.852384	0.0746885	0.983956	0.835871	0.318019	0.299056
10x-Multiome-Pbmc10k	0	0	LIGER	0	0.55346	0.78926	0.10292	0.921651	0.711936	0.150467	0.718579
10x-Multiome-Pbmc10k	0	0	bindSC	0	0.54577	0.922122	0.0503847	0.983728	0.830464	0.2076	0.891484
10x-Multiome-Pbmc10k	0	0	iNMF	0	0.547839	0.836676	0.133452	0.911502	0.710469	0.143901	0.840012
10x-Multiome-Pbmc10k	0.2	0	CCA_anchor	0	0.609003	0.60846	0.0554704	0.979833	0.881327	0.284388	0.94801
10x-Multiome-Pbmc10k	0.2	0	GLUE	0	0.610245	0.869519	0.0377679	0.963487	0.869154	0.309369	0.931653	0.933723
10x-Multiome-Pbmc10k	0.2	0	Harmony	0	0.550069	0.818259	0.0880178	0.987267	0.820093	0.311276	0.163975
10x-Multiome-Pbmc10k	0.2	0	LIGER	0	0.549243	0.827933	0.100456	0.933643	0.699002	0.14742	0.702917
10x-Multiome-Pbmc10k	0.2	0	bindSC	0	0.542806	0.924702	0.0565357	0.980086	0.818373	0.201126	0.891481
10x-Multiome-Pbmc10k	0.2	0	iNMF	0	0.525578	0.841307	0.105361	0.950957	0.67631	0.136858	0.879226
10x-Multiome-Pbmc10k	0.2	1	CCA_anchor	0	0.61378	0.608584	0.0540615	0.981992	0.885859	0.285509	0.949094
10x-Multiome-Pbmc10k	0.2	1	GLUE	0	0.611218	0.865985	0.0354278	0.964868	0.869619	0.303267	0.903788	0.922639
10x-Multiome-Pbmc10k	0.2	1	Harmony	0	0.544465	0.77451	0.100988	0.978103	0.80976	0.30192	0.11976
10x-Multiome-Pbmc10k	0.2	1	LIGER	0	0.55076	0.788937	0.103275	0.914862	0.713189	0.150702	0.743407
10x-Multiome-Pbmc10k	0.2	1	bindSC	0	0.541086	0.915837	0.0587803	0.982738	0.814509	0.198475	0.886875
10x-Multiome-Pbmc10k	0.2	1	iNMF	0	0.557495	0.825694	0.101611	0.912471	0.720561	0.1393	0.829224
10x-Multiome-Pbmc10k	0.2	2	CCA_anchor	0	0.612802	0.604547	0.0589529	0.982109	0.882825	0.28169	0.949336
10x-Multiome-Pbmc10k	0.2	2	GLUE	0	0.607989	0.922161	0.0347385	0.990309	0.868757	0.304787	0.950305	0.935105
10x-Multiome-Pbmc10k	0.2	2	Harmony	0	0.544617	0.793101	0.0990406	0.987381	0.812378	0.305721	0.154203
10x-Multiome-Pbmc10k	0.2	2	LIGER	0	0.569943	0.799694	0.100863	0.9166	0.732257	0.149596	0.819272
10x-Multiome-Pbmc10k	0.2	2	bindSC	0	0.542477	0.919627	0.0561404	0.980036	0.818985	0.201905	0.895253
10x-Multiome-Pbmc10k	0.2	2	iNMF	0	0.508695	0.7354	0.197838	0.851968	0.653657	0.125479	0.82892
10x-Multiome-Pbmc10k	0.2	3	CCA_anchor	0	0.618808	0.609517	0.0557899	0.983269	0.886653	0.28568	0.950783
10x-Multiome-Pbmc10k	0.2	3	GLUE	0	0.606233	0.875381	0.0372324	0.96513	0.871553	0.309888	0.92151	0.946035
10x-Multiome-Pbmc10k	0.2	3	Harmony	0	0.547822	0.790879	0.0929185	0.987537	0.82009	0.309505	0.16001
10x-Multiome-Pbmc10k	0.2	3	LIGER	0	0.561497	0.785724	0.103907	0.903127	0.734832	0.143711	0.729753
10x-Multiome-Pbmc10k	0.2	3	bindSC	0	0.54242	0.923146	0.0530151	0.981542	0.82118	0.20225	0.897122
10x-Multiome-Pbmc10k	0.2	3	iNMF	0	0.507639	0.792441	0.126092	0.872699	0.639854	0.12523	0.793511
10x-Multiome-Pbmc10k	0.2	4	CCA_anchor	0	0.612705	0.598654	0.0568081	0.983309	0.883452	0.284005	0.944848
10x-Multiome-Pbmc10k	0.2	4	GLUE	0	0.611445	0.914528	0.0336743	0.989876	0.871923	0.314493	0.900304	0.940627
10x-Multiome-Pbmc10k	0.2	4	Harmony	0	0.546486	0.787061	0.0946291	0.981721	0.818771	0.311565	0.154483
10x-Multiome-Pbmc10k	0.2	4	LIGER	0	0.558154	0.800899	0.0984576	0.919211	0.726393	0.150463	0.716731
10x-Multiome-Pbmc10k	0.2	4	bindSC	0	0.541115	0.917208	0.0571833	0.979582	0.81483	0.199556	0.894655
10x-Multiome-Pbmc10k	0.2	4	iNMF	0	0.545195	0.818674	0.109228	0.90906	0.71011	0.138256	0.835481
10x-Multiome-Pbmc10k	0.2	5	CCA_anchor	0	0.615234	0.609932	0.0560629	0.980707	0.887609	0.285214	0.945751
10x-Multiome-Pbmc10k	0.2	5	GLUE	0	0.609891	0.922301	0.0331267	0.990734	0.875403	0.309682	0.921222	0.935981
10x-Multiome-Pbmc10k	0.2	5	Harmony	0	0.548	0.799076	0.0981837	0.929585	0.817604	0.307049	0.153471
10x-Multiome-Pbmc10k	0.2	5	LIGER	0	0.570904	0.761971	0.111039	0.914632	0.729254	0.147803	0.738308
10x-Multiome-Pbmc10k	0.2	5	bindSC	0	0.541557	0.921769	0.0565559	0.979445	0.817123	0.200136	0.889459
10x-Multiome-Pbmc10k	0.2	5	iNMF	0	0.554922	0.849959	0.0936062	0.93303	0.736469	0.153319	0.877746
10x-Multiome-Pbmc10k	0.2	6	CCA_anchor	0	0.609865	0.597204	0.0561641	0.978755	0.886845	0.281727	0.946663
10x-Multiome-Pbmc10k	0.2	6	GLUE	0	0.61544	0.878235	0.034342	0.961987	0.871484	0.304664	0.923061	0.929964
10x-Multiome-Pbmc10k	0.2	6	Harmony	0	0.546268	0.792237	0.0946713	0.960499	0.819128	0.306967	0.143688
10x-Multiome-Pbmc10k	0.2	6	LIGER	0	0.550169	0.823183	0.0965803	0.92533	0.696101	0.143416	0.725603
10x-Multiome-Pbmc10k	0.2	6	bindSC	0	0.54223	0.919196	0.053772	0.980227	0.819274	0.200461	0.898983
10x-Multiome-Pbmc10k	0.2	6	iNMF	0	0.491383	0.738574	0.189077	0.894534	0.616983	0.123407	0.735698
10x-Multiome-Pbmc10k	0.2	7	CCA_anchor	0	0.616341	0.615469	0.0545396	0.97946	0.887328	0.285496	0.950638
10x-Multiome-Pbmc10k	0.2	7	GLUE	0	0.61549	0.915078	0.0347193	0.99107	0.877148	0.311828	0.920958	0.935779
10x-Multiome-Pbmc10k	0.2	7	Harmony	0	0.548075	0.774658	0.0936753	0.987539	0.825402	0.315409	0.129835
10x-Multiome-Pbmc10k	0.2	7	LIGER	0	0.560983	0.813568	0.0886769	0.925271	0.728863	0.15369	0.818935
10x-Multiome-Pbmc10k	0.2	7	bindSC	0	0.542603	0.928951	0.0564293	0.981233	0.820799	0.20159	0.89367
10x-Multiome-Pbmc10k	0.2	7	iNMF	0	0.528371	0.787778	0.134831	0.911499	0.657467	0.133737	0.83733
10x-Multiome-Pbmc10k	0.4	0	CCA_anchor	0	0.611196	0.597241	0.0572531	0.977736	0.882521	0.281401	0.946033
10x-Multiome-Pbmc10k	0.4	0	GLUE	0	0.600017	0.861868	0.0413429	0.963033	0.86236	0.296163	0.898077	0.882087
10x-Multiome-Pbmc10k	0.4	0	Harmony	0	0.536445	0.694769	0.151561	0.902059	0.792532	0.294667	0.0651722
10x-Multiome-Pbmc10k	0.4	0	LIGER	0	0.526477	0.702332	0.175948	0.86063	0.650468	0.126773	0.683949
10x-Multiome-Pbmc10k	0.4	0	bindSC	0	0.534357	0.922689	0.0715119	0.977256	0.79798	0.188362	0.883885
10x-Multiome-Pbmc10k	0.4	0	iNMF	0	0.485319	0.720516	0.245657	0.801416	0.657873	0.117479	0.662851
10x-Multiome-Pbmc10k	0.4	1	CCA_anchor	0	0.607126	0.585814	0.0556684	0.980843	0.885512	0.282556	0.941492
10x-Multiome-Pbmc10k	0.4	1	GLUE	0	0.613007	0.899819	0.0348526	0.991283	0.87658	0.305467	0.909964	0.879569
10x-Multiome-Pbmc10k	0.4	1	Harmony	0	0.532845	0.685744	0.203309	0.868639	0.79967	0.300356	0.062662
10x-Multiome-Pbmc10k	0.4	1	LIGER	0	0.506465	0.657499	0.199385	0.758139	0.660021	0.127996	0.531995
10x-Multiome-Pbmc10k	0.4	1	bindSC	0	0.531965	0.922347	0.0726389	0.973932	0.788843	0.188164	0.896774
10x-Multiome-Pbmc10k	0.4	1	iNMF	0	0.519891	0.790876	0.134021	0.87674	0.65361	0.124581	0.751978
10x-Multiome-Pbmc10k	0.4	2	CCA_anchor	0	0.607188	0.617425	0.0627483	0.979691	0.881556	0.283316	0.941535
10x-Multiome-Pbmc10k	0.4	2	GLUE	0	0.613034	0.912426	0.0521005	0.989667	0.875217	0.311198	0.911155	0.872038
10x-Multiome-Pbmc10k	0.4	2	Harmony	0	0.538056	0.715053	0.140755	0.85909	0.800916	0.295654	0.0834449
10x-Multiome-Pbmc10k	0.4	2	LIGER	0	0.522688	0.802702	0.116132	0.885407	0.656637	0.131828	0.70218
10x-Multiome-Pbmc10k	0.4	2	bindSC	0	0.536422	0.918131	0.0711493	0.978524	0.800975	0.190544	0.897296
10x-Multiome-Pbmc10k	0.4	2	iNMF	0	0.546114	0.774979	0.13688	0.857425	0.679947	0.136899	0.813199
10x-Multiome-Pbmc10k	0.4	3	CCA_anchor	0	0.609552	0.595267	0.0611706	0.984604	0.880962	0.28193	0.93701
10x-Multiome-Pbmc10k	0.4	3	GLUE	0	0.604607	0.884096	0.0376531	0.964337	0.868	0.30353	0.928182	0.886344
10x-Multiome-Pbmc10k	0.4	3	Harmony	0	0.535322	0.665076	0.192133	0.907326	0.798013	0.298564	0.0541241
10x-Multiome-Pbmc10k	0.4	3	LIGER	0	0.531581	0.759575	0.134254	0.820651	0.693199	0.139051	0.616097
10x-Multiome-Pbmc10k	0.4	3	bindSC	0	0.534991	0.921544	0.0693503	0.975931	0.793555	0.187152	0.898664
10x-Multiome-Pbmc10k	0.4	3	iNMF	0	0.521307	0.806125	0.152972	0.892351	0.697201	0.125626	0.764581
10x-Multiome-Pbmc10k	0.4	4	CCA_anchor	0	0.609405	0.606219	0.0629842	0.979842	0.881776	0.282977	0.941526
10x-Multiome-Pbmc10k	0.4	4	GLUE	0	0.607942	0.9076	0.0478641	0.989284	0.86963	0.305284	0.882865	0.885815
10x-Multiome-Pbmc10k	0.4	4	Harmony	0	0.537177	0.704994	0.167601	0.885762	0.804235	0.303386	0.0814646
10x-Multiome-Pbmc10k	0.4	4	LIGER	0	0.507507	0.709894	0.146942	0.855772	0.664237	0.119003	0.569955
10x-Multiome-Pbmc10k	0.4	4	bindSC	0	0.536235	0.913625	0.0728662	0.972596	0.798227	0.188682	0.878002
10x-Multiome-Pbmc10k	0.4	4	iNMF	0	0.515641	0.749438	0.154249	0.84972	0.646229	0.112465	0.739981
10x-Multiome-Pbmc10k	0.4	5	CCA_anchor	0	0.608643	0.593747	0.0602163	0.978627	0.883289	0.284415	0.941787
10x-Multiome-Pbmc10k	0.4	5	GLUE	0	0.607631	0.906327	0.0354127	0.992776	0.878382	0.313945	0.922412	0.888783
10x-Multiome-Pbmc10k	0.4	5	Harmony	0	0.537351	0.702957	0.156079	0.883611	0.793886	0.298533	0.0692383
10x-Multiome-Pbmc10k	0.4	5	LIGER	0	0.545932	0.768837	0.116207	0.892411	0.672014	0.138685	0.653152
10x-Multiome-Pbmc10k	0.4	5	bindSC	0	0.536462	0.924457	0.0601525	0.980406	0.801372	0.191696	0.89627
10x-Multiome-Pbmc10k	0.4	5	iNMF	0	0.535405	0.733491	0.18614	0.801406	0.670619	0.124564	0.75534
10x-Multiome-Pbmc10k	0.4	6	CCA_anchor	0	0.610603	0.582954	0.0564947	0.978586	0.884301	0.28475	0.945209
10x-Multiome-Pbmc10k	0.4	6	GLUE	0	0.60973	0.875996	0.035923	0.96356	0.868612	0.302663	0.923096	0.894969
10x-Multiome-Pbmc10k	0.4	6	Harmony	0	0.537796	0.694963	0.183646	0.933459	0.803093	0.304536	0.080706
10x-Multiome-Pbmc10k	0.4	6	LIGER	0	0.528136	0.741365	0.140361	0.872795	0.651815	0.12226	0.615875
10x-Multiome-Pbmc10k	0.4	6	bindSC	0	0.534718	0.916675	0.0776595	0.973011	0.790981	0.184023	0.884737
10x-Multiome-Pbmc10k	0.4	6	iNMF	0	0.523432	0.759144	0.168068	0.81207	0.651365	0.110277	0.784546
10x-Multiome-Pbmc10k	0.4	7	CCA_anchor	0	0.610392	0.618847	0.059174	0.979325	0.881143	0.281661	0.944394
10x-Multiome-Pbmc10k	0.4	7	GLUE	0	0.61019	0.859579	0.0417779	0.963305	0.872514	0.302923	0.888899	0.866405
10x-Multiome-Pbmc10k	0.4	7	Harmony	0	0.536994	0.711518	0.201465	0.906748	0.808208	0.306231	0.074007
10x-Multiome-Pbmc10k	0.4	7	LIGER	0	0.580082	0.79737	0.0980271	0.914793	0.742494	0.145372	0.696833
10x-Multiome-Pbmc10k	0.4	7	bindSC	0	0.539572	0.930155	0.0663405	0.977395	0.807512	0.189249	0.895915
10x-Multiome-Pbmc10k	0.4	7	iNMF	0	0.532227	0.801688	0.117833	0.917615	0.70359	0.135453	0.780587
10x-Multiome-Pbmc10k	0.6	0	CCA_anchor	0	0.600062	0.590654	0.06573	0.975088	0.874092	0.277562	0.928786
10x-Multiome-Pbmc10k	0.6	0	GLUE	0	0.609912	0.826196	0.0487598	0.936543	0.860091	0.291328	0.921434	0.821178
10x-Multiome-Pbmc10k	0.6	0	Harmony	0	0.524744	0.582265	0.29196	0.803541	0.779241	0.295353	0.0324121
10x-Multiome-Pbmc10k	0.6	0	LIGER	0	0.489988	0.710475	0.17737	0.811935	0.613375	0.109181	0.625981
10x-Multiome-Pbmc10k	0.6	0	bindSC	0	0.527855	0.918667	0.0895782	0.972509	0.767283	0.174198	0.888884
10x-Multiome-Pbmc10k	0.6	0	iNMF	0	0.506291	0.721394	0.196205	0.825396	0.610713	0.108406	0.571193
10x-Multiome-Pbmc10k	0.6	1	CCA_anchor	0	0.596907	0.597973	0.0695838	0.980702	0.877888	0.277109	0.93318
10x-Multiome-Pbmc10k	0.6	1	GLUE	0	0.609238	0.859752	0.0546187	0.961539	0.865596	0.306863	0.911871	0.823684
10x-Multiome-Pbmc10k	0.6	1	Harmony	0	0.525022	0.585329	0.297555	0.80597	0.778272	0.292588	0.0329199
10x-Multiome-Pbmc10k	0.6	1	LIGER	0	0.528941	0.707493	0.165636	0.83299	0.656148	0.121432	0.421752
10x-Multiome-Pbmc10k	0.6	1	bindSC	0	0.525919	0.91907	0.091127	0.97036	0.759066	0.1707	0.887064
10x-Multiome-Pbmc10k	0.6	1	iNMF	0	0.488935	0.715246	0.21495	0.819207	0.617898	0.113731	0.729219
10x-Multiome-Pbmc10k	0.6	2	CCA_anchor	0	0.603155	0.593561	0.0692978	0.97959	0.882525	0.277292	0.925935
10x-Multiome-Pbmc10k	0.6	2	GLUE	0	0.61111	0.911507	0.040722	0.989029	0.866931	0.304494	0.90355	0.827955
10x-Multiome-Pbmc10k	0.6	2	Harmony	0	0.528502	0.596609	0.273128	0.782449	0.783248	0.292119	0.0348685
10x-Multiome-Pbmc10k	0.6	2	LIGER	0	0.521478	0.658917	0.199226	0.782335	0.655901	0.112183	0.494269
10x-Multiome-Pbmc10k	0.6	2	bindSC	0	0.526902	0.923291	0.101936	0.964965	0.768535	0.170787	0.889847
10x-Multiome-Pbmc10k	0.6	2	iNMF	0	0.489943	0.721718	0.204405	0.818071	0.602101	0.102264	0.652208
10x-Multiome-Pbmc10k	0.6	3	CCA_anchor	0	0.601656	0.603771	0.0688347	0.973731	0.878545	0.279153	0.930489
10x-Multiome-Pbmc10k	0.6	3	GLUE	0	0.614288	0.860202	0.0426744	0.961415	0.866947	0.300251	0.864923	0.821964
10x-Multiome-Pbmc10k	0.6	3	Harmony	0	0.526651	0.540496	0.305736	0.731497	0.78722	0.297514	0.0248232
10x-Multiome-Pbmc10k	0.6	3	LIGER	0	0.526565	0.745007	0.161822	0.873345	0.648614	0.119481	0.596081
10x-Multiome-Pbmc10k	0.6	3	bindSC	0	0.527612	0.912774	0.0863487	0.971349	0.771235	0.172155	0.883424
10x-Multiome-Pbmc10k	0.6	3	iNMF	0	0.49058	0.690965	0.214717	0.770931	0.598641	0.0997129	0.671341
10x-Multiome-Pbmc10k	0.6	4	CCA_anchor	0	0.601549	0.591589	0.0668666	0.978979	0.868781	0.276197	0.938346
10x-Multiome-Pbmc10k	0.6	4	GLUE	0	0.603792	0.866994	0.0406231	0.96523	0.861436	0.300433	0.908888	0.831583
10x-Multiome-Pbmc10k	0.6	4	Harmony	0	0.525292	0.591387	0.299458	0.733783	0.772567	0.284083	0.0487981
10x-Multiome-Pbmc10k	0.6	4	LIGER	0	0.513183	0.757476	0.13484	0.828093	0.620915	0.118685	0.665578
10x-Multiome-Pbmc10k	0.6	4	bindSC	0	0.530679	0.919614	0.0847666	0.970928	0.784954	0.177855	0.893679
10x-Multiome-Pbmc10k	0.6	4	iNMF	0	0.530859	0.801554	0.158059	0.868986	0.688594	0.124234	0.760643
10x-Multiome-Pbmc10k	0.6	5	CCA_anchor	0	0.604156	0.599035	0.0683999	0.975189	0.870358	0.278753	0.938027
10x-Multiome-Pbmc10k	0.6	5	GLUE	0	0.614332	0.904397	0.0328394	0.991473	0.8686	0.309306	0.890193	0.830879
10x-Multiome-Pbmc10k	0.6	5	Harmony	0	0.524287	0.564886	0.319784	0.755228	0.77446	0.290726	0.0236219
10x-Multiome-Pbmc10k	0.6	5	LIGER	0	0.513899	0.690323	0.184349	0.780736	0.653712	0.114642	0.697297
10x-Multiome-Pbmc10k	0.6	5	bindSC	0	0.526535	0.910749	0.0963458	0.965423	0.766735	0.172403	0.873428
10x-Multiome-Pbmc10k	0.6	5	iNMF	0	0.470322	0.707503	0.233932	0.810784	0.596041	0.108721	0.71084
10x-Multiome-Pbmc10k	0.6	6	CCA_anchor	0	0.592994	0.597868	0.0716296	0.970549	0.870766	0.275826	0.909726
10x-Multiome-Pbmc10k	0.6	6	GLUE	0	0.606425	0.837696	0.0429787	0.934603	0.857899	0.292333	0.929939	0.809428
10x-Multiome-Pbmc10k	0.6	6	Harmony	0	0.527415	0.60643	0.288438	0.78309	0.779971	0.282009	0.0308078
10x-Multiome-Pbmc10k	0.6	6	LIGER	0	0.51768	0.694709	0.18724	0.78708	0.637992	0.122823	0.542877
10x-Multiome-Pbmc10k	0.6	6	bindSC	0	0.52529	0.907484	0.102355	0.97094	0.752127	0.165184	0.875829
10x-Multiome-Pbmc10k	0.6	6	iNMF	0	0.511541	0.66938	0.25297	0.799577	0.630695	0.112164	0.653279
10x-Multiome-Pbmc10k	0.6	7	CCA_anchor	0	0.60179	0.606113	0.0644366	0.977736	0.875867	0.27787	0.932466
10x-Multiome-Pbmc10k	0.6	7	GLUE	0	0.600901	0.880181	0.038223	0.962135	0.860519	0.30084	0.917883	0.82411
10x-Multiome-Pbmc10k	0.6	7	Harmony	0	0.524723	0.565576	0.291895	0.7825	0.78522	0.29061	0.0287952
10x-Multiome-Pbmc10k	0.6	7	LIGER	0	0.501991	0.576591	0.245672	0.679284	0.639453	0.126961	0.556107
10x-Multiome-Pbmc10k	0.6	7	bindSC	0	0.531638	0.919167	0.0900995	0.969415	0.782343	0.173551	0.87594
10x-Multiome-Pbmc10k	0.6	7	iNMF	0	0.504488	0.717581	0.214161	0.809148	0.636404	0.124744	0.658369
10x-Multiome-Pbmc10k	0.8	0	CCA_anchor	0	0.574658	0.579159	0.0916908	0.969825	0.85006	0.271822	0.883255
10x-Multiome-Pbmc10k	0.8	0	GLUE	0	0.593722	0.829317	0.0688709	0.932569	0.847877	0.296606	0.912625	0.721201
10x-Multiome-Pbmc10k	0.8	0	Harmony	0	0.508151	0.487233	0.364074	0.601445	0.750148	0.279598	0.016598
10x-Multiome-Pbmc10k	0.8	0	LIGER	0	0.490967	0.591816	0.28787	0.690036	0.597326	0.104449	0.389435
10x-Multiome-Pbmc10k	0.8	0	bindSC	0	0.513762	0.882306	0.155489	0.933469	0.684297	0.141748	0.83905
10x-Multiome-Pbmc10k	0.8	0	iNMF	0	0.511487	0.725403	0.196425	0.796854	0.613617	0.0981002	0.607856
10x-Multiome-Pbmc10k	0.8	1	CCA_anchor	0	0.571644	0.569589	0.0929583	0.944999	0.849488	0.266486	0.875931
10x-Multiome-Pbmc10k	0.8	1	GLUE	0	0.596692	0.817058	0.0822463	0.931127	0.848677	0.290053	0.90883	0.715511
10x-Multiome-Pbmc10k	0.8	1	Harmony	0	0.512485	0.493528	0.370148	0.619801	0.764447	0.280652	0.01594
10x-Multiome-Pbmc10k	0.8	1	LIGER	0	0.476575	0.641012	0.231304	0.765313	0.592189	0.103795	0.552086
10x-Multiome-Pbmc10k	0.8	1	bindSC	0	0.512498	0.88067	0.143361	0.959173	0.699615	0.149831	0.817827
10x-Multiome-Pbmc10k	0.8	1	iNMF	0	0.447527	0.57949	0.366953	0.679649	0.535699	0.10104	0.560875
10x-Multiome-Pbmc10k	0.8	2	CCA_anchor	0	0.564716	0.553361	0.10379	0.921634	0.843872	0.269416	0.861477
10x-Multiome-Pbmc10k	0.8	2	GLUE	0	0.614923	0.854258	0.0593673	0.960154	0.859059	0.294045	0.890117	0.704342
10x-Multiome-Pbmc10k	0.8	2	Harmony	0	0.510784	0.479107	0.371567	0.674114	0.767508	0.290761	0.0149765
10x-Multiome-Pbmc10k	0.8	2	LIGER	0	0.507089	0.555455	0.281547	0.688899	0.60648	0.0970688	0.345009
10x-Multiome-Pbmc10k	0.8	2	bindSC	0	0.515464	0.87547	0.151253	0.929283	0.715949	0.147679	0.809158
10x-Multiome-Pbmc10k	0.8	2	iNMF	0	0.47857	0.711701	0.232031	0.824607	0.562224	0.0971678	0.597624
10x-Multiome-Pbmc10k	0.8	3	CCA_anchor	0	0.578225	0.57171	0.0892168	0.918407	0.847896	0.273857	0.879004
10x-Multiome-Pbmc10k	0.8	3	GLUE	0	0.616485	0.904637	0.0372939	0.989976	0.862848	0.299947	0.898581	0.714198
10x-Multiome-Pbmc10k	0.8	3	Harmony	0	0.512606	0.396854	0.386901	0.523181	0.763749	0.290504	0.00408009
10x-Multiome-Pbmc10k	0.8	3	LIGER	0	0.47338	0.56304	0.300627	0.666152	0.569564	0.0932744	0.416988
10x-Multiome-Pbmc10k	0.8	3	bindSC	0	0.512743	0.876495	0.147508	0.928849	0.690128	0.145673	0.8146
10x-Multiome-Pbmc10k	0.8	3	iNMF	0	0.498668	0.688808	0.221948	0.758884	0.589819	0.0995242	0.587193
10x-Multiome-Pbmc10k	0.8	4	CCA_anchor	0	0.571055	0.581504	0.0909642	0.972365	0.852606	0.270493	0.876102
10x-Multiome-Pbmc10k	0.8	4	GLUE	0	0.599294	0.885197	0.0648726	0.991585	0.853762	0.295444	0.9082	0.70852
10x-Multiome-Pbmc10k	0.8	4	Harmony	0	0.513109	0.398795	0.390459	0.575736	0.770536	0.289665	0.00532768
10x-Multiome-Pbmc10k	0.8	4	LIGER	0	0.518319	0.590782	0.270918	0.689671	0.644523	0.116137	0.357148
10x-Multiome-Pbmc10k	0.8	4	bindSC	0	0.509092	0.895812	0.157048	0.923839	0.686933	0.146135	0.838677
10x-Multiome-Pbmc10k	0.8	4	iNMF	0	0.485236	0.705238	0.269167	0.732354	0.561107	0.0962338	0.652341
10x-Multiome-Pbmc10k	0.8	5	CCA_anchor	0	0.567171	0.583972	0.0993888	0.966468	0.84409	0.271253	0.860423
10x-Multiome-Pbmc10k	0.8	5	GLUE	0	0.600946	0.837134	0.0584384	0.937415	0.853949	0.293484	0.894175	0.713799
10x-Multiome-Pbmc10k	0.8	5	Harmony	0	0.510602	0.486068	0.364571	0.647612	0.757533	0.286888	0.0138209
10x-Multiome-Pbmc10k	0.8	5	LIGER	0	0.491201	0.603267	0.271026	0.723794	0.567894	0.0928983	0.40841
10x-Multiome-Pbmc10k	0.8	5	bindSC	0	0.510751	0.886026	0.163866	0.930888	0.681583	0.14562	0.815137
10x-Multiome-Pbmc10k	0.8	5	iNMF	0	0.466861	0.624618	0.294757	0.741543	0.592067	0.0989545	0.48852
10x-Multiome-Pbmc10k	0.8	6	CCA_anchor	0	0.577859	0.5609	0.0913891	0.925544	0.860196	0.272389	0.866282
10x-Multiome-Pbmc10k	0.8	6	GLUE	0	0.612572	0.840885	0.0496879	0.932346	0.860246	0.289367	0.923806	0.707613
10x-Multiome-Pbmc10k	0.8	6	Harmony	0	0.510324	0.42508	0.378604	0.498127	0.754589	0.284971	0.00564079
10x-Multiome-Pbmc10k	0.8	6	LIGER	0	0.467764	0.545018	0.338571	0.614305	0.555182	0.0916745	0.393929
10x-Multiome-Pbmc10k	0.8	6	bindSC	0	0.513829	0.894656	0.1551	0.95471	0.704467	0.145609	0.824557
10x-Multiome-Pbmc10k	0.8	6	iNMF	0	0.468669	0.649238	0.348114	0.705237	0.550327	0.090882	0.548762
10x-Multiome-Pbmc10k	0.8	7	CCA_anchor	0	0.561693	0.567311	0.100103	0.96905	0.841853	0.269481	0.851406
10x-Multiome-Pbmc10k	0.8	7	GLUE	0	0.59545	0.800635	0.0621672	0.933024	0.839699	0.285491	0.892359	0.713549
10x-Multiome-Pbmc10k	0.8	7	Harmony	0	0.511823	0.414039	0.377506	0.576604	0.769842	0.290048	0.0042899
10x-Multiome-Pbmc10k	0.8	7	LIGER	0	0.495106	0.621617	0.264203	0.708327	0.621205	0.103603	0.58739
10x-Multiome-Pbmc10k	0.8	7	bindSC	0	0.515694	0.905366	0.145974	0.960496	0.712586	0.150115	0.850502
10x-Multiome-Pbmc10k	0.8	7	iNMF	0	0.434247	0.602781	0.332043	0.656981	0.529236	0.0911681	0.577482
10x-Multiome-Pbmc10k	0.9	0	CCA_anchor	0	0.547666	0.567033	0.1351	0.919813	0.814782	0.263813	0.716354
10x-Multiome-Pbmc10k	0.9	0	GLUE	0	0.608694	0.809577	0.0515673	0.933805	0.843659	0.278813	0.914551	0.612434
10x-Multiome-Pbmc10k	0.9	0	Harmony	0	0.499628	0.472594	0.41638	0.550713	0.743715	0.277374	0.016493
10x-Multiome-Pbmc10k	0.9	0	LIGER	0	0.467927	0.635859	0.270279	0.688115	0.543582	0.0880165	0.362745
10x-Multiome-Pbmc10k	0.9	0	bindSC	0	0.494808	0.841174	0.275222	0.890661	0.575436	0.120392	0.750035
10x-Multiome-Pbmc10k	0.9	0	iNMF	0	0.460624	0.633286	0.349309	0.68022	0.508094	0.0846104	0.622293
10x-Multiome-Pbmc10k	0.9	1	CCA_anchor	0	0.555444	0.550038	0.122403	0.912702	0.811894	0.267843	0.801045
10x-Multiome-Pbmc10k	0.9	1	GLUE	0	0.593272	0.884165	0.0896814	0.988324	0.830052	0.291023	0.882622	0.630317
10x-Multiome-Pbmc10k	0.9	1	Harmony	0	0.507307	0.382769	0.441065	0.497837	0.753487	0.279942	0.00359429
10x-Multiome-Pbmc10k	0.9	1	LIGER	0	0.483441	0.524705	0.333766	0.580678	0.563721	0.0884255	0.324798
10x-Multiome-Pbmc10k	0.9	1	bindSC	0	0.501839	0.859422	0.210151	0.919443	0.627732	0.127612	0.796293
10x-Multiome-Pbmc10k	0.9	1	iNMF	0	0.469581	0.58118	0.342087	0.648373	0.505392	0.0840514	0.502784
10x-Multiome-Pbmc10k	0.9	2	CCA_anchor	0	0.537069	0.565802	0.138635	0.919554	0.832157	0.260831	0.704304
10x-Multiome-Pbmc10k	0.9	2	GLUE	0	0.606941	0.887475	0.0618733	0.989135	0.852113	0.288946	0.912777	0.631236
10x-Multiome-Pbmc10k	0.9	2	Harmony	0	0.500268	0.505548	0.400854	0.594706	0.74878	0.283641	0.0200115
10x-Multiome-Pbmc10k	0.9	2	LIGER	0	0.488139	0.593428	0.301965	0.700486	0.561551	0.087413	0.372813
10x-Multiome-Pbmc10k	0.9	2	bindSC	0	0.501118	0.855941	0.254349	0.922357	0.619607	0.123129	0.766153
10x-Multiome-Pbmc10k	0.9	2	iNMF	0	0.470727	0.603985	0.318471	0.660917	0.546532	0.0839373	0.489593
10x-Multiome-Pbmc10k	0.9	3	CCA_anchor	0	0.543702	0.562403	0.129644	0.942797	0.840556	0.26181	0.673001
10x-Multiome-Pbmc10k	0.9	3	GLUE	0	0.601814	0.817972	0.0547044	0.934474	0.848624	0.287092	0.881447	0.633468
10x-Multiome-Pbmc10k	0.9	3	Harmony	0	0.503996	0.462863	0.408542	0.550141	0.744272	0.269947	0.0160799
10x-Multiome-Pbmc10k	0.9	3	LIGER	0	0.503599	0.50177	0.355492	0.635952	0.596578	0.102497	0.365045
10x-Multiome-Pbmc10k	0.9	3	bindSC	0	0.505313	0.873462	0.206809	0.932602	0.645548	0.132063	0.746648
10x-Multiome-Pbmc10k	0.9	3	iNMF	0	0.498161	0.552915	0.307811	0.675262	0.593178	0.106937	0.607713
10x-Multiome-Pbmc10k	0.9	4	CCA_anchor	0	0.549448	0.557244	0.135048	0.929099	0.821822	0.265286	0.727912
10x-Multiome-Pbmc10k	0.9	4	GLUE	0	0.589781	0.848579	0.0615691	0.987595	0.832284	0.283722	0.923609	0.641239
10x-Multiome-Pbmc10k	0.9	4	Harmony	0	0.503702	0.477477	0.404865	0.630063	0.742326	0.273911	0.0168524
10x-Multiome-Pbmc10k	0.9	4	LIGER	0	0.490087	0.597765	0.299604	0.669857	0.574421	0.0968318	0.371753
10x-Multiome-Pbmc10k	0.9	4	bindSC	0	0.499834	0.854108	0.225068	0.911977	0.618577	0.124103	0.785445
10x-Multiome-Pbmc10k	0.9	4	iNMF	0	0.446472	0.619781	0.328413	0.691882	0.513264	0.0896749	0.542896
10x-Multiome-Pbmc10k	0.9	5	CCA_anchor	0	0.528495	0.545158	0.180378	0.866732	0.797523	0.261879	0.613554
10x-Multiome-Pbmc10k	0.9	5	GLUE	0	0.612441	0.888944	0.0428648	0.98945	0.856382	0.294855	0.875231	0.622406
10x-Multiome-Pbmc10k	0.9	5	Harmony	0	0.505743	0.395535	0.43431	0.549954	0.743944	0.280214	0.00293687
10x-Multiome-Pbmc10k	0.9	5	LIGER	0	0.477458	0.578703	0.321395	0.639744	0.552596	0.0908961	0.354864
10x-Multiome-Pbmc10k	0.9	5	bindSC	0	0.494447	0.849366	0.255953	0.866523	0.574333	0.115782	0.773745
10x-Multiome-Pbmc10k	0.9	5	iNMF	0	0.432716	0.551125	0.457339	0.645819	0.457967	0.0810529	0.620424
10x-Multiome-Pbmc10k	0.9	6	CCA_anchor	0	0.540675	0.563418	0.132905	0.917063	0.837	0.265808	0.778292
10x-Multiome-Pbmc10k	0.9	6	GLUE	0	0.6072	0.806857	0.0552593	0.908394	0.85176	0.283186	0.855621	0.630415
10x-Multiome-Pbmc10k	0.9	6	Harmony	0	0.498018	0.464393	0.411992	0.550202	0.742597	0.278325	0.0154789
10x-Multiome-Pbmc10k	0.9	6	LIGER	0	0.467302	0.530874	0.386751	0.608627	0.571761	0.09133	0.313451
10x-Multiome-Pbmc10k	0.9	6	bindSC	0	0.500088	0.86685	0.240614	0.918107	0.613778	0.124127	0.792425
10x-Multiome-Pbmc10k	0.9	6	iNMF	0	0.4596	0.60051	0.38974	0.59208	0.511698	0.0799754	0.41913
10x-Multiome-Pbmc10k	0.9	7	CCA_anchor	0	0.548809	0.544635	0.139996	0.915659	0.83085	0.260676	0.68141
10x-Multiome-Pbmc10k	0.9	7	GLUE	0	0.602078	0.801485	0.0759211	0.930435	0.843665	0.284441	0.909818	0.622521
10x-Multiome-Pbmc10k	0.9	7	Harmony	0	0.505938	0.378716	0.439427	0.523823	0.738648	0.277055	0.00284541
10x-Multiome-Pbmc10k	0.9	7	LIGER	0	0.494521	0.596065	0.253823	0.679513	0.562988	0.0934291	0.446338
10x-Multiome-Pbmc10k	0.9	7	bindSC	0	0.502521	0.862514	0.208384	0.917716	0.633213	0.128137	0.77217
10x-Multiome-Pbmc10k	0.9	7	iNMF	0	0.476061	0.594104	0.349798	0.705779	0.544995	0.0985859	0.500656
10x-Multiome-Pbmc10k	1	0	CCA_anchor	0	0.480613	0.443507	0.460779	0.620852	0.777084	0.255251	0.360352
10x-Multiome-Pbmc10k	1	0	GLUE	0	0.490256	0.456039	0.616018	0.641212	0.518771	0.270947	0.86408	0.341777
10x-Multiome-Pbmc10k	1	0	Harmony	0	0.503643	0.391076	0.485554	0.550208	0.741199	0.282439	0.00911779
10x-Multiome-Pbmc10k	1	0	LIGER	0	0.467633	0.52577	0.495814	0.542111	0.536792	0.0815183	0.235311
10x-Multiome-Pbmc10k	1	0	bindSC	0	0.48187	0.749369	0.510495	0.790354	0.47169	0.10693	0.706675
10x-Multiome-Pbmc10k	1	0	iNMF	0	0.462411	0.528722	0.542413	0.603436	0.489864	0.0727332	0.378665
10x-Multiome-Pbmc10k	1	1	CCA_anchor	0	0.474325	0.474087	0.446606	0.691485	0.767907	0.259275	0.394772
10x-Multiome-Pbmc10k	1	1	GLUE	0	0.489804	0.406725	0.677569	0.566064	0.535498	0.264906	0.833279	0.324768
10x-Multiome-Pbmc10k	1	1	Harmony	0	0.500589	0.367669	0.487303	0.523536	0.745672	0.282301	0.00222242
10x-Multiome-Pbmc10k	1	1	LIGER	0	0.447449	0.478962	0.519967	0.550082	0.486023	0.0815798	0.328187
10x-Multiome-Pbmc10k	1	1	bindSC	0	0.484749	0.751768	0.49825	0.76	0.459646	0.0998283	0.781486
10x-Multiome-Pbmc10k	1	1	iNMF	0	0.42649	0.526937	0.478712	0.545152	0.498107	0.0794174	0.532968
10x-Multiome-Pbmc10k	1	2	CCA_anchor	0	0.473257	0.474556	0.461731	0.665087	0.733496	0.247424	0.452569
10x-Multiome-Pbmc10k	1	2	GLUE	0	0.482535	0.441307	0.584525	0.654766	0.561966	0.271474	0.822173	0.347506
10x-Multiome-Pbmc10k	1	2	Harmony	0	0.499545	0.375474	0.493637	0.49785	0.751884	0.283059	0.0037616
10x-Multiome-Pbmc10k	1	2	LIGER	0	0.478038	0.536161	0.433727	0.617402	0.553701	0.0823298	0.287086
10x-Multiome-Pbmc10k	1	2	bindSC	0	0.481552	0.761642	0.50491	0.781163	0.438327	0.0980644	0.766311
10x-Multiome-Pbmc10k	1	2	iNMF	0	0.442795	0.555019	0.479712	0.612476	0.490178	0.0803418	0.45285
10x-Multiome-Pbmc10k	1	3	CCA_anchor	0	0.475201	0.448938	0.530119	0.643387	0.791645	0.253621	0.311002
10x-Multiome-Pbmc10k	1	3	GLUE	0	0.502645	0.594531	0.548036	0.749971	0.539044	0.271032	0.876005	0.332581
10x-Multiome-Pbmc10k	1	3	Harmony	0	0.500295	0.377627	0.488812	0.523756	0.754408	0.283251	0.00463583
10x-Multiome-Pbmc10k	1	3	LIGER	0	0.49002	0.493588	0.418659	0.548741	0.6003	0.0983671	0.195184
10x-Multiome-Pbmc10k	1	3	bindSC	0	0.481137	0.768572	0.501704	0.76309	0.454237	0.0980352	0.750496
10x-Multiome-Pbmc10k	1	3	iNMF	0	0.44222	0.512581	0.527792	0.529388	0.482822	0.0795409	0.386878
10x-Multiome-Pbmc10k	1	4	CCA_anchor	0	0.465421	0.42929	0.594006	0.544814	0.794465	0.257126	0.272583
10x-Multiome-Pbmc10k	1	4	GLUE	0	0.489563	0.479285	0.561957	0.616232	0.590699	0.271598	0.767916	0.350459
10x-Multiome-Pbmc10k	1	4	Harmony	0	0.500202	0.364737	0.493721	0.523486	0.734343	0.27308	0.00259632
10x-Multiome-Pbmc10k	1	4	LIGER	0	0.469026	0.465499	0.530103	0.525158	0.502252	0.081575	0.272907
10x-Multiome-Pbmc10k	1	4	bindSC	0	0.481252	0.752991	0.506238	0.798753	0.477334	0.106331	0.71408
10x-Multiome-Pbmc10k	1	4	iNMF	0	0.462365	0.559028	0.537637	0.578928	0.510921	0.0820642	0.379281
10x-Multiome-Pbmc10k	1	5	CCA_anchor	0	0.478122	0.415677	0.589533	0.520114	0.796357	0.256343	0.216835
10x-Multiome-Pbmc10k	1	5	GLUE	0	0.494817	0.40909	0.685154	0.568375	0.507044	0.265585	0.859007	0.273661
10x-Multiome-Pbmc10k	1	5	Harmony	0	0.498353	0.368683	0.495212	0.523395	0.748547	0.282482	0.00433079
10x-Multiome-Pbmc10k	1	5	LIGER	0	0.440775	0.46034	0.508327	0.538228	0.502433	0.0832679	0.302798
10x-Multiome-Pbmc10k	1	5	bindSC	0	0.479688	0.744097	0.535946	0.776265	0.459858	0.101546	0.73645
10x-Multiome-Pbmc10k	1	5	iNMF	0	0.471718	0.515526	0.54341	0.537997	0.522289	0.0893275	0.453065
10x-Multiome-Pbmc10k	1	6	CCA_anchor	0	0.471483	0.411536	0.642532	0.491649	0.785589	0.252524	0.266329
10x-Multiome-Pbmc10k	1	6	GLUE	0	0.542655	0.555374	0.281125	0.741945	0.695978	0.269122	0.84312	0.43223
10x-Multiome-Pbmc10k	1	6	Harmony	0	0.501757	0.402689	0.483716	0.523039	0.731705	0.278963	0.0142045
10x-Multiome-Pbmc10k	1	6	LIGER	0	0.465493	0.474411	0.550243	0.50055	0.491834	0.0764961	0.217232
10x-Multiome-Pbmc10k	1	6	bindSC	0	0.481229	0.752017	0.515436	0.77752	0.482808	0.104738	0.736454
10x-Multiome-Pbmc10k	1	6	iNMF	0	0.458496	0.545638	0.514403	0.514487	0.509293	0.078323	0.385524
10x-Multiome-Pbmc10k	1	7	CCA_anchor	0	0.468363	0.467908	0.582228	0.642747	0.776006	0.251565	0.308167
10x-Multiome-Pbmc10k	1	7	GLUE	0	0.496992	0.45217	0.629196	0.641949	0.543372	0.268467	0.842431	0.335927
10x-Multiome-Pbmc10k	1	7	Harmony	0	0.502483	0.405587	0.49186	0.524074	0.73861	0.272807	0.0100582
10x-Multiome-Pbmc10k	1	7	LIGER	0	0.477063	0.561255	0.413982	0.601339	0.511655	0.071444	0.247688
10x-Multiome-Pbmc10k	1	7	bindSC	0	0.481007	0.777182	0.469185	0.783643	0.454155	0.101782	0.751802
10x-Multiome-Pbmc10k	1	7	iNMF	0	0.447744	0.504891	0.558227	0.547601	0.467381	0.0786465	0.397914
Chen-2019	0	0	CCA_anchor	0	0.521134	0.658138	0.126845	0.785546	0.677016	0.187668	0.941757
Chen-2019	0	0	GLUE	0	0.574506	0.953386	0.0355543	0.856528	0.781264	0.24125	0.917941	1
Chen-2019	0	0	Harmony	0	0.507475	0.822582	0.270409	0.734549	0.549861	0.178561	0.509143
Chen-2019	0	0	LIGER	0	0.493754	0.869212	0.281928	0.723379	0.472216	0.0900662	0.941154
Chen-2019	0	0	bindSC	0	0.510047	0.937497	0.158155	0.717739	0.589064	0.122777	0.942388
Chen-2019	0	0	iNMF	0	0.489353	0.888702	0.32228	0.687988	0.435648	0.072656	0.907415
Chen-2019	0.2	0	CCA_anchor	0	0.516718	0.656636	0.15374	0.770686	0.68253	0.187847	0.929068
Chen-2019	0.2	0	GLUE	0	0.570435	0.956569	0.0378464	0.854901	0.780368	0.249792	0.932178	0.915055
Chen-2019	0.2	0	Harmony	0	0.505289	0.816126	0.300683	0.715111	0.532088	0.177061	0.47377
Chen-2019	0.2	0	LIGER	0	0.491881	0.831404	0.322051	0.666951	0.430562	0.0697704	0.89881
Chen-2019	0.2	0	bindSC	0	0.507826	0.934591	0.171356	0.705837	0.568502	0.115785	0.935331
Chen-2019	0.2	0	iNMF	0	0.488755	0.877695	0.345475	0.647918	0.409662	0.0647165	0.905259
Chen-2019	0.2	1	CCA_anchor	0	0.515817	0.631212	0.145369	0.756809	0.66933	0.188587	0.918776
Chen-2019	0.2	1	GLUE	0	0.570401	0.95227	0.0374763	0.851485	0.777366	0.245252	0.928092	0.92672
Chen-2019	0.2	1	Harmony	0	0.500827	0.809456	0.308077	0.712679	0.526945	0.174594	0.435965
Chen-2019	0.2	1	LIGER	0	0.495013	0.890231	0.301167	0.711424	0.44105	0.0926653	0.935375
Chen-2019	0.2	1	bindSC	0	0.508554	0.937126	0.174714	0.711133	0.568729	0.114861	0.940787
Chen-2019	0.2	1	iNMF	0	0.481668	0.892687	0.352073	0.677006	0.396561	0.0612034	0.920786
Chen-2019	0.2	2	CCA_anchor	0	0.517249	0.653891	0.149116	0.787715	0.677744	0.187178	0.930338
Chen-2019	0.2	2	GLUE	0	0.571101	0.948469	0.0387186	0.855165	0.779633	0.245208	0.936255	0.932456
Chen-2019	0.2	2	Harmony	0	0.506509	0.812477	0.296688	0.7181	0.531196	0.17663	0.487483
Chen-2019	0.2	2	LIGER	0	0.49443	0.873751	0.308601	0.697848	0.449017	0.0780401	0.887818
Chen-2019	0.2	2	bindSC	0	0.50775	0.934762	0.173147	0.714539	0.570466	0.116916	0.937432
Chen-2019	0.2	2	iNMF	0	0.486524	0.866936	0.36301	0.64354	0.396108	0.0623002	0.900148
Chen-2019	0.2	3	CCA_anchor	0	0.516081	0.650069	0.149873	0.7849	0.665558	0.188154	0.935874
Chen-2019	0.2	3	GLUE	0	0.569169	0.951371	0.0370381	0.856039	0.778889	0.251545	0.932749	0.902947
Chen-2019	0.2	3	Harmony	0	0.507554	0.80876	0.305159	0.704474	0.529544	0.174635	0.450095
Chen-2019	0.2	3	LIGER	0	0.497286	0.870762	0.300268	0.688744	0.45891	0.0841956	0.908181
Chen-2019	0.2	3	bindSC	0	0.508317	0.934956	0.172152	0.716193	0.572243	0.117079	0.936516
Chen-2019	0.2	3	iNMF	0	0.486215	0.870397	0.327654	0.682004	0.42735	0.0743756	0.887321
Chen-2019	0.2	4	CCA_anchor	0	0.518039	0.655481	0.146132	0.785793	0.666274	0.185325	0.931286
Chen-2019	0.2	4	GLUE	0	0.571649	0.951255	0.0383444	0.851743	0.779228	0.249405	0.925987	0.905919
Chen-2019	0.2	4	Harmony	0	0.505222	0.816238	0.301917	0.720565	0.529366	0.173354	0.475812
Chen-2019	0.2	4	LIGER	0	0.494777	0.84704	0.305901	0.689845	0.445745	0.0809973	0.912984
Chen-2019	0.2	4	bindSC	0	0.507426	0.934686	0.172693	0.724515	0.57089	0.116509	0.936434
Chen-2019	0.2	4	iNMF	0	0.490591	0.866661	0.335067	0.660338	0.426419	0.0717596	0.9168
Chen-2019	0.2	5	CCA_anchor	0	0.520837	0.65578	0.136647	0.768585	0.669471	0.187631	0.936341
Chen-2019	0.2	5	GLUE	0	0.572261	0.955814	0.0374373	0.855453	0.780539	0.250632	0.936562	0.9101
Chen-2019	0.2	5	Harmony	0	0.500506	0.813697	0.302793	0.70545	0.529822	0.177488	0.460983
Chen-2019	0.2	5	LIGER	0	0.492248	0.849657	0.311374	0.679107	0.442042	0.0802318	0.907131
Chen-2019	0.2	5	bindSC	0	0.507824	0.93648	0.170771	0.717248	0.570846	0.115813	0.929117
Chen-2019	0.2	5	iNMF	0	0.485725	0.872402	0.337702	0.655514	0.41147	0.0683289	0.903448
Chen-2019	0.2	6	CCA_anchor	0	0.519294	0.647492	0.144442	0.781849	0.680121	0.188416	0.925966
Chen-2019	0.2	6	GLUE	0	0.57227	0.953307	0.0372628	0.847414	0.780342	0.250466	0.922397	0.904739
Chen-2019	0.2	6	Harmony	0	0.505202	0.81323	0.300997	0.707533	0.531879	0.176005	0.470923
Chen-2019	0.2	6	LIGER	0	0.496578	0.880025	0.315131	0.665699	0.439885	0.0785924	0.908825
Chen-2019	0.2	6	bindSC	0	0.508801	0.935272	0.172617	0.694482	0.572668	0.116975	0.937551
Chen-2019	0.2	6	iNMF	0	0.488198	0.897883	0.361602	0.648419	0.3934	0.0613159	0.905898
Chen-2019	0.2	7	CCA_anchor	0	0.519511	0.649525	0.141955	0.778439	0.679193	0.188577	0.931677
Chen-2019	0.2	7	GLUE	0	0.574332	0.952831	0.0356744	0.855142	0.782915	0.247663	0.931843	0.926138
Chen-2019	0.2	7	Harmony	0	0.506363	0.809242	0.309571	0.709181	0.525344	0.173833	0.429366
Chen-2019	0.2	7	LIGER	0	0.491968	0.846105	0.318395	0.674441	0.423439	0.0736946	0.913831
Chen-2019	0.2	7	bindSC	0	0.508206	0.930907	0.173679	0.716124	0.572357	0.117875	0.935255
Chen-2019	0.2	7	iNMF	0	0.4887	0.871999	0.358021	0.661103	0.400172	0.0649046	0.90803
Chen-2019	0.4	0	CCA_anchor	0	0.513294	0.636428	0.168072	0.764439	0.671886	0.186099	0.914625
Chen-2019	0.4	0	GLUE	0	0.572813	0.953454	0.0406419	0.848229	0.774958	0.238335	0.924927	0.856712
Chen-2019	0.4	0	Harmony	0	0.498423	0.804572	0.348915	0.696023	0.510061	0.171626	0.403547
Chen-2019	0.4	0	LIGER	0	0.48982	0.841689	0.359385	0.63449	0.391138	0.0619756	0.877793
Chen-2019	0.4	0	bindSC	0	0.506107	0.933539	0.18985	0.680777	0.547976	0.109213	0.927608
Chen-2019	0.4	0	iNMF	0	0.489768	0.892666	0.375109	0.617398	0.373679	0.0599605	0.890128
Chen-2019	0.4	1	CCA_anchor	0	0.516735	0.639672	0.162912	0.761974	0.668004	0.184086	0.916446
Chen-2019	0.4	1	GLUE	0	0.569668	0.941372	0.0416777	0.847397	0.773958	0.239945	0.929784	0.854144
Chen-2019	0.4	1	Harmony	0	0.504049	0.802247	0.346608	0.70191	0.510548	0.172417	0.394253
Chen-2019	0.4	1	LIGER	0	0.489218	0.840972	0.333177	0.667221	0.410899	0.0805904	0.88963
Chen-2019	0.4	1	bindSC	0	0.505924	0.934645	0.189048	0.711558	0.549551	0.10956	0.929793
Chen-2019	0.4	1	iNMF	0	0.485679	0.862271	0.381641	0.629517	0.361638	0.053646	0.896754
Chen-2019	0.4	2	CCA_anchor	0	0.513866	0.639662	0.168696	0.773517	0.660336	0.184558	0.911214
Chen-2019	0.4	2	GLUE	0	0.569573	0.951238	0.0392451	0.853966	0.77664	0.246639	0.929073	0.86053
Chen-2019	0.4	2	Harmony	0	0.502601	0.802934	0.343456	0.687794	0.511057	0.172598	0.41378
Chen-2019	0.4	2	LIGER	0	0.487978	0.863819	0.345305	0.638556	0.404983	0.0675867	0.863563
Chen-2019	0.4	2	bindSC	0	0.50537	0.931914	0.190414	0.69361	0.546758	0.108232	0.922111
Chen-2019	0.4	2	iNMF	0	0.485899	0.84871	0.379578	0.638472	0.368149	0.0631957	0.893945
Chen-2019	0.4	3	CCA_anchor	0	0.516827	0.643345	0.160853	0.77295	0.668297	0.186918	0.911923
Chen-2019	0.4	3	GLUE	0	0.573584	0.960933	0.0399887	0.845871	0.777795	0.240176	0.931079	0.854198
Chen-2019	0.4	3	Harmony	0	0.502607	0.802472	0.347747	0.679822	0.508951	0.170491	0.39473
Chen-2019	0.4	3	LIGER	0	0.491233	0.832575	0.332201	0.665993	0.41827	0.0783296	0.88653
Chen-2019	0.4	3	bindSC	0	0.507128	0.928528	0.185469	0.710306	0.559769	0.11309	0.92312
Chen-2019	0.4	3	iNMF	0	0.483562	0.876535	0.380227	0.627935	0.36638	0.0561613	0.916497
Chen-2019	0.4	4	CCA_anchor	0	0.516549	0.642616	0.167438	0.784179	0.672575	0.187922	0.920557
Chen-2019	0.4	4	GLUE	0	0.573373	0.949274	0.0415844	0.846868	0.777419	0.247896	0.924927	0.845537
Chen-2019	0.4	4	Harmony	0	0.505461	0.800744	0.351424	0.684554	0.506954	0.171167	0.39528
Chen-2019	0.4	4	LIGER	0	0.491503	0.83736	0.348475	0.634188	0.403971	0.0690657	0.907537
Chen-2019	0.4	4	bindSC	0	0.506081	0.934639	0.190613	0.692208	0.547905	0.108288	0.924573
Chen-2019	0.4	4	iNMF	0	0.485877	0.889343	0.368126	0.642638	0.381361	0.061908	0.87737
Chen-2019	0.4	5	CCA_anchor	0	0.51058	0.64956	0.201345	0.764273	0.666034	0.185138	0.901053
Chen-2019	0.4	5	GLUE	0	0.570707	0.949334	0.0396792	0.854542	0.776964	0.247219	0.932241	0.838037
Chen-2019	0.4	5	Harmony	0	0.499057	0.803769	0.352907	0.681036	0.506564	0.172494	0.390799
Chen-2019	0.4	5	LIGER	0	0.487664	0.855864	0.349132	0.656971	0.407414	0.0700805	0.888503
Chen-2019	0.4	5	bindSC	0	0.505459	0.929326	0.188882	0.697293	0.545273	0.110136	0.92105
Chen-2019	0.4	5	iNMF	0	0.484356	0.887881	0.383028	0.623069	0.371291	0.0652945	0.886815
Chen-2019	0.4	6	CCA_anchor	0	0.51567	0.636759	0.165054	0.760764	0.670554	0.184747	0.911591
Chen-2019	0.4	6	GLUE	0	0.572693	0.95201	0.0385196	0.850367	0.779001	0.246888	0.932525	0.857466
Chen-2019	0.4	6	Harmony	0	0.499628	0.799329	0.356557	0.683972	0.504154	0.170989	0.376334
Chen-2019	0.4	6	LIGER	0	0.48907	0.844706	0.348781	0.645203	0.400801	0.0731716	0.897045
Chen-2019	0.4	6	bindSC	0	0.505682	0.930648	0.19322	0.679147	0.545965	0.108255	0.92911
Chen-2019	0.4	6	iNMF	0	0.486817	0.887353	0.370859	0.621636	0.379151	0.059733	0.904781
Chen-2019	0.4	7	CCA_anchor	0	0.512505	0.64309	0.175613	0.764135	0.66253	0.183517	0.914373
Chen-2019	0.4	7	GLUE	0	0.570378	0.948325	0.0400618	0.854075	0.77552	0.248379	0.924944	0.855241
Chen-2019	0.4	7	Harmony	0	0.501103	0.802094	0.345744	0.695087	0.51021	0.173553	0.404577
Chen-2019	0.4	7	LIGER	0	0.492038	0.858404	0.328414	0.655013	0.422312	0.0783269	0.876917
Chen-2019	0.4	7	bindSC	0	0.506373	0.929632	0.186933	0.683846	0.549653	0.110368	0.925218
Chen-2019	0.4	7	iNMF	0	0.491199	0.881692	0.373947	0.624549	0.386035	0.0587927	0.886289
Chen-2019	0.6	0	CCA_anchor	0	0.510958	0.634489	0.218381	0.770003	0.639559	0.182193	0.87409
Chen-2019	0.6	0	GLUE	0	0.569711	0.948162	0.04362	0.849998	0.775388	0.247186	0.927837	0.73646
Chen-2019	0.6	0	Harmony	0	0.498352	0.795843	0.402957	0.669636	0.490722	0.167805	0.345642
Chen-2019	0.6	0	LIGER	0	0.485356	0.831104	0.395812	0.597483	0.355222	0.0555793	0.862672
Chen-2019	0.6	0	bindSC	0	0.500615	0.931068	0.218955	0.649526	0.500206	0.095918	0.899122
Chen-2019	0.6	0	iNMF	0	0.484281	0.875326	0.424843	0.590922	0.318079	0.0453879	0.867692
Chen-2019	0.6	1	CCA_anchor	0	0.514142	0.613176	0.181206	0.765739	0.65626	0.187253	0.878694
Chen-2019	0.6	1	GLUE	0	0.569704	0.95394	0.0423703	0.852199	0.777435	0.245717	0.922579	0.733156
Chen-2019	0.6	1	Harmony	0	0.499302	0.780776	0.408959	0.660164	0.487682	0.167768	0.310668
Chen-2019	0.6	1	LIGER	0	0.486571	0.863989	0.386342	0.596581	0.358321	0.0599994	0.877596
Chen-2019	0.6	1	bindSC	0	0.501945	0.931704	0.213826	0.677931	0.513058	0.0964853	0.915437
Chen-2019	0.6	1	iNMF	0	0.481861	0.87423	0.405633	0.597004	0.342831	0.0512544	0.876856
Chen-2019	0.6	2	CCA_anchor	0	0.508739	0.621766	0.200048	0.746513	0.655004	0.185153	0.869904
Chen-2019	0.6	2	GLUE	0	0.56857	0.948157	0.046544	0.851125	0.768861	0.24603	0.915129	0.741297
Chen-2019	0.6	2	Harmony	0	0.499628	0.79094	0.404566	0.660204	0.490518	0.168802	0.312123
Chen-2019	0.6	2	LIGER	0	0.486862	0.84166	0.396752	0.61116	0.353248	0.0529182	0.86451
Chen-2019	0.6	2	bindSC	0	0.501122	0.930229	0.213925	0.664441	0.511303	0.0977326	0.907243
Chen-2019	0.6	2	iNMF	0	0.482795	0.867848	0.406039	0.588999	0.332788	0.052278	0.890921
Chen-2019	0.6	3	CCA_anchor	0	0.510005	0.635494	0.208664	0.738713	0.649305	0.182799	0.869987
Chen-2019	0.6	3	GLUE	0	0.573258	0.949307	0.0463833	0.8511	0.773456	0.24479	0.922874	0.728383
Chen-2019	0.6	3	Harmony	0	0.500427	0.796108	0.408468	0.656091	0.487487	0.168106	0.331489
Chen-2019	0.6	3	LIGER	0	0.484606	0.814633	0.392073	0.565579	0.358154	0.057121	0.857261
Chen-2019	0.6	3	bindSC	0	0.501353	0.926059	0.218397	0.660155	0.510992	0.0993592	0.909413
Chen-2019	0.6	3	iNMF	0	0.47894	0.874238	0.41404	0.589969	0.315863	0.0492035	0.915329
Chen-2019	0.6	4	CCA_anchor	0	0.506749	0.630824	0.212844	0.766093	0.656738	0.184591	0.860995
Chen-2019	0.6	4	GLUE	0	0.568655	0.948172	0.0448573	0.851506	0.769135	0.243796	0.934124	0.735314
Chen-2019	0.6	4	Harmony	0	0.493517	0.791675	0.408684	0.659543	0.484039	0.16655	0.329577
Chen-2019	0.6	4	LIGER	0	0.487135	0.843641	0.38756	0.591206	0.35964	0.0640962	0.886632
Chen-2019	0.6	4	bindSC	0	0.501488	0.926926	0.2213	0.673111	0.508166	0.0968721	0.908091
Chen-2019	0.6	4	iNMF	0	0.478163	0.883919	0.403403	0.595699	0.335112	0.0544028	0.875352
Chen-2019	0.6	5	CCA_anchor	0	0.508855	0.638018	0.232536	0.75189	0.640401	0.17922	0.865433
Chen-2019	0.6	5	GLUE	0	0.567848	0.939168	0.0482494	0.845817	0.768412	0.24301	0.928571	0.723093
Chen-2019	0.6	5	Harmony	0	0.49343	0.800222	0.39949	0.661558	0.491842	0.171326	0.360304
Chen-2019	0.6	5	LIGER	0	0.490339	0.83368	0.376909	0.614369	0.380165	0.0647123	0.84888
Chen-2019	0.6	5	bindSC	0	0.501045	0.928124	0.221457	0.658686	0.507384	0.098193	0.912599
Chen-2019	0.6	5	iNMF	0	0.482884	0.862434	0.409403	0.577186	0.334048	0.0509284	0.868153
Chen-2019	0.6	6	CCA_anchor	0	0.5152	0.622438	0.189342	0.766205	0.651057	0.186383	0.879524
Chen-2019	0.6	6	GLUE	0	0.568038	0.951115	0.0472273	0.85477	0.768316	0.245472	0.922608	0.722729
Chen-2019	0.6	6	Harmony	0	0.501642	0.78572	0.407707	0.657742	0.485768	0.165624	0.319436
Chen-2019	0.6	6	LIGER	0	0.489022	0.856579	0.377244	0.601245	0.372854	0.0747787	0.867218
Chen-2019	0.6	6	bindSC	0	0.503784	0.930851	0.215713	0.66948	0.521257	0.099913	0.912259
Chen-2019	0.6	6	iNMF	0	0.485946	0.866616	0.423541	0.595227	0.331875	0.0486164	0.892432
Chen-2019	0.6	7	CCA_anchor	0	0.51123	0.619409	0.203679	0.770311	0.659786	0.183998	0.866903
Chen-2019	0.6	7	GLUE	0	0.571692	0.952647	0.0459792	0.84791	0.774337	0.244356	0.930898	0.737345
Chen-2019	0.6	7	Harmony	0	0.498791	0.789614	0.408204	0.649679	0.487832	0.169274	0.309972
Chen-2019	0.6	7	LIGER	0	0.488831	0.847464	0.380065	0.582226	0.368887	0.0698947	0.88449
Chen-2019	0.6	7	bindSC	0	0.502562	0.925276	0.217278	0.675591	0.517751	0.0992093	0.906527
Chen-2019	0.6	7	iNMF	0	0.481369	0.861599	0.404686	0.580842	0.346004	0.050387	0.849845
Chen-2019	0.8	0	CCA_anchor	0	0.506512	0.598144	0.259359	0.741047	0.59722	0.182423	0.811475
Chen-2019	0.8	0	GLUE	0	0.56191	0.939133	0.0625839	0.851712	0.754916	0.236194	0.916913	0.527297
Chen-2019	0.8	0	Harmony	0	0.491168	0.781308	0.465337	0.620679	0.4792	0.166398	0.284689
Chen-2019	0.8	0	LIGER	0	0.483341	0.800783	0.441424	0.542178	0.325627	0.0577974	0.820856
Chen-2019	0.8	0	bindSC	0	0.496343	0.926424	0.272667	0.596336	0.440476	0.0784014	0.882946
Chen-2019	0.8	0	iNMF	0	0.481781	0.868148	0.454032	0.54532	0.296547	0.0488923	0.876647
Chen-2019	0.8	1	CCA_anchor	0	0.498281	0.623192	0.295782	0.733792	0.616142	0.178343	0.808612
Chen-2019	0.8	1	GLUE	0	0.567453	0.919147	0.0636679	0.839763	0.755286	0.235466	0.911485	0.539962
Chen-2019	0.8	1	Harmony	0	0.49343	0.780337	0.461959	0.629107	0.472296	0.168014	0.278591
Chen-2019	0.8	1	LIGER	0	0.484396	0.851303	0.438898	0.576945	0.326161	0.0496926	0.812744
Chen-2019	0.8	1	bindSC	0	0.49694	0.923057	0.261809	0.623089	0.460784	0.08389	0.872242
Chen-2019	0.8	1	iNMF	0	0.481686	0.865862	0.448522	0.532633	0.298194	0.0500434	0.870907
Chen-2019	0.8	2	CCA_anchor	0	0.510086	0.585589	0.238838	0.733569	0.635323	0.182863	0.830815
Chen-2019	0.8	2	GLUE	0	0.563811	0.944492	0.0545169	0.844365	0.760324	0.236395	0.92881	0.563201
Chen-2019	0.8	2	Harmony	0	0.493546	0.775495	0.461388	0.642083	0.474103	0.168264	0.249356
Chen-2019	0.8	2	LIGER	0	0.482515	0.824227	0.429744	0.548895	0.325789	0.0563212	0.844834
Chen-2019	0.8	2	bindSC	0	0.496746	0.924077	0.254494	0.622205	0.464117	0.0848609	0.876384
Chen-2019	0.8	2	iNMF	0	0.479007	0.845433	0.442327	0.53839	0.299942	0.0459203	0.879173
Chen-2019	0.8	3	CCA_anchor	0	0.505214	0.615386	0.248255	0.70793	0.614793	0.179455	0.807228
Chen-2019	0.8	3	GLUE	0	0.566881	0.93463	0.0565443	0.840887	0.762347	0.234914	0.93674	0.52883
Chen-2019	0.8	3	Harmony	0	0.491326	0.773478	0.462639	0.613032	0.472232	0.16743	0.248475
Chen-2019	0.8	3	LIGER	0	0.478809	0.828126	0.432863	0.545474	0.321702	0.0569455	0.837667
Chen-2019	0.8	3	bindSC	0	0.496167	0.920537	0.259026	0.614404	0.466381	0.0851634	0.880593
Chen-2019	0.8	3	iNMF	0	0.477489	0.867909	0.451145	0.528237	0.289404	0.0449948	0.892495
Chen-2019	0.8	4	CCA_anchor	0	0.505465	0.597311	0.250969	0.743962	0.610948	0.183568	0.785286
Chen-2019	0.8	4	GLUE	0	0.562278	0.942748	0.0602902	0.84855	0.757439	0.240416	0.93814	0.537692
Chen-2019	0.8	4	Harmony	0	0.489802	0.775281	0.464927	0.619944	0.474024	0.167335	0.243115
Chen-2019	0.8	4	LIGER	0	0.48404	0.83856	0.435737	0.566014	0.333751	0.0640432	0.822669
Chen-2019	0.8	4	bindSC	0	0.493975	0.924541	0.26606	0.619251	0.44312	0.0807886	0.886219
Chen-2019	0.8	4	iNMF	0	0.48415	0.845584	0.452246	0.543732	0.302633	0.0419601	0.837103
Chen-2019	0.8	5	CCA_anchor	0	0.506681	0.591456	0.265629	0.725831	0.612026	0.180499	0.792251
Chen-2019	0.8	5	GLUE	0	0.564503	0.937346	0.0575521	0.841592	0.756033	0.234699	0.935189	0.527192
Chen-2019	0.8	5	Harmony	0	0.49434	0.777898	0.46304	0.634145	0.475794	0.168066	0.246511
Chen-2019	0.8	5	LIGER	0	0.482882	0.809048	0.435182	0.537585	0.326777	0.0500284	0.813133
Chen-2019	0.8	5	bindSC	0	0.496376	0.92104	0.258017	0.634763	0.461667	0.0835837	0.885211
Chen-2019	0.8	5	iNMF	0	0.481943	0.870568	0.447357	0.539602	0.305488	0.0518455	0.855919
Chen-2019	0.8	6	CCA_anchor	0	0.505638	0.611492	0.254091	0.753908	0.612445	0.180367	0.804433
Chen-2019	0.8	6	GLUE	0	0.564482	0.941507	0.05614	0.848056	0.759063	0.23319	0.937256	0.531845
Chen-2019	0.8	6	Harmony	0	0.492371	0.77282	0.462721	0.606451	0.473007	0.165918	0.23095
Chen-2019	0.8	6	LIGER	0	0.48627	0.813255	0.44074	0.543805	0.321222	0.0508953	0.844208
Chen-2019	0.8	6	bindSC	0	0.495727	0.921713	0.269153	0.617016	0.449153	0.0828501	0.877271
Chen-2019	0.8	6	iNMF	0	0.479904	0.845473	0.453326	0.537901	0.290627	0.0450459	0.860802
Chen-2019	0.8	7	CCA_anchor	0	0.506262	0.587043	0.244747	0.766387	0.606008	0.181514	0.820576
Chen-2019	0.8	7	GLUE	0	0.559692	0.899135	0.0847068	0.818159	0.741646	0.237156	0.928783	0.535254
Chen-2019	0.8	7	Harmony	0	0.490891	0.775241	0.462541	0.630001	0.472854	0.166238	0.246635
Chen-2019	0.8	7	LIGER	0	0.484137	0.85115	0.430155	0.550018	0.330713	0.0559795	0.83169
Chen-2019	0.8	7	bindSC	0	0.496055	0.923267	0.262172	0.63675	0.46183	0.0835871	0.886172
Chen-2019	0.8	7	iNMF	0	0.481236	0.867417	0.43778	0.539659	0.316745	0.0588299	0.872
Chen-2019	0.9	0	CCA_anchor	0	0.503401	0.58712	0.308893	0.711267	0.60479	0.18055	0.771036
Chen-2019	0.9	0	GLUE	0	0.554327	0.896168	0.0910264	0.841517	0.72016	0.227518	0.925794	0.365902
Chen-2019	0.9	0	Harmony	0	0.488351	0.760168	0.486469	0.575715	0.470272	0.167795	0.194567
Chen-2019	0.9	0	LIGER	0	0.478973	0.84743	0.465984	0.517398	0.301617	0.0607847	0.833897
Chen-2019	0.9	0	bindSC	0	0.489753	0.917831	0.332371	0.573417	0.378101	0.0644457	0.859987
Chen-2019	0.9	0	iNMF	0	0.472964	0.857092	0.474712	0.511813	0.281631	0.0403411	0.866251
Chen-2019	0.9	1	CCA_anchor	0	0.50187	0.596588	0.310385	0.708721	0.560095	0.183537	0.786774
Chen-2019	0.9	1	GLUE	0	0.557389	0.881178	0.105782	0.83154	0.730268	0.228875	0.924556	0.37005
Chen-2019	0.9	1	Harmony	0	0.492239	0.760007	0.487222	0.604765	0.473835	0.167859	0.21628
Chen-2019	0.9	1	LIGER	0	0.480062	0.815261	0.462074	0.508139	0.313132	0.0588017	0.835968
Chen-2019	0.9	1	bindSC	0	0.490064	0.917319	0.313541	0.589313	0.392923	0.0698892	0.863826
Chen-2019	0.9	1	iNMF	0	0.473018	0.84075	0.473422	0.513486	0.281073	0.041147	0.830882
Chen-2019	0.9	2	CCA_anchor	0	0.500358	0.586572	0.341677	0.687983	0.566655	0.178385	0.768881
Chen-2019	0.9	2	GLUE	0	0.562563	0.932571	0.0742475	0.825737	0.74779	0.227081	0.921676	0.390086
Chen-2019	0.9	2	Harmony	0	0.498225	0.766967	0.483335	0.616359	0.470962	0.167	0.231961
Chen-2019	0.9	2	LIGER	0	0.482768	0.842828	0.457496	0.524084	0.307352	0.0531385	0.818139
Chen-2019	0.9	2	bindSC	0	0.491979	0.918685	0.305226	0.577831	0.399985	0.0730252	0.859037
Chen-2019	0.9	2	iNMF	0	0.482273	0.848542	0.466457	0.499022	0.292631	0.0428624	0.865747
Chen-2019	0.9	3	CCA_anchor	0	0.500651	0.585476	0.334263	0.728184	0.574982	0.181757	0.769909
Chen-2019	0.9	3	GLUE	0	0.563562	0.9248	0.0767223	0.830027	0.746954	0.227694	0.922707	0.363152
Chen-2019	0.9	3	Harmony	0	0.483955	0.767194	0.486145	0.605661	0.470806	0.168028	0.232153
Chen-2019	0.9	3	LIGER	0	0.481823	0.820079	0.461448	0.525593	0.300662	0.0529259	0.803006
Chen-2019	0.9	3	bindSC	0	0.491859	0.911529	0.326609	0.567524	0.39872	0.0700228	0.854849
Chen-2019	0.9	3	iNMF	0	0.476317	0.866147	0.46987	0.507091	0.279013	0.0465751	0.85464
Chen-2019	0.9	4	CCA_anchor	0	0.503018	0.604298	0.308519	0.717734	0.588977	0.17945	0.783546
Chen-2019	0.9	4	GLUE	0	0.551142	0.845755	0.10476	0.794292	0.713976	0.227193	0.930564	0.353403
Chen-2019	0.9	4	Harmony	0	0.489636	0.758779	0.486235	0.599996	0.473871	0.168221	0.20003
Chen-2019	0.9	4	LIGER	0	0.481738	0.819693	0.457578	0.525839	0.313179	0.0487545	0.784224
Chen-2019	0.9	4	bindSC	0	0.491258	0.917368	0.316394	0.594879	0.392352	0.0681355	0.869691
Chen-2019	0.9	4	iNMF	0	0.478183	0.859613	0.467678	0.512602	0.283414	0.0431743	0.865931
Chen-2019	0.9	5	CCA_anchor	0	0.505324	0.585081	0.303682	0.727675	0.596942	0.181792	0.767975
Chen-2019	0.9	5	GLUE	0	0.555585	0.905372	0.0885455	0.846265	0.73211	0.232828	0.924696	0.367269
Chen-2019	0.9	5	Harmony	0	0.487729	0.765391	0.484639	0.601538	0.468616	0.166957	0.219432
Chen-2019	0.9	5	LIGER	0	0.48324	0.819214	0.469679	0.502915	0.304519	0.0524985	0.839242
Chen-2019	0.9	5	bindSC	0	0.4905	0.917123	0.326343	0.565086	0.380721	0.0637215	0.871843
Chen-2019	0.9	5	iNMF	0	0.480608	0.876072	0.475453	0.467728	0.272254	0.0421602	0.857608
Chen-2019	0.9	6	CCA_anchor	0	0.503266	0.595274	0.33221	0.715444	0.584107	0.179611	0.786769
Chen-2019	0.9	6	GLUE	0	0.543914	0.82399	0.127915	0.775632	0.695035	0.228112	0.910326	0.364721
Chen-2019	0.9	6	Harmony	0	0.490273	0.761953	0.483496	0.589547	0.47187	0.165808	0.212886
Chen-2019	0.9	6	LIGER	0	0.478673	0.83246	0.460125	0.543859	0.307322	0.0536779	0.818068
Chen-2019	0.9	6	bindSC	0	0.489462	0.909509	0.30809	0.589327	0.405637	0.0765215	0.863323
Chen-2019	0.9	6	iNMF	0	0.476912	0.868033	0.470373	0.50914	0.272898	0.0404258	0.820005
Chen-2019	0.9	7	CCA_anchor	0	0.500213	0.59222	0.347873	0.707385	0.584607	0.177281	0.747482
Chen-2019	0.9	7	GLUE	0	0.548849	0.835426	0.139099	0.781354	0.693387	0.222356	0.930062	0.35256
Chen-2019	0.9	7	Harmony	0	0.492024	0.762244	0.48542	0.586919	0.470915	0.16735	0.225588
Chen-2019	0.9	7	LIGER	0	0.481613	0.818493	0.467162	0.530406	0.296099	0.0501505	0.823128
Chen-2019	0.9	7	bindSC	0	0.489281	0.917761	0.306038	0.611337	0.402036	0.0717095	0.871971
Chen-2019	0.9	7	iNMF	0	0.475647	0.8699	0.468203	0.50848	0.277598	0.0490658	0.880146
Chen-2019	1	0	CCA_anchor	0	0.493646	0.569971	0.46258	0.722744	0.518288	0.179739	0.713098
Chen-2019	1	0	GLUE	0	0.504136	0.684146	0.474557	0.636996	0.503182	0.216433	0.918535	0.149643
Chen-2019	1	0	Harmony	0	0.487037	0.753108	0.504141	0.592914	0.464385	0.168565	0.170044
Chen-2019	1	0	LIGER	0	0.479373	0.830507	0.49623	0.498416	0.295232	0.0523545	0.741265
Chen-2019	1	0	bindSC	0	0.477487	0.896968	0.494617	0.504114	0.262884	0.0498957	0.869641
Chen-2019	1	0	iNMF	0	0.472965	0.860837	0.500258	0.491727	0.250474	0.0350699	0.818097
Chen-2019	1	1	CCA_anchor	0	0.493409	0.583671	0.459775	0.668351	0.516374	0.178137	0.731142
Chen-2019	1	1	GLUE	0	0.51136	0.717688	0.450812	0.694431	0.522272	0.218048	0.901494	0.150143
Chen-2019	1	1	Harmony	0	0.488228	0.740744	0.50533	0.575364	0.467888	0.167337	0.163418
Chen-2019	1	1	LIGER	0	0.481427	0.827321	0.498767	0.477298	0.279645	0.0531725	0.822333
Chen-2019	1	1	bindSC	0	0.48379	0.878552	0.502628	0.511869	0.294212	0.0549072	0.847937
Chen-2019	1	1	iNMF	0	0.479824	0.867412	0.506106	0.484027	0.26839	0.0431858	0.8224
Chen-2019	1	2	CCA_anchor	0	0.492991	0.577533	0.475542	0.676073	0.516644	0.181184	0.737408
Chen-2019	1	2	GLUE	0	0.50896	0.767544	0.363531	0.775039	0.510084	0.213858	0.922862	0.165386
Chen-2019	1	2	Harmony	0	0.488267	0.736809	0.504818	0.575598	0.471518	0.169081	0.15173
Chen-2019	1	2	LIGER	0	0.476646	0.842498	0.499868	0.476587	0.283596	0.0512982	0.769572
Chen-2019	1	2	bindSC	0	0.480093	0.89994	0.490843	0.478148	0.255918	0.0470758	0.869835
Chen-2019	1	2	iNMF	0	0.479658	0.852538	0.503233	0.481193	0.284058	0.0520729	0.783457
Chen-2019	1	3	CCA_anchor	0	0.494024	0.572687	0.462525	0.58554	0.51585	0.177816	0.738515
Chen-2019	1	3	GLUE	0	0.507642	0.758028	0.400457	0.762823	0.539245	0.227604	0.885054	0.149873
Chen-2019	1	3	Harmony	0	0.488614	0.737543	0.504925	0.593772	0.467777	0.169363	0.162974
Chen-2019	1	3	LIGER	0	0.478286	0.810514	0.497355	0.474447	0.295294	0.0590897	0.781379
Chen-2019	1	3	bindSC	0	0.480573	0.889466	0.502831	0.476859	0.257533	0.0485148	0.846874
Chen-2019	1	3	iNMF	0	0.469543	0.856548	0.497706	0.494268	0.263963	0.0450837	0.821468
Chen-2019	1	4	CCA_anchor	0	0.492299	0.564306	0.486889	0.630974	0.515648	0.180851	0.730791
Chen-2019	1	4	GLUE	0	0.514349	0.811077	0.384996	0.77053	0.522972	0.216775	0.911172	0.145475
Chen-2019	1	4	Harmony	0	0.490788	0.744646	0.504599	0.573659	0.467932	0.167384	0.165927
Chen-2019	1	4	LIGER	0	0.47775	0.814409	0.502717	0.475118	0.280725	0.0511246	0.787965
Chen-2019	1	4	bindSC	0	0.480922	0.885964	0.508223	0.490724	0.263595	0.0486378	0.831374
Chen-2019	1	4	iNMF	0	0.481152	0.862195	0.504627	0.487114	0.266894	0.0446484	0.806845
Chen-2019	1	5	CCA_anchor	0	0.493966	0.573622	0.452724	0.669371	0.53003	0.180017	0.732692
Chen-2019	1	5	GLUE	0	0.510472	0.823764	0.311543	0.802827	0.534116	0.222255	0.927842	0.1516
Chen-2019	1	5	Harmony	0	0.490305	0.742503	0.503128	0.592793	0.469949	0.167673	0.152495
Chen-2019	1	5	LIGER	0	0.477353	0.805435	0.500452	0.469312	0.288998	0.0591947	0.789749
Chen-2019	1	5	bindSC	0	0.480514	0.893282	0.485858	0.46828	0.261896	0.0486974	0.8814
Chen-2019	1	5	iNMF	0	0.475497	0.864185	0.497331	0.483398	0.258355	0.0409382	0.824097
Chen-2019	1	6	CCA_anchor	0	0.493197	0.564925	0.451081	0.670229	0.528674	0.182672	0.734224
Chen-2019	1	6	GLUE	0	0.509139	0.747158	0.415244	0.729361	0.522845	0.206798	0.914453	0.154247
Chen-2019	1	6	Harmony	0	0.483568	0.742697	0.504071	0.587372	0.468599	0.167516	0.170995
Chen-2019	1	6	LIGER	0	0.480117	0.812374	0.499274	0.467937	0.293203	0.0599971	0.786934
Chen-2019	1	6	bindSC	0	0.48073	0.897538	0.493257	0.475178	0.260538	0.0477943	0.864799
Chen-2019	1	6	iNMF	0	0.46922	0.860528	0.49792	0.467961	0.264366	0.049694	0.846184
Chen-2019	1	7	CCA_anchor	0	0.491969	0.57023	0.476292	0.632246	0.510975	0.180533	0.750428
Chen-2019	1	7	GLUE	0	0.527521	0.817123	0.312638	0.756299	0.602316	0.212908	0.911254	0.150472
Chen-2019	1	7	Harmony	0	0.484476	0.738848	0.503737	0.5784	0.470388	0.168676	0.174258
Chen-2019	1	7	LIGER	0	0.479875	0.826134	0.499037	0.490646	0.292076	0.0592507	0.795894
Chen-2019	1	7	bindSC	0	0.479715	0.89642	0.502642	0.465863	0.253692	0.0461222	0.867001
Chen-2019	1	7	iNMF	0	0.47828	0.863984	0.496679	0.47497	0.274948	0.0506255	0.834781
Ma-2020	0	0	CCA_anchor	0	0.540714	0.706818	0.081198	0.903379	0.692558	0.264104	0.959667
Ma-2020	0	0	GLUE	0	0.554581	0.949906	0.0497553	0.951904	0.740406	0.346134	0.896019	1
Ma-2020	0	0	Harmony	0	0.518818	0.882007	0.14908	0.921867	0.644028	0.273055	0.533321
Ma-2020	0	0	LIGER	0	0.517667	0.936313	0.131209	0.88615	0.563679	0.169345	0.914879
Ma-2020	0	0	bindSC	0	0.513125	0.951252	0.120436	0.851399	0.608739	0.173553	0.935565
Ma-2020	0	0	iNMF	0	0.501415	0.906047	0.203235	0.856334	0.519043	0.117065	0.863412
Ma-2020	0.2	0	CCA_anchor	0	0.539262	0.686415	0.0858224	0.902861	0.689923	0.263166	0.957165
Ma-2020	0.2	0	GLUE	0	0.555989	0.950242	0.0477692	0.950075	0.740414	0.352789	0.888112	0.941468
Ma-2020	0.2	0	Harmony	0	0.514126	0.851767	0.187974	0.911314	0.612594	0.256484	0.452349
Ma-2020	0.2	0	LIGER	0	0.505743	0.928664	0.151047	0.862567	0.532351	0.153432	0.946615
Ma-2020	0.2	0	bindSC	0	0.509941	0.951529	0.124651	0.854037	0.596326	0.167298	0.938725
Ma-2020	0.2	0	iNMF	0	0.49411	0.928198	0.214098	0.843663	0.469809	0.117439	0.895783
Ma-2020	0.2	1	CCA_anchor	0	0.536623	0.692906	0.0847343	0.900973	0.68964	0.261001	0.956744
Ma-2020	0.2	1	GLUE	0	0.554061	0.945305	0.0494231	0.951505	0.738728	0.343448	0.870634	0.929632
Ma-2020	0.2	1	Harmony	0	0.515268	0.859038	0.182994	0.911995	0.619251	0.264735	0.45272
Ma-2020	0.2	1	LIGER	0	0.508069	0.93322	0.159072	0.846808	0.522475	0.145553	0.886131
Ma-2020	0.2	1	bindSC	0	0.511175	0.950717	0.128798	0.842917	0.595068	0.166218	0.938158
Ma-2020	0.2	1	iNMF	0	0.495482	0.911349	0.256729	0.846524	0.4771	0.111328	0.821807
Ma-2020	0.2	2	CCA_anchor	0	0.535656	0.690741	0.0874145	0.903146	0.688567	0.260771	0.958593
Ma-2020	0.2	2	GLUE	0	0.554899	0.948401	0.0485147	0.949812	0.739967	0.344326	0.87203	0.925964
Ma-2020	0.2	2	Harmony	0	0.514646	0.856187	0.186869	0.907223	0.616114	0.260266	0.457438
Ma-2020	0.2	2	LIGER	0	0.505061	0.947164	0.158702	0.863154	0.516134	0.144984	0.937617
Ma-2020	0.2	2	bindSC	0	0.511756	0.947381	0.126708	0.848495	0.598808	0.168138	0.938363
Ma-2020	0.2	2	iNMF	0	0.48196	0.928808	0.228962	0.804445	0.467217	0.0985594	0.817381
Ma-2020	0.2	3	CCA_anchor	0	0.537118	0.694007	0.0857394	0.904875	0.689268	0.261025	0.958348
Ma-2020	0.2	3	GLUE	0	0.553403	0.948592	0.0495608	0.949815	0.739307	0.34082	0.886071	0.916457
Ma-2020	0.2	3	Harmony	0	0.515262	0.860672	0.179087	0.906129	0.619398	0.259566	0.486698
Ma-2020	0.2	3	LIGER	0	0.500586	0.939718	0.169491	0.86069	0.497601	0.139172	0.881373
Ma-2020	0.2	3	bindSC	0	0.510874	0.95078	0.128036	0.842741	0.595518	0.166345	0.934117
Ma-2020	0.2	3	iNMF	0	0.492196	0.928447	0.159502	0.839466	0.496449	0.123483	0.905374
Ma-2020	0.2	4	CCA_anchor	0	0.537018	0.693743	0.0876522	0.899384	0.686552	0.261477	0.956053
Ma-2020	0.2	4	GLUE	0	0.553733	0.948011	0.0492949	0.951002	0.738213	0.344122	0.881643	0.924467
Ma-2020	0.2	4	Harmony	0	0.515023	0.858783	0.180084	0.908675	0.620903	0.265021	0.458792
Ma-2020	0.2	4	LIGER	0	0.507089	0.941001	0.152938	0.861046	0.519459	0.145233	0.930716
Ma-2020	0.2	4	bindSC	0	0.512669	0.947446	0.1251	0.846795	0.601624	0.169496	0.933518
Ma-2020	0.2	4	iNMF	0	0.49814	0.91273	0.214463	0.812698	0.464561	0.112648	0.900763
Ma-2020	0.2	5	CCA_anchor	0	0.5351	0.690162	0.0857425	0.897489	0.690264	0.261665	0.958552
Ma-2020	0.2	5	GLUE	0	0.556124	0.946015	0.0472169	0.949873	0.742465	0.343312	0.882046	0.915264
Ma-2020	0.2	5	Harmony	0	0.514858	0.854119	0.185555	0.906856	0.616154	0.260165	0.463186
Ma-2020	0.2	5	LIGER	0	0.513928	0.939683	0.14946	0.870135	0.541162	0.160158	0.937046
Ma-2020	0.2	5	bindSC	0	0.51057	0.950832	0.126683	0.844281	0.597453	0.167549	0.938184
Ma-2020	0.2	5	iNMF	0	0.490588	0.933637	0.172877	0.816483	0.479665	0.123072	0.89703
Ma-2020	0.2	6	CCA_anchor	0	0.536928	0.691273	0.0867461	0.901668	0.688036	0.261618	0.95948
Ma-2020	0.2	6	GLUE	0	0.553241	0.949497	0.0492939	0.949649	0.739374	0.343639	0.87612	0.932296
Ma-2020	0.2	6	Harmony	0	0.51456	0.858765	0.183661	0.907424	0.616081	0.261289	0.432439
Ma-2020	0.2	6	LIGER	0	0.507096	0.93871	0.1517	0.851426	0.526958	0.148374	0.947651
Ma-2020	0.2	6	bindSC	0	0.510764	0.949333	0.125727	0.85258	0.5983	0.167465	0.934184
Ma-2020	0.2	6	iNMF	0	0.497806	0.934521	0.214425	0.849204	0.484937	0.116618	0.926517
Ma-2020	0.2	7	CCA_anchor	0	0.537481	0.691798	0.0849558	0.901305	0.695078	0.260851	0.959507
Ma-2020	0.2	7	GLUE	0	0.554883	0.95018	0.050449	0.950141	0.738525	0.337907	0.877963	0.908185
Ma-2020	0.2	7	Harmony	0	0.515401	0.859881	0.177557	0.909398	0.622259	0.266661	0.47672
Ma-2020	0.2	7	LIGER	0	0.497085	0.939877	0.169367	0.847489	0.485879	0.13137	0.87085
Ma-2020	0.2	7	bindSC	0	0.51042	0.950209	0.127762	0.848374	0.596691	0.166644	0.939168
Ma-2020	0.2	7	iNMF	0	0.494663	0.921296	0.201471	0.840611	0.471478	0.114074	0.909298
Ma-2020	0.4	0	CCA_anchor	0	0.531102	0.678539	0.0933799	0.898566	0.680817	0.253555	0.954192
Ma-2020	0.4	0	GLUE	0	0.556644	0.945479	0.0497529	0.952034	0.739751	0.339629	0.892929	0.890891
Ma-2020	0.4	0	Harmony	0	0.510235	0.821905	0.233571	0.890325	0.581092	0.250333	0.371822
Ma-2020	0.4	0	LIGER	0	0.502811	0.93232	0.195838	0.832973	0.47892	0.129038	0.929256
Ma-2020	0.4	0	bindSC	0	0.509105	0.943633	0.136557	0.83322	0.578839	0.158168	0.933015
Ma-2020	0.4	0	iNMF	0	0.486528	0.929286	0.239284	0.820867	0.435029	0.0974784	0.904415
Ma-2020	0.4	1	CCA_anchor	0	0.529547	0.681762	0.0928458	0.895063	0.685021	0.253682	0.955269
Ma-2020	0.4	1	GLUE	0	0.556931	0.948243	0.0487164	0.953432	0.742894	0.348192	0.873155	0.884305
Ma-2020	0.4	1	Harmony	0	0.510408	0.823591	0.235541	0.890272	0.5803	0.249871	0.37087
Ma-2020	0.4	1	LIGER	0	0.501979	0.939638	0.181183	0.85147	0.484426	0.129754	0.875822
Ma-2020	0.4	1	bindSC	0	0.507994	0.944788	0.138988	0.84179	0.580671	0.157361	0.936096
Ma-2020	0.4	1	iNMF	0	0.484164	0.911364	0.252759	0.787253	0.425007	0.091298	0.801089
Ma-2020	0.4	2	CCA_anchor	0	0.529437	0.678067	0.0962585	0.896973	0.682214	0.258632	0.954173
Ma-2020	0.4	2	GLUE	0	0.555178	0.949166	0.0502488	0.949629	0.741207	0.339847	0.86579	0.886523
Ma-2020	0.4	2	Harmony	0	0.509733	0.829267	0.229852	0.888308	0.579159	0.248307	0.38991
Ma-2020	0.4	2	LIGER	0	0.493254	0.933939	0.192458	0.841854	0.450581	0.110238	0.877345
Ma-2020	0.4	2	bindSC	0	0.508917	0.945154	0.136116	0.842756	0.582783	0.159045	0.934898
Ma-2020	0.4	2	iNMF	0	0.494093	0.918094	0.233564	0.788438	0.456887	0.117331	0.883532
Ma-2020	0.4	3	CCA_anchor	0	0.528849	0.674814	0.0946084	0.893227	0.68006	0.259305	0.95413
Ma-2020	0.4	3	GLUE	0	0.556164	0.952852	0.0487025	0.948924	0.740529	0.342422	0.874969	0.891949
Ma-2020	0.4	3	Harmony	0	0.51145	0.836481	0.223026	0.888475	0.587217	0.249158	0.40473
Ma-2020	0.4	3	LIGER	0	0.502096	0.940251	0.195353	0.845358	0.473509	0.131694	0.920817
Ma-2020	0.4	3	bindSC	0	0.50772	0.945288	0.136865	0.842765	0.58034	0.159081	0.936523
Ma-2020	0.4	3	iNMF	0	0.489168	0.905993	0.253598	0.792763	0.417723	0.0873722	0.879361
Ma-2020	0.4	4	CCA_anchor	0	0.527419	0.672175	0.0970684	0.892774	0.682175	0.255787	0.950698
Ma-2020	0.4	4	GLUE	0	0.555162	0.943334	0.0495212	0.949758	0.740643	0.343787	0.869884	0.90402
Ma-2020	0.4	4	Harmony	0	0.510744	0.829711	0.229943	0.883551	0.579074	0.246293	0.384879
Ma-2020	0.4	4	LIGER	0	0.494615	0.937776	0.185341	0.82804	0.454373	0.1104	0.864477
Ma-2020	0.4	4	bindSC	0	0.50963	0.942856	0.13506	0.841931	0.583559	0.160778	0.924823
Ma-2020	0.4	4	iNMF	0	0.492542	0.922735	0.191687	0.796899	0.449727	0.110506	0.939319
Ma-2020	0.4	5	CCA_anchor	0	0.531035	0.681522	0.0930133	0.900586	0.680314	0.25889	0.954637
Ma-2020	0.4	5	GLUE	0	0.554791	0.948101	0.0478743	0.951386	0.740667	0.341804	0.880028	0.882423
Ma-2020	0.4	5	Harmony	0	0.510328	0.825162	0.235009	0.877449	0.578312	0.24731	0.374387
Ma-2020	0.4	5	LIGER	0	0.504337	0.944311	0.189612	0.84228	0.475632	0.130382	0.945493
Ma-2020	0.4	5	bindSC	0	0.509241	0.945693	0.13513	0.847446	0.587025	0.161221	0.932419
Ma-2020	0.4	5	iNMF	0	0.495259	0.925394	0.226024	0.80495	0.436555	0.105621	0.918416
Ma-2020	0.4	6	CCA_anchor	0	0.52945	0.67388	0.0945539	0.899436	0.681065	0.252657	0.955495
Ma-2020	0.4	6	GLUE	0	0.554695	0.948804	0.0505061	0.950313	0.738109	0.339267	0.874966	0.886433
Ma-2020	0.4	6	Harmony	0	0.509971	0.827984	0.230161	0.893448	0.5817	0.250478	0.381284
Ma-2020	0.4	6	LIGER	0	0.503449	0.941591	0.191296	0.844281	0.482306	0.137416	0.94907
Ma-2020	0.4	6	bindSC	0	0.508245	0.945828	0.136114	0.833225	0.57869	0.158101	0.9358
Ma-2020	0.4	6	iNMF	0	0.485789	0.909836	0.239453	0.775995	0.423879	0.0983103	0.876005
Ma-2020	0.4	7	CCA_anchor	0	0.528829	0.676695	0.092268	0.892505	0.685968	0.255033	0.951815
Ma-2020	0.4	7	GLUE	0	0.556573	0.947583	0.0500551	0.950023	0.740415	0.34093	0.882503	0.903615
Ma-2020	0.4	7	Harmony	0	0.509875	0.821141	0.236772	0.88966	0.579307	0.247968	0.357769
Ma-2020	0.4	7	LIGER	0	0.493241	0.931075	0.191551	0.840774	0.444338	0.10902	0.883356
Ma-2020	0.4	7	bindSC	0	0.510489	0.943589	0.133063	0.836629	0.586923	0.160596	0.930402
Ma-2020	0.4	7	iNMF	0	0.493016	0.927059	0.215126	0.81983	0.455872	0.115697	0.89727
Ma-2020	0.6	0	CCA_anchor	0	0.521102	0.651824	0.113118	0.892157	0.677787	0.24975	0.945073
Ma-2020	0.6	0	GLUE	0	0.555066	0.942699	0.0509478	0.948668	0.73561	0.33184	0.886116	0.823498
Ma-2020	0.6	0	Harmony	0	0.50498	0.783118	0.302852	0.83645	0.544014	0.239066	0.263486
Ma-2020	0.6	0	LIGER	0	0.490036	0.92403	0.237034	0.815435	0.406001	0.0957326	0.809355
Ma-2020	0.6	0	bindSC	0	0.504273	0.935617	0.145814	0.836893	0.561263	0.149109	0.924849
Ma-2020	0.6	0	iNMF	0	0.491271	0.90964	0.268294	0.75779	0.406399	0.100287	0.903499
Ma-2020	0.6	1	CCA_anchor	0	0.520097	0.644906	0.114281	0.889254	0.674343	0.248234	0.938773
Ma-2020	0.6	1	GLUE	0	0.554647	0.946515	0.0501496	0.949879	0.736956	0.339217	0.868564	0.810582
Ma-2020	0.6	1	Harmony	0	0.505533	0.782412	0.306106	0.815035	0.540933	0.234747	0.271191
Ma-2020	0.6	1	LIGER	0	0.489474	0.924845	0.237365	0.809906	0.404931	0.0935212	0.811611
Ma-2020	0.6	1	bindSC	0	0.503954	0.93836	0.153683	0.829392	0.5545	0.144405	0.924191
Ma-2020	0.6	1	iNMF	0	0.483833	0.897725	0.286085	0.755193	0.378046	0.087545	0.903706
Ma-2020	0.6	2	CCA_anchor	0	0.52406	0.653149	0.110929	0.894952	0.679519	0.249364	0.941642
Ma-2020	0.6	2	GLUE	0	0.553624	0.952885	0.0508503	0.947998	0.733847	0.338051	0.873936	0.821207
Ma-2020	0.6	2	Harmony	0	0.505605	0.785833	0.297257	0.837688	0.540728	0.238881	0.271906
Ma-2020	0.6	2	LIGER	0	0.489038	0.928275	0.237678	0.793979	0.402343	0.0943223	0.850612
Ma-2020	0.6	2	bindSC	0	0.50684	0.937742	0.151651	0.829801	0.564898	0.147625	0.920385
Ma-2020	0.6	2	iNMF	0	0.493247	0.928311	0.280199	0.750153	0.402068	0.10061	0.862922
Ma-2020	0.6	3	CCA_anchor	0	0.523499	0.656322	0.10893	0.886551	0.676366	0.248273	0.942394
Ma-2020	0.6	3	GLUE	0	0.555196	0.95	0.0493159	0.950844	0.739388	0.340358	0.873803	0.831964
Ma-2020	0.6	3	Harmony	0	0.50627	0.791962	0.296731	0.846459	0.544219	0.238046	0.29485
Ma-2020	0.6	3	LIGER	0	0.490728	0.927032	0.237477	0.810161	0.408861	0.0967372	0.821539
Ma-2020	0.6	3	bindSC	0	0.505138	0.940832	0.156785	0.823418	0.551924	0.146627	0.925418
Ma-2020	0.6	3	iNMF	0	0.487917	0.915974	0.297596	0.744323	0.375561	0.0891282	0.861181
Ma-2020	0.6	4	CCA_anchor	0	0.519125	0.649323	0.116102	0.891727	0.667262	0.246686	0.941588
Ma-2020	0.6	4	GLUE	0	0.555376	0.941828	0.0503061	0.948479	0.739749	0.338497	0.867387	0.812339
Ma-2020	0.6	4	Harmony	0	0.505593	0.793422	0.299759	0.836658	0.537796	0.23838	0.293487
Ma-2020	0.6	4	LIGER	0	0.493378	0.93117	0.27134	0.785707	0.388908	0.0978415	0.887932
Ma-2020	0.6	4	bindSC	0	0.505245	0.935447	0.153495	0.823952	0.556316	0.147755	0.919185
Ma-2020	0.6	4	iNMF	0	0.48168	0.932512	0.292404	0.733795	0.378285	0.0875619	0.902456
Ma-2020	0.6	5	CCA_anchor	0	0.521763	0.655647	0.107254	0.895529	0.673254	0.248937	0.945432
Ma-2020	0.6	5	GLUE	0	0.553111	0.942347	0.0512358	0.94727	0.734112	0.331647	0.876511	0.831254
Ma-2020	0.6	5	Harmony	0	0.505756	0.790758	0.29748	0.838325	0.538769	0.236522	0.287822
Ma-2020	0.6	5	LIGER	0	0.4921	0.928884	0.242409	0.81284	0.413691	0.0981651	0.77965
Ma-2020	0.6	5	bindSC	0	0.50639	0.935281	0.148083	0.81453	0.562352	0.149174	0.919157
Ma-2020	0.6	5	iNMF	0	0.487578	0.920551	0.262154	0.751256	0.402769	0.0937538	0.880959
Ma-2020	0.6	6	CCA_anchor	0	0.52137	0.659193	0.107403	0.893064	0.675875	0.248948	0.943933
Ma-2020	0.6	6	GLUE	0	0.55382	0.941042	0.0499652	0.949971	0.735423	0.337087	0.860659	0.812879
Ma-2020	0.6	6	Harmony	0	0.505785	0.793138	0.294526	0.858917	0.543003	0.234854	0.300732
Ma-2020	0.6	6	LIGER	0	0.495358	0.933827	0.242842	0.813455	0.411118	0.102815	0.870874
Ma-2020	0.6	6	bindSC	0	0.503892	0.938707	0.149492	0.831165	0.558419	0.148414	0.9275
Ma-2020	0.6	6	iNMF	0	0.492024	0.92409	0.254141	0.757565	0.41178	0.0974187	0.86188
Ma-2020	0.6	7	CCA_anchor	0	0.524105	0.653037	0.112554	0.891756	0.673995	0.247853	0.942169
Ma-2020	0.6	7	GLUE	0	0.554967	0.950193	0.0499708	0.948469	0.738195	0.337895	0.87798	0.805023
Ma-2020	0.6	7	Harmony	0	0.505363	0.783116	0.301912	0.833705	0.537529	0.234874	0.271793
Ma-2020	0.6	7	LIGER	0	0.490544	0.925983	0.265106	0.784627	0.382151	0.0903283	0.913156
Ma-2020	0.6	7	bindSC	0	0.504063	0.937374	0.152966	0.830904	0.555636	0.145899	0.928077
Ma-2020	0.6	7	iNMF	0	0.483205	0.920035	0.287915	0.77356	0.379693	0.088925	0.930089
Ma-2020	0.8	0	CCA_anchor	0	0.51056	0.595264	0.185038	0.864419	0.641895	0.236741	0.884813
Ma-2020	0.8	0	GLUE	0	0.554415	0.940948	0.0523155	0.945483	0.736106	0.327317	0.879523	0.679783
Ma-2020	0.8	0	Harmony	0	0.49985	0.752878	0.386641	0.765611	0.498865	0.225884	0.235679
Ma-2020	0.8	0	LIGER	0	0.48544	0.907035	0.332252	0.723863	0.325908	0.0739792	0.768004
Ma-2020	0.8	0	bindSC	0	0.498444	0.922142	0.190448	0.786683	0.5037	0.127591	0.894035
Ma-2020	0.8	0	iNMF	0	0.480681	0.900096	0.364595	0.6742	0.319807	0.0776372	0.827292
Ma-2020	0.8	1	CCA_anchor	0	0.509714	0.597997	0.176675	0.881574	0.649137	0.237352	0.887123
Ma-2020	0.8	1	GLUE	0	0.552345	0.947387	0.0534115	0.946823	0.731797	0.332404	0.867275	0.680274
Ma-2020	0.8	1	Harmony	0	0.500313	0.753057	0.381321	0.754499	0.502108	0.227627	0.232874
Ma-2020	0.8	1	LIGER	0	0.484173	0.911063	0.326304	0.737046	0.335444	0.0753862	0.724163
Ma-2020	0.8	1	bindSC	0	0.499613	0.924464	0.185928	0.800564	0.508378	0.126398	0.897127
Ma-2020	0.8	1	iNMF	0	0.477932	0.90909	0.350966	0.676189	0.320292	0.0713502	0.80769
Ma-2020	0.8	2	CCA_anchor	0	0.505433	0.595398	0.17742	0.885623	0.637573	0.236546	0.889445
Ma-2020	0.8	2	GLUE	0	0.555866	0.952848	0.0519948	0.946681	0.731992	0.332977	0.874802	0.681189
Ma-2020	0.8	2	Harmony	0	0.500121	0.752375	0.379433	0.735949	0.499897	0.228179	0.22642
Ma-2020	0.8	2	LIGER	0	0.485502	0.914619	0.322099	0.73777	0.336721	0.0761151	0.742687
Ma-2020	0.8	2	bindSC	0	0.500518	0.922675	0.187587	0.782847	0.505739	0.129173	0.891949
Ma-2020	0.8	2	iNMF	0	0.479695	0.901873	0.359549	0.661017	0.316112	0.072131	0.861454
Ma-2020	0.8	3	CCA_anchor	0	0.507614	0.59954	0.172559	0.882786	0.640634	0.236566	0.900215
Ma-2020	0.8	3	GLUE	0	0.553442	0.942493	0.0533468	0.946606	0.734713	0.334046	0.870221	0.681642
Ma-2020	0.8	3	Harmony	0	0.500411	0.75121	0.382341	0.709887	0.503597	0.230615	0.232731
Ma-2020	0.8	3	LIGER	0	0.484918	0.912534	0.369686	0.689532	0.289393	0.0676712	0.854829
Ma-2020	0.8	3	bindSC	0	0.496058	0.9231	0.190469	0.802552	0.494331	0.124964	0.89991
Ma-2020	0.8	3	iNMF	0	0.484979	0.885235	0.379804	0.665519	0.302103	0.0605966	0.822468
Ma-2020	0.8	4	CCA_anchor	0	0.50721	0.598911	0.182634	0.881962	0.645605	0.235639	0.886985
Ma-2020	0.8	4	GLUE	0	0.551816	0.94622	0.051832	0.946354	0.73433	0.333318	0.866879	0.687065
Ma-2020	0.8	4	Harmony	0	0.499845	0.755627	0.384246	0.738012	0.500174	0.225495	0.236272
Ma-2020	0.8	4	LIGER	0	0.485561	0.901982	0.368379	0.680118	0.289656	0.0713089	0.867779
Ma-2020	0.8	4	bindSC	0	0.496033	0.923645	0.190197	0.803128	0.500463	0.126704	0.889541
Ma-2020	0.8	4	iNMF	0	0.480741	0.905419	0.347718	0.666406	0.322556	0.0684475	0.82727
Ma-2020	0.8	5	CCA_anchor	0	0.508931	0.605211	0.16606	0.884532	0.646903	0.237155	0.900792
Ma-2020	0.8	5	GLUE	0	0.551884	0.953066	0.0514834	0.947871	0.734711	0.332283	0.863265	0.667796
Ma-2020	0.8	5	Harmony	0	0.500287	0.753982	0.378397	0.759202	0.499756	0.228664	0.238026
Ma-2020	0.8	5	LIGER	0	0.483276	0.907694	0.320099	0.729172	0.337044	0.0750081	0.749807
Ma-2020	0.8	5	bindSC	0	0.502115	0.921836	0.187213	0.773751	0.516118	0.131691	0.896062
Ma-2020	0.8	5	iNMF	0	0.481362	0.908371	0.359078	0.690103	0.322251	0.0712091	0.845615
Ma-2020	0.8	6	CCA_anchor	0	0.510567	0.604388	0.162425	0.883249	0.652769	0.243999	0.90368
Ma-2020	0.8	6	GLUE	0	0.552376	0.946393	0.0517719	0.948663	0.734727	0.335041	0.865679	0.685825
Ma-2020	0.8	6	Harmony	0	0.500193	0.753244	0.382238	0.744299	0.503311	0.227526	0.2282
Ma-2020	0.8	6	LIGER	0	0.489657	0.920837	0.361279	0.687129	0.313251	0.0784695	0.882758
Ma-2020	0.8	6	bindSC	0	0.496668	0.929168	0.186872	0.80288	0.502425	0.126412	0.912012
Ma-2020	0.8	6	iNMF	0	0.476312	0.885984	0.371898	0.642866	0.311504	0.0623706	0.774564
Ma-2020	0.8	7	CCA_anchor	0	0.504722	0.594656	0.176589	0.882826	0.655811	0.23786	0.888577
Ma-2020	0.8	7	GLUE	0	0.553464	0.949902	0.0512879	0.946635	0.736359	0.331764	0.877851	0.685554
Ma-2020	0.8	7	Harmony	0	0.500219	0.755515	0.381048	0.776199	0.502923	0.229348	0.24113
Ma-2020	0.8	7	LIGER	0	0.485948	0.908561	0.388288	0.68441	0.259285	0.0601682	0.863838
Ma-2020	0.8	7	bindSC	0	0.498127	0.927593	0.188913	0.798987	0.502852	0.125014	0.910916
Ma-2020	0.8	7	iNMF	0	0.482166	0.902532	0.354286	0.661604	0.317914	0.0713981	0.829774
Ma-2020	0.9	0	CCA_anchor	0	0.49331	0.559474	0.288284	0.862785	0.596833	0.232146	0.801177
Ma-2020	0.9	0	GLUE	0	0.553621	0.94769	0.0537732	0.946912	0.731425	0.331188	0.87111	0.52603
Ma-2020	0.9	0	Harmony	0	0.497656	0.746323	0.418891	0.671305	0.487526	0.221478	0.200824
Ma-2020	0.9	0	LIGER	0	0.481127	0.892812	0.403583	0.661296	0.289815	0.0676678	0.683697
Ma-2020	0.9	0	bindSC	0	0.490374	0.910213	0.24123	0.782145	0.438274	0.111304	0.869509
Ma-2020	0.9	0	iNMF	0	0.477908	0.896361	0.422485	0.60946	0.270894	0.05796	0.814479
Ma-2020	0.9	1	CCA_anchor	0	0.497059	0.570023	0.248883	0.851125	0.605561	0.230341	0.826732
Ma-2020	0.9	1	GLUE	0	0.553155	0.944348	0.0564958	0.944614	0.72882	0.325259	0.875045	0.530801
Ma-2020	0.9	1	Harmony	0	0.498242	0.739479	0.418647	0.723007	0.486455	0.22273	0.226331
Ma-2020	0.9	1	LIGER	0	0.482591	0.910824	0.416805	0.622309	0.257872	0.0632603	0.819201
Ma-2020	0.9	1	bindSC	0	0.490049	0.913489	0.237457	0.774242	0.444479	0.10892	0.873912
Ma-2020	0.9	1	iNMF	0	0.473067	0.883162	0.4418	0.605832	0.248911	0.0533073	0.858955
Ma-2020	0.9	2	CCA_anchor	0	0.496554	0.566651	0.272766	0.840224	0.598756	0.231729	0.808761
Ma-2020	0.9	2	GLUE	0	0.552631	0.941283	0.0558072	0.943658	0.729458	0.329816	0.885136	0.53868
Ma-2020	0.9	2	Harmony	0	0.497659	0.739412	0.421071	0.702493	0.487822	0.224111	0.218403
Ma-2020	0.9	2	LIGER	0	0.484017	0.889838	0.38344	0.668162	0.297284	0.0672815	0.667638
Ma-2020	0.9	2	bindSC	0	0.490356	0.915532	0.235331	0.768473	0.442993	0.108264	0.884223
Ma-2020	0.9	2	iNMF	0	0.481205	0.884273	0.426534	0.628138	0.265996	0.05665	0.788967
Ma-2020	0.9	3	CCA_anchor	0	0.495121	0.557201	0.258161	0.85652	0.606997	0.231252	0.8092
Ma-2020	0.9	3	GLUE	0	0.552895	0.928946	0.0551763	0.945969	0.730934	0.325243	0.869667	0.538211
Ma-2020	0.9	3	Harmony	0	0.497517	0.744559	0.420086	0.712993	0.489923	0.227244	0.203687
Ma-2020	0.9	3	LIGER	0	0.483319	0.904827	0.42528	0.620503	0.251974	0.0608041	0.820451
Ma-2020	0.9	3	bindSC	0	0.49031	0.914507	0.242011	0.774877	0.438381	0.108339	0.886076
Ma-2020	0.9	3	iNMF	0	0.480893	0.888438	0.411389	0.627434	0.26697	0.0563687	0.788792
Ma-2020	0.9	4	CCA_anchor	0	0.497489	0.558794	0.270556	0.850721	0.614926	0.228968	0.808038
Ma-2020	0.9	4	GLUE	0	0.54972	0.912293	0.0627731	0.941125	0.72621	0.324611	0.880812	0.529376
Ma-2020	0.9	4	Harmony	0	0.497137	0.739714	0.425158	0.668206	0.485361	0.22452	0.222294
Ma-2020	0.9	4	LIGER	0	0.486682	0.889084	0.424284	0.66169	0.259499	0.0609186	0.657386
Ma-2020	0.9	4	bindSC	0	0.489282	0.915827	0.238488	0.780085	0.441928	0.108208	0.871744
Ma-2020	0.9	4	iNMF	0	0.474916	0.883087	0.443302	0.611778	0.255017	0.0538095	0.798958
Ma-2020	0.9	5	CCA_anchor	0	0.502347	0.570684	0.244751	0.881829	0.611711	0.232383	0.816769
Ma-2020	0.9	5	GLUE	0	0.552143	0.938219	0.0581916	0.943589	0.730317	0.330839	0.872591	0.53535
Ma-2020	0.9	5	Harmony	0	0.497525	0.743362	0.419089	0.672581	0.484394	0.225207	0.222422
Ma-2020	0.9	5	LIGER	0	0.483633	0.913869	0.419831	0.624318	0.266727	0.0754836	0.852724
Ma-2020	0.9	5	bindSC	0	0.494476	0.916937	0.220553	0.793664	0.470462	0.114064	0.87344
Ma-2020	0.9	5	iNMF	0	0.477272	0.89798	0.427378	0.610364	0.265984	0.0579025	0.835281
Ma-2020	0.9	6	CCA_anchor	0	0.497942	0.563465	0.267852	0.856703	0.606427	0.233979	0.804029
Ma-2020	0.9	6	GLUE	0	0.549663	0.920063	0.0696538	0.943201	0.713062	0.32188	0.872829	0.527466
Ma-2020	0.9	6	Harmony	0	0.497801	0.742189	0.421487	0.697074	0.486206	0.224718	0.224642
Ma-2020	0.9	6	LIGER	0	0.48295	0.91432	0.418958	0.618387	0.265283	0.0719269	0.831633
Ma-2020	0.9	6	bindSC	0	0.491095	0.918193	0.226552	0.779595	0.454157	0.112551	0.881968
Ma-2020	0.9	6	iNMF	0	0.472387	0.881065	0.433654	0.577198	0.275784	0.0582967	0.797653
Ma-2020	0.9	7	CCA_anchor	0	0.496341	0.565873	0.247919	0.834101	0.615112	0.238877	0.83063
Ma-2020	0.9	7	GLUE	0	0.552136	0.943228	0.0580187	0.944018	0.725449	0.326471	0.853947	0.536666
Ma-2020	0.9	7	Harmony	0	0.497589	0.741714	0.419442	0.65585	0.486028	0.227219	0.230652
Ma-2020	0.9	7	LIGER	0	0.482706	0.906514	0.421622	0.614838	0.253927	0.0678693	0.854671
Ma-2020	0.9	7	bindSC	0	0.494316	0.915834	0.224797	0.765975	0.46319	0.112555	0.877077
Ma-2020	0.9	7	iNMF	0	0.472135	0.87673	0.404986	0.598628	0.285603	0.0623161	0.741447
Ma-2020	1	0	CCA_anchor	0	0.480697	0.546907	0.490005	0.831103	0.52804	0.221466	0.729555
Ma-2020	1	0	GLUE	0	0.490347	0.641665	0.549993	0.788021	0.458461	0.305574	0.850277	0.160708
Ma-2020	1	0	Harmony	0	0.495324	0.730049	0.466361	0.650225	0.478718	0.220861	0.18106
Ma-2020	1	0	LIGER	0	0.480474	0.869586	0.50688	0.601147	0.261003	0.0637698	0.625095
Ma-2020	1	0	bindSC	0	0.477276	0.859066	0.49643	0.667761	0.294998	0.0799675	0.855692
Ma-2020	1	0	iNMF	0	0.476459	0.858135	0.506598	0.60609	0.248507	0.0586539	0.738325
Ma-2020	1	1	CCA_anchor	0	0.480133	0.549643	0.496934	0.773844	0.541855	0.230886	0.727641
Ma-2020	1	1	GLUE	0	0.492344	0.682163	0.524056	0.822168	0.468672	0.307674	0.852135	0.16704
Ma-2020	1	1	Harmony	0	0.494925	0.726721	0.466285	0.649995	0.479714	0.223799	0.195488
Ma-2020	1	1	LIGER	0	0.484556	0.856446	0.525388	0.598515	0.238591	0.0589112	0.619718
Ma-2020	1	1	bindSC	0	0.476201	0.850235	0.500285	0.639685	0.283638	0.0754655	0.863266
Ma-2020	1	1	iNMF	0	0.468751	0.867228	0.497809	0.563698	0.227414	0.0485266	0.743926
Ma-2020	1	2	CCA_anchor	0	0.480342	0.550218	0.486958	0.740834	0.512661	0.219478	0.745937
Ma-2020	1	2	GLUE	0	0.483411	0.654916	0.544564	0.859934	0.450907	0.295377	0.859937	0.166342
Ma-2020	1	2	Harmony	0	0.494644	0.725989	0.467019	0.668366	0.477245	0.226068	0.211049
Ma-2020	1	2	LIGER	0	0.478673	0.867882	0.488331	0.599712	0.257679	0.0606826	0.636877
Ma-2020	1	2	bindSC	0	0.478054	0.851458	0.502252	0.642772	0.303554	0.0807847	0.869908
Ma-2020	1	2	iNMF	0	0.47442	0.885242	0.495885	0.541373	0.219765	0.0579933	0.863544
Ma-2020	1	3	CCA_anchor	0	0.481823	0.550782	0.52235	0.783531	0.524795	0.226976	0.729441
Ma-2020	1	3	GLUE	0	0.491871	0.663342	0.508533	0.806848	0.481638	0.306127	0.855217	0.181177
Ma-2020	1	3	Harmony	0	0.495471	0.723463	0.46706	0.64707	0.476833	0.221628	0.207044
Ma-2020	1	3	LIGER	0	0.481327	0.886945	0.499607	0.538067	0.221264	0.0603267	0.787442
Ma-2020	1	3	bindSC	0	0.477369	0.864717	0.490116	0.659482	0.291108	0.0776411	0.868279
Ma-2020	1	3	iNMF	0	0.472266	0.849552	0.51123	0.536973	0.24676	0.0527797	0.636272
Ma-2020	1	4	CCA_anchor	0	0.478756	0.548325	0.475253	0.712169	0.547212	0.230582	0.735086
Ma-2020	1	4	GLUE	0	0.484365	0.677872	0.506535	0.788219	0.462343	0.298351	0.857723	0.158995
Ma-2020	1	4	Harmony	0	0.495534	0.727975	0.46559	0.666927	0.480096	0.222424	0.210114
Ma-2020	1	4	LIGER	0	0.480104	0.878441	0.493864	0.549709	0.240372	0.0730749	0.817517
Ma-2020	1	4	bindSC	0	0.479746	0.850082	0.479776	0.666752	0.313553	0.081868	0.862336
Ma-2020	1	4	iNMF	0	0.472831	0.873522	0.495653	0.556388	0.220003	0.0554116	0.821084
Ma-2020	1	5	CCA_anchor	0	0.484408	0.548305	0.459991	0.858017	0.534126	0.223472	0.736353
Ma-2020	1	5	GLUE	0	0.483491	0.653393	0.559874	0.782022	0.463286	0.303514	0.840113	0.166004
Ma-2020	1	5	Harmony	0	0.494795	0.72684	0.466273	0.651175	0.478326	0.223394	0.202213
Ma-2020	1	5	LIGER	0	0.482285	0.890839	0.499214	0.539978	0.205347	0.0507081	0.774603
Ma-2020	1	5	bindSC	0	0.477483	0.858457	0.471751	0.65957	0.306001	0.0804673	0.857182
Ma-2020	1	5	iNMF	0	0.480289	0.859432	0.495901	0.53627	0.239324	0.0520419	0.722702
Ma-2020	1	6	CCA_anchor	0	0.48516	0.550156	0.449579	0.803077	0.553087	0.222368	0.732587
Ma-2020	1	6	GLUE	0	0.504405	0.743488	0.380452	0.850092	0.545235	0.298383	0.820575	0.19281
Ma-2020	1	6	Harmony	0	0.495854	0.727535	0.465208	0.668725	0.479852	0.223314	0.197449
Ma-2020	1	6	LIGER	0	0.481973	0.898749	0.489864	0.545568	0.22627	0.0590146	0.793153
Ma-2020	1	6	bindSC	0	0.477613	0.856713	0.449605	0.692684	0.312564	0.0825716	0.850537
Ma-2020	1	6	iNMF	0	0.478013	0.864896	0.488645	0.582808	0.258215	0.0597945	0.676058
Ma-2020	1	7	CCA_anchor	0	0.488501	0.54434	0.479102	0.782773	0.559939	0.231313	0.727349
Ma-2020	1	7	GLUE	0	0.485232	0.644809	0.555523	0.792812	0.453536	0.293576	0.869769	0.158927
Ma-2020	1	7	Harmony	0	0.495323	0.723171	0.466303	0.653827	0.478098	0.223119	0.200166
Ma-2020	1	7	LIGER	0	0.480745	0.898482	0.492329	0.544121	0.221602	0.0605839	0.806404
Ma-2020	1	7	bindSC	0	0.478993	0.854177	0.488496	0.63773	0.293836	0.079735	0.857794
Ma-2020	1	7	iNMF	0	0.471333	0.823532	0.498954	0.539374	0.240134	0.0541366	0.686221
Muto-2021	0	0	CCA_anchor	0	0.69146	0.675455		0.98052	0.94115	0.441789	0.822998
Muto-2021	0	0	GLUE	0	0.639806	0.906946		0.969187	0.941028	0.444334	0.87447	1
Muto-2021	0	0	Harmony	0	0.625361	0.839646		0.970788	0.937422	0.399119	0.358521
Muto-2021	0	0	LIGER	0	0.636778	0.915573		0.974573	0.912345	0.191019	0.779541
Muto-2021	0	0	bindSC	0	0.56676	0.915054		0.977135	0.933136	0.254576	0.837134
Muto-2021	0	0	iNMF	0	0.63066	0.881401		0.94283	0.88992	0.169484	0.806232
Muto-2021	0.2	0	CCA_anchor	0	0.694645	0.673565		0.98063	0.940468	0.43882	0.82245
Muto-2021	0.2	0	GLUE	0	0.641841	0.949798		0.988969	0.946005	0.441048	0.870774	0.964898
Muto-2021	0.2	0	Harmony	0	0.608377	0.821689		0.973787	0.931188	0.384011	0.276649
Muto-2021	0.2	0	LIGER	0	0.627044	0.892341		0.962326	0.907603	0.184456	0.700951
Muto-2021	0.2	0	bindSC	0	0.565593	0.919542		0.975928	0.929668	0.250119	0.830236
Muto-2021	0.2	0	iNMF	0	0.590733	0.891244		0.943937	0.877048	0.159105	0.87669
Muto-2021	0.2	1	CCA_anchor	0	0.691173	0.677543		0.980644	0.941358	0.437674	0.82891
Muto-2021	0.2	1	GLUE	0	0.637513	0.920906		0.989371	0.940239	0.437539	0.871148	0.957096
Muto-2021	0.2	1	Harmony	0	0.604325	0.813144		0.970895	0.92843	0.381871	0.271134
Muto-2021	0.2	1	LIGER	0	0.626801	0.901833		0.960405	0.898542	0.182415	0.857941
Muto-2021	0.2	1	bindSC	0	0.564459	0.91822		0.976672	0.930344	0.247535	0.835014
Muto-2021	0.2	1	iNMF	0	0.600872	0.901656		0.942869	0.869358	0.150741	0.806813
Muto-2021	0.2	2	CCA_anchor	0	0.692553	0.671432		0.98202	0.940453	0.436215	0.826648
Muto-2021	0.2	2	GLUE	0	0.638458	0.912814		0.989156	0.941833	0.436083	0.859899	0.958951
Muto-2021	0.2	2	Harmony	0	0.60193	0.811489		0.973908	0.92744	0.378488	0.242186
Muto-2021	0.2	2	LIGER	0	0.634289	0.864615		0.932764	0.879664	0.169019	0.733004
Muto-2021	0.2	2	bindSC	0	0.563665	0.915627		0.975851	0.929389	0.251456	0.824989
Muto-2021	0.2	2	iNMF	0	0.63526	0.905114		0.96546	0.881639	0.161774	0.853875
Muto-2021	0.2	3	CCA_anchor	0	0.692206	0.680918		0.982868	0.940595	0.438069	0.828183
Muto-2021	0.2	3	GLUE	0	0.642976	0.909553		0.987984	0.942349	0.440756	0.868703	0.969257
Muto-2021	0.2	3	Harmony	0	0.604698	0.823002		0.973348	0.93237	0.381586	0.25565
Muto-2021	0.2	3	LIGER	0	0.61446	0.865686		0.955385	0.882327	0.181827	0.821087
Muto-2021	0.2	3	bindSC	0	0.564489	0.919153		0.977497	0.930029	0.246948	0.831811
Muto-2021	0.2	3	iNMF	0	0.577851	0.890757		0.951743	0.860355	0.167141	0.879093
Muto-2021	0.2	4	CCA_anchor	0	0.689298	0.670425		0.979323	0.941025	0.435207	0.827507
Muto-2021	0.2	4	GLUE	0	0.64123	0.903385		0.971626	0.943859	0.437744	0.879498	0.972535
Muto-2021	0.2	4	Harmony	0	0.59902	0.804641		0.971997	0.930871	0.38732	0.24759
Muto-2021	0.2	4	LIGER	0	0.600809	0.883947		0.963602	0.885022	0.18088	0.731831
Muto-2021	0.2	4	bindSC	0	0.563391	0.922385		0.976051	0.928931	0.247029	0.830252
Muto-2021	0.2	4	iNMF	0	0.598943	0.899555		0.945759	0.88742	0.185419	0.820921
Muto-2021	0.2	5	CCA_anchor	0	0.691081	0.677701		0.981919	0.939558	0.439014	0.832977
Muto-2021	0.2	5	GLUE	0	0.633926	0.886785		0.98761	0.937181	0.438777	0.859666	0.967521
Muto-2021	0.2	5	Harmony	0	0.602855	0.807345		0.97088	0.929744	0.384284	0.25342
Muto-2021	0.2	5	LIGER	0	0.594423	0.863422		0.959724	0.883947	0.170055	0.640325
Muto-2021	0.2	5	bindSC	0	0.564345	0.919917		0.973632	0.92962	0.250956	0.834092
Muto-2021	0.2	5	iNMF	0	0.648587	0.892303		0.950302	0.885374	0.160763	0.801428
Muto-2021	0.2	6	CCA_anchor	0	0.692932	0.67399		0.981814	0.940117	0.438858	0.822453
Muto-2021	0.2	6	GLUE	0	0.636041	0.901196		0.969924	0.942028	0.440231	0.87314	0.970678
Muto-2021	0.2	6	Harmony	0	0.607685	0.823568		0.971918	0.932293	0.38686	0.264731
Muto-2021	0.2	6	LIGER	0	0.625269	0.851299		0.9331	0.884872	0.175136	0.656914
Muto-2021	0.2	6	bindSC	0	0.565525	0.921289		0.977689	0.928973	0.249734	0.831087
Muto-2021	0.2	6	iNMF	0	0.591967	0.876335		0.964997	0.896749	0.172862	0.714505
Muto-2021	0.2	7	CCA_anchor	0	0.691709	0.668879		0.981009	0.94249	0.435013	0.832865
Muto-2021	0.2	7	GLUE	0	0.641366	0.91328		0.988229	0.943824	0.43991	0.87215	0.971137
Muto-2021	0.2	7	Harmony	0	0.603334	0.808774		0.972175	0.930347	0.385115	0.272243
Muto-2021	0.2	7	LIGER	0	0.629394	0.917324		0.95384	0.907854	0.181137	0.768594
Muto-2021	0.2	7	bindSC	0	0.563957	0.918831		0.977933	0.930893	0.241734	0.828978
Muto-2021	0.2	7	iNMF	0	0.611654	0.89577		0.947059	0.877807	0.168673	0.800709
Muto-2021	0.4	0	CCA_anchor	0	0.691628	0.661312		0.978942	0.939542	0.437087	0.82062
Muto-2021	0.4	0	GLUE	0	0.640101	0.909933		0.990799	0.93846	0.439919	0.870484	0.950752
Muto-2021	0.4	0	Harmony	0	0.575321	0.75979		0.970214	0.918022	0.369057	0.16501
Muto-2021	0.4	0	LIGER	0	0.602483	0.85196		0.945686	0.866556	0.153812	0.673866
Muto-2021	0.4	0	bindSC	0	0.556347	0.92547		0.972572	0.921825	0.241994	0.834108
Muto-2021	0.4	0	iNMF	0	0.573667	0.852709		0.92864	0.833786	0.152446	0.815173
Muto-2021	0.4	1	CCA_anchor	0	0.690729	0.665789		0.980211	0.93816	0.437014	0.808574
Muto-2021	0.4	1	GLUE	0	0.637493	0.889205		0.988378	0.93784	0.434485	0.871848	0.952181
Muto-2021	0.4	1	Harmony	0	0.578295	0.749153		0.970664	0.915738	0.370714	0.175192
Muto-2021	0.4	1	LIGER	0	0.612892	0.889424		0.947199	0.875302	0.14403	0.72456
Muto-2021	0.4	1	bindSC	0	0.558945	0.923651		0.974955	0.924285	0.238569	0.832314
Muto-2021	0.4	1	iNMF	0	0.578429	0.869601		0.935295	0.842255	0.140521	0.851257
Muto-2021	0.4	2	CCA_anchor	0	0.694802	0.644663		0.981886	0.94251	0.438403	0.822754
Muto-2021	0.4	2	GLUE	0	0.638807	0.892737		0.969879	0.940618	0.444281	0.879717	0.953692
Muto-2021	0.4	2	Harmony	0	0.57412	0.74608		0.969169	0.91911	0.371332	0.172589
Muto-2021	0.4	2	LIGER	0	0.612277	0.871913		0.949642	0.884995	0.162292	0.625461
Muto-2021	0.4	2	bindSC	0	0.555074	0.92019		0.971439	0.921581	0.246408	0.836087
Muto-2021	0.4	2	iNMF	0	0.614513	0.915026		0.957005	0.8879	0.165205	0.801844
Muto-2021	0.4	3	CCA_anchor	0	0.691599	0.677037		0.978531	0.939455	0.433831	0.82771
Muto-2021	0.4	3	GLUE	0	0.647257	0.917903		0.967898	0.942725	0.435165	0.880088	0.948321
Muto-2021	0.4	3	Harmony	0	0.56927	0.744565		0.972259	0.915556	0.372009	0.153416
Muto-2021	0.4	3	LIGER	0	0.601944	0.884341		0.95918	0.879401	0.179182	0.728669
Muto-2021	0.4	3	bindSC	0	0.557847	0.918643		0.976036	0.92416	0.239658	0.837268
Muto-2021	0.4	3	iNMF	0	0.584164	0.854776		0.92564	0.84278	0.150345	0.847201
Muto-2021	0.4	4	CCA_anchor	0	0.689294	0.668387		0.981214	0.935836	0.435465	0.822494
Muto-2021	0.4	4	GLUE	0	0.642794	0.901374		0.95353	0.944148	0.435562	0.862116	0.954881
Muto-2021	0.4	4	Harmony	0	0.574357	0.751976		0.972752	0.915935	0.365398	0.149064
Muto-2021	0.4	4	LIGER	0	0.609353	0.883243		0.96343	0.884879	0.153866	0.640936
Muto-2021	0.4	4	bindSC	0	0.558016	0.920524		0.976611	0.92242	0.242405	0.827344
Muto-2021	0.4	4	iNMF	0	0.607403	0.891562		0.934022	0.862561	0.137174	0.771301
Muto-2021	0.4	5	CCA_anchor	0	0.68832	0.672543		0.979892	0.938317	0.432679	0.828502
Muto-2021	0.4	5	GLUE	0	0.638592	0.891961		0.97029	0.940843	0.438729	0.871982	0.949845
Muto-2021	0.4	5	Harmony	0	0.574113	0.750022		0.969885	0.916781	0.363532	0.150411
Muto-2021	0.4	5	LIGER	0	0.606687	0.903188		0.93999	0.8788	0.163163	0.81471
Muto-2021	0.4	5	bindSC	0	0.556573	0.923105		0.974826	0.920215	0.245087	0.8329
Muto-2021	0.4	5	iNMF	0	0.605494	0.897309		0.936651	0.846749	0.142118	0.805281
Muto-2021	0.4	6	CCA_anchor	0	0.690214	0.669136		0.981685	0.938134	0.43755	0.820341
Muto-2021	0.4	6	GLUE	0	0.642789	0.900932		0.969515	0.941808	0.436799	0.87263	0.953461
Muto-2021	0.4	6	Harmony	0	0.569411	0.702617		0.975257	0.914409	0.374832	0.11991
Muto-2021	0.4	6	LIGER	0	0.600079	0.809959		0.958933	0.856392	0.160078	0.709544
Muto-2021	0.4	6	bindSC	0	0.55941	0.927538		0.976772	0.923795	0.245651	0.830903
Muto-2021	0.4	6	iNMF	0	0.578341	0.863286		0.939329	0.856856	0.151039	0.82894
Muto-2021	0.4	7	CCA_anchor	0	0.690404	0.657474		0.980746	0.938962	0.439925	0.824221
Muto-2021	0.4	7	GLUE	0	0.641219	0.908309		0.970546	0.940279	0.440881	0.866231	0.951811
Muto-2021	0.4	7	Harmony	0	0.57695	0.735233		0.970719	0.917874	0.371507	0.153339
Muto-2021	0.4	7	LIGER	0	0.63047	0.90361		0.946164	0.887394	0.163887	0.760711
Muto-2021	0.4	7	bindSC	0	0.559301	0.921083		0.974809	0.924843	0.237517	0.832854
Muto-2021	0.4	7	iNMF	0	0.582929	0.888545		0.93935	0.850081	0.155145	0.857189
Muto-2021	0.6	0	CCA_anchor	0	0.683028	0.659176		0.97847	0.936084	0.428639	0.815741
Muto-2021	0.6	0	GLUE	0	0.643101	0.910876		0.970225	0.942242	0.436233	0.877817	0.911894
Muto-2021	0.6	0	Harmony	0	0.552087	0.658685		0.935915	0.897589	0.356286	0.0790708
Muto-2021	0.6	0	LIGER	0	0.60585	0.839712		0.931006	0.854617	0.131191	0.651421
Muto-2021	0.6	0	bindSC	0	0.546905	0.921265		0.967417	0.906838	0.234454	0.830266
Muto-2021	0.6	0	iNMF	0	0.566553	0.906574		0.952097	0.815104	0.132432	0.842009
Muto-2021	0.6	1	CCA_anchor	0	0.690334	0.662099		0.980115	0.939413	0.430088	0.803568
Muto-2021	0.6	1	GLUE	0	0.639576	0.894347		0.987562	0.937233	0.436348	0.866253	0.919002
Muto-2021	0.6	1	Harmony	0	0.552101	0.690529		0.96548	0.896036	0.354265	0.106601
Muto-2021	0.6	1	LIGER	0	0.597124	0.846952		0.923259	0.859087	0.133064	0.577744
Muto-2021	0.6	1	bindSC	0	0.552002	0.916011		0.971375	0.915012	0.236984	0.805793
Muto-2021	0.6	1	iNMF	0	0.559102	0.891066		0.939471	0.813711	0.133539	0.829312
Muto-2021	0.6	2	CCA_anchor	0	0.689539	0.64682		0.978463	0.939103	0.431696	0.804994
Muto-2021	0.6	2	GLUE	0	0.643081	0.9249		0.989732	0.944353	0.439477	0.863515	0.917791
Muto-2021	0.6	2	Harmony	0	0.549944	0.650449		0.969906	0.890357	0.353239	0.0944715
Muto-2021	0.6	2	LIGER	0	0.580974	0.858917		0.908033	0.833648	0.132867	0.73769
Muto-2021	0.6	2	bindSC	0	0.544107	0.924416		0.971499	0.909362	0.231123	0.824547
Muto-2021	0.6	2	iNMF	0	0.550502	0.871528		0.931309	0.811117	0.127296	0.819098
Muto-2021	0.6	3	CCA_anchor	0	0.684998	0.639171		0.978016	0.93786	0.433924	0.815512
Muto-2021	0.6	3	GLUE	0	0.642563	0.901546		0.988271	0.942971	0.439368	0.865012	0.920071
Muto-2021	0.6	3	Harmony	0	0.549607	0.651689		0.970651	0.893931	0.355729	0.0966278
Muto-2021	0.6	3	LIGER	0	0.562794	0.798164		0.89359	0.844735	0.136125	0.577948
Muto-2021	0.6	3	bindSC	0	0.546898	0.915964		0.969402	0.906092	0.233042	0.819602
Muto-2021	0.6	3	iNMF	0	0.578956	0.821591		0.897218	0.819234	0.117326	0.7322
Muto-2021	0.6	4	CCA_anchor	0	0.687069	0.659441		0.977724	0.933421	0.430939	0.81549
Muto-2021	0.6	4	GLUE	0	0.636908	0.890067		0.988147	0.937509	0.440116	0.868924	0.914663
Muto-2021	0.6	4	Harmony	0	0.552007	0.656891		0.935715	0.900099	0.356924	0.0905787
Muto-2021	0.6	4	LIGER	0	0.615445	0.838595		0.907314	0.844097	0.125575	0.638331
Muto-2021	0.6	4	bindSC	0	0.548344	0.918658		0.96668	0.907377	0.235144	0.818895
Muto-2021	0.6	4	iNMF	0	0.569734	0.875265		0.92015	0.843823	0.136096	0.725995
Muto-2021	0.6	5	CCA_anchor	0	0.689597	0.653508		0.978542	0.941083	0.433505	0.809156
Muto-2021	0.6	5	GLUE	0	0.642245	0.874428		0.968451	0.940757	0.438801	0.868814	0.907828
Muto-2021	0.6	5	Harmony	0	0.555222	0.653327		0.970992	0.899062	0.366286	0.0848074
Muto-2021	0.6	5	LIGER	0	0.578086	0.827874		0.936325	0.835234	0.132708	0.632734
Muto-2021	0.6	5	bindSC	0	0.543522	0.920223		0.969634	0.898421	0.23431	0.80426
Muto-2021	0.6	5	iNMF	0	0.589517	0.847081		0.925674	0.830589	0.135807	0.758782
Muto-2021	0.6	6	CCA_anchor	0	0.690486	0.655111		0.980478	0.936931	0.434494	0.810062
Muto-2021	0.6	6	GLUE	0	0.633142	0.874226		0.968657	0.932549	0.435328	0.840826	0.915571
Muto-2021	0.6	6	Harmony	0	0.555399	0.657306		0.973295	0.897977	0.360163	0.0851619
Muto-2021	0.6	6	LIGER	0	0.570706	0.838417		0.912049	0.848088	0.13051	0.666908
Muto-2021	0.6	6	bindSC	0	0.548867	0.920091		0.972311	0.906484	0.234786	0.821695
Muto-2021	0.6	6	iNMF	0	0.544515	0.80777		0.869305	0.787743	0.115265	0.810811
Muto-2021	0.6	7	CCA_anchor	0	0.685526	0.637038		0.977978	0.936341	0.43352	0.803203
Muto-2021	0.6	7	GLUE	0	0.637277	0.88285		0.969715	0.938068	0.4393	0.854592	0.920871
Muto-2021	0.6	7	Harmony	0	0.556874	0.65876		0.918098	0.896763	0.358974	0.0832552
Muto-2021	0.6	7	LIGER	0	0.601142	0.829412		0.91938	0.84239	0.130387	0.640512
Muto-2021	0.6	7	bindSC	0	0.547733	0.924281		0.972501	0.90352	0.223866	0.814084
Muto-2021	0.6	7	iNMF	0	0.561465	0.849323		0.916062	0.811893	0.121879	0.738716
Muto-2021	0.8	0	CCA_anchor	0	0.659193	0.63021		0.971651	0.933728	0.423289	0.736325
Muto-2021	0.8	0	GLUE	0	0.642078	0.875217		0.988337	0.941344	0.438969	0.853875	0.860618
Muto-2021	0.8	0	Harmony	0	0.540975	0.62052		0.894661	0.877277	0.343406	0.0511873
Muto-2021	0.8	0	LIGER	0	0.578506	0.753772		0.842091	0.79231	0.103103	0.588936
Muto-2021	0.8	0	bindSC	0	0.532702	0.907002		0.962376	0.875566	0.21208	0.785977
Muto-2021	0.8	0	iNMF	0	0.525701	0.909484		0.886535	0.755099	0.111304	0.735414
Muto-2021	0.8	1	CCA_anchor	0	0.650726	0.636981		0.973521	0.929022	0.426114	0.741669
Muto-2021	0.8	1	GLUE	0	0.64268	0.895532		0.971504	0.940664	0.434374	0.865378	0.863286
Muto-2021	0.8	1	Harmony	0	0.529177	0.606265		0.933635	0.871133	0.348172	0.0674154
Muto-2021	0.8	1	LIGER	0	0.559884	0.76615		0.842927	0.790824	0.111432	0.632491
Muto-2021	0.8	1	bindSC	0	0.533093	0.899963		0.964517	0.868433	0.210131	0.784359
Muto-2021	0.8	1	iNMF	0	0.55833	0.892523		0.849026	0.767323	0.0943591	0.707129
Muto-2021	0.8	2	CCA_anchor	0	0.656287	0.636807		0.956446	0.930703	0.428707	0.672712
Muto-2021	0.8	2	GLUE	0	0.63744	0.885606		0.968492	0.93645	0.437217	0.854923	0.853797
Muto-2021	0.8	2	Harmony	0	0.532274	0.619136		0.922171	0.860264	0.337373	0.0729976
Muto-2021	0.8	2	LIGER	0	0.547969	0.74064		0.854796	0.791357	0.106637	0.494731
Muto-2021	0.8	2	bindSC	0	0.522692	0.916647		0.96348	0.855769	0.202618	0.783632
Muto-2021	0.8	2	iNMF	0	0.512596	0.864135		0.871288	0.717185	0.0938091	0.816571
Muto-2021	0.8	3	CCA_anchor	0	0.646666	0.629983		0.973315	0.935242	0.424603	0.711019
Muto-2021	0.8	3	GLUE	0	0.635355	0.88217		0.987727	0.938226	0.429164	0.885289	0.859352
Muto-2021	0.8	3	Harmony	0	0.52576	0.614305		0.965014	0.869059	0.348224	0.0702757
Muto-2021	0.8	3	LIGER	0	0.568405	0.719006		0.893403	0.780336	0.105081	0.508234
Muto-2021	0.8	3	bindSC	0	0.525417	0.906516		0.967093	0.848287	0.20778	0.786379
Muto-2021	0.8	3	iNMF	0	0.48091	0.763449		0.86171	0.70984	0.0979091	0.654681
Muto-2021	0.8	4	CCA_anchor	0	0.635213	0.639952		0.976927	0.931424	0.428084	0.706214
Muto-2021	0.8	4	GLUE	0	0.647007	0.8716		0.968746	0.932156	0.425513	0.862384	0.846478
Muto-2021	0.8	4	Harmony	0	0.539887	0.618388		0.90272	0.877887	0.347252	0.0504799
Muto-2021	0.8	4	LIGER	0	0.553488	0.78542		0.902242	0.798781	0.108383	0.493706
Muto-2021	0.8	4	bindSC	0	0.53279	0.899062		0.961682	0.866867	0.214278	0.7834
Muto-2021	0.8	4	iNMF	0	0.577494	0.854258		0.875541	0.777549	0.106051	0.790708
Muto-2021	0.8	5	CCA_anchor	0	0.659695	0.607556		0.973839	0.932227	0.423657	0.697339
Muto-2021	0.8	5	GLUE	0	0.64027	0.874733		0.98812	0.936746	0.433961	0.866476	0.861477
Muto-2021	0.8	5	Harmony	0	0.526647	0.614762		0.904544	0.867572	0.344516	0.0586653
Muto-2021	0.8	5	LIGER	0	0.548779	0.76312		0.807942	0.765084	0.109109	0.683597
Muto-2021	0.8	5	bindSC	0	0.525355	0.908064		0.960394	0.853056	0.204268	0.806095
Muto-2021	0.8	5	iNMF	0	0.535488	0.829507		0.873148	0.698991	0.0946753	0.797856
Muto-2021	0.8	6	CCA_anchor	0	0.655296	0.621845		0.973153	0.927772	0.426297	0.752897
Muto-2021	0.8	6	GLUE	0	0.634385	0.882263		0.987492	0.919143	0.425204	0.871927	0.830999
Muto-2021	0.8	6	Harmony	0	0.541534	0.625795		0.883541	0.880148	0.348162	0.048764
Muto-2021	0.8	6	LIGER	0	0.575961	0.779713		0.842056	0.806042	0.100934	0.525333
Muto-2021	0.8	6	bindSC	0	0.531414	0.897581		0.960275	0.860285	0.208968	0.787188
Muto-2021	0.8	6	iNMF	0	0.502671	0.871742		0.881866	0.736453	0.11114	0.763234
Muto-2021	0.8	7	CCA_anchor	0	0.670331	0.62097		0.973833	0.938235	0.428586	0.730763
Muto-2021	0.8	7	GLUE	0	0.646552	0.893396		0.970078	0.941297	0.434509	0.836912	0.84953
Muto-2021	0.8	7	Harmony	0	0.536219	0.611811		0.91002	0.863563	0.338185	0.0628129
Muto-2021	0.8	7	LIGER	0	0.575513	0.766488		0.839348	0.806842	0.104235	0.54798
Muto-2021	0.8	7	bindSC	0	0.533545	0.904937		0.967349	0.868625	0.211017	0.783416
Muto-2021	0.8	7	iNMF	0	0.545983	0.859952		0.873602	0.766979	0.108789	0.783798
Muto-2021	0.9	0	CCA_anchor	0	0.621737	0.561578		0.912886	0.931456	0.424045	0.517956
Muto-2021	0.9	0	GLUE	0	0.640714	0.871901		0.986633	0.933664	0.427007	0.87418	0.78686
Muto-2021	0.9	0	Harmony	0	0.519085	0.602515		0.891151	0.854852	0.336704	0.0607367
Muto-2021	0.9	0	LIGER	0	0.581111	0.677633		0.823421	0.767471	0.0994015	0.461799
Muto-2021	0.9	0	bindSC	0	0.518317	0.879779		0.950376	0.802014	0.185693	0.730206
Muto-2021	0.9	0	iNMF	0	0.504725	0.801681		0.834142	0.699694	0.0900964	0.72927
Muto-2021	0.9	1	CCA_anchor	0	0.613051	0.588123		0.95552	0.933045	0.423103	0.513635
Muto-2021	0.9	1	GLUE	0	0.646114	0.875765		0.989374	0.940329	0.43234	0.856098	0.801001
Muto-2021	0.9	1	Harmony	0	0.521815	0.612536		0.899222	0.852749	0.338565	0.0643849
Muto-2021	0.9	1	LIGER	0	0.556688	0.719228		0.785094	0.763902	0.0913545	0.398481
Muto-2021	0.9	1	bindSC	0	0.509574	0.865191		0.937456	0.768597	0.175105	0.732015
Muto-2021	0.9	1	iNMF	0	0.546133	0.737411		0.777826	0.748485	0.0940951	0.579033
Muto-2021	0.9	2	CCA_anchor	0	0.620098	0.581937		0.971016	0.926773	0.426055	0.509538
Muto-2021	0.9	2	GLUE	0	0.641772	0.870054		0.988151	0.931897	0.423948	0.869372	0.776505
Muto-2021	0.9	2	Harmony	0	0.522255	0.61085		0.869593	0.84472	0.334055	0.0630043
Muto-2021	0.9	2	LIGER	0	0.563519	0.685381		0.746003	0.746223	0.0889854	0.4568
Muto-2021	0.9	2	bindSC	0	0.506957	0.855194		0.947695	0.780118	0.185789	0.710506
Muto-2021	0.9	2	iNMF	0	0.551418	0.771415		0.771884	0.749474	0.0920788	0.57672
Muto-2021	0.9	3	CCA_anchor	0	0.593117	0.568687		0.959704	0.928566	0.42751	0.460523
Muto-2021	0.9	3	GLUE	0	0.64154	0.885686		0.987168	0.931019	0.426129	0.860142	0.791229
Muto-2021	0.9	3	Harmony	0	0.517134	0.595042		0.873495	0.846712	0.335345	0.0621354
Muto-2021	0.9	3	LIGER	0	0.541188	0.650751		0.840401	0.723584	0.0912838	0.4532
Muto-2021	0.9	3	bindSC	0	0.509501	0.880807		0.948268	0.765095	0.179726	0.75828
Muto-2021	0.9	3	iNMF	0	0.508419	0.732441		0.828373	0.69806	0.0912399	0.560277
Muto-2021	0.9	4	CCA_anchor	0	0.622395	0.585783		0.958633	0.930855	0.418005	0.483453
Muto-2021	0.9	4	GLUE	0	0.647297	0.915446		0.987794	0.941981	0.419053	0.880078	0.785885
Muto-2021	0.9	4	Harmony	0	0.523171	0.608325		0.908656	0.848614	0.333362	0.0567706
Muto-2021	0.9	4	LIGER	0	0.55151	0.679756		0.81644	0.764052	0.0918113	0.38603
Muto-2021	0.9	4	bindSC	0	0.511829	0.878451		0.934233	0.779691	0.182844	0.74958
Muto-2021	0.9	4	iNMF	0	0.49804	0.717599		0.837053	0.696319	0.0856309	0.555867
Muto-2021	0.9	5	CCA_anchor	0	0.582615	0.557037		0.922679	0.916448	0.421373	0.478417
Muto-2021	0.9	5	GLUE	0	0.638817	0.849226		0.969466	0.928079	0.425464	0.870749	0.768631
Muto-2021	0.9	5	Harmony	0	0.518895	0.603505		0.908485	0.854608	0.341667	0.0632322
Muto-2021	0.9	5	LIGER	0	0.539377	0.776733		0.856779	0.743438	0.0898178	0.467763
Muto-2021	0.9	5	bindSC	0	0.50868	0.877641		0.945203	0.763842	0.178763	0.775774
Muto-2021	0.9	5	iNMF	0	0.536567	0.734009		0.784599	0.73039	0.0860236	0.445749
Muto-2021	0.9	6	CCA_anchor	0	0.60341	0.572437		0.950315	0.925211	0.426888	0.523511
Muto-2021	0.9	6	GLUE	0	0.639494	0.876014		0.98667	0.932707	0.423084	0.856968	0.777777
Muto-2021	0.9	6	Harmony	0	0.534257	0.60499		0.833713	0.866185	0.344378	0.0484884
Muto-2021	0.9	6	LIGER	0	0.537093	0.711822		0.847126	0.749148	0.101686	0.470357
Muto-2021	0.9	6	bindSC	0	0.513353	0.882755		0.948713	0.77208	0.178535	0.759482
Muto-2021	0.9	6	iNMF	0	0.555464	0.716822		0.750958	0.732781	0.092927	0.525268
Muto-2021	0.9	7	CCA_anchor	0	0.62195	0.575614		0.938432	0.924848	0.421377	0.490315
Muto-2021	0.9	7	GLUE	0	0.637799	0.885004		0.987431	0.931562	0.427751	0.867779	0.798413
Muto-2021	0.9	7	Harmony	0	0.528182	0.60561		0.897092	0.848898	0.335961	0.0679746
Muto-2021	0.9	7	LIGER	0	0.558203	0.679442		0.797711	0.736307	0.09173	0.477325
Muto-2021	0.9	7	bindSC	0	0.510158	0.86305		0.951244	0.796103	0.183189	0.730375
Muto-2021	0.9	7	iNMF	0	0.507465	0.853744		0.862457	0.665744	0.0869532	0.728937
Muto-2021	1	0	CCA_anchor	0	0.49127	0.474187		0.821596	0.900177	0.429024	0.170933
Muto-2021	1	0	GLUE	0	0.595261	0.754182		0.971016	0.838077	0.403827	0.854986	0.615749
Muto-2021	1	0	Harmony	0	0.516359	0.591443		0.863169	0.840389	0.334929	0.0674648
Muto-2021	1	0	LIGER	0	0.468983	0.648105		0.787553	0.691406	0.0806167	0.314543
Muto-2021	1	0	bindSC	0	0.480241	0.770563		0.87007	0.562005	0.137307	0.767281
Muto-2021	1	0	iNMF	0	0.473697	0.704304		0.864777	0.584068	0.0695133	0.548336
Muto-2021	1	1	CCA_anchor	0	0.482806	0.489787		0.858682	0.902684	0.424891	0.165805
Muto-2021	1	1	GLUE	0	0.566291	0.645352		0.925347	0.771912	0.410062	0.828111	0.601507
Muto-2021	1	1	Harmony	0	0.514823	0.598659		0.860798	0.834035	0.333019	0.0631778
Muto-2021	1	1	LIGER	0	0.505465	0.679161		0.729105	0.631409	0.0832304	0.313786
Muto-2021	1	1	bindSC	0	0.480973	0.794152		0.877429	0.573265	0.138657	0.764827
Muto-2021	1	1	iNMF	0	0.469802	0.697496		0.758383	0.567207	0.0780512	0.515557
Muto-2021	1	2	CCA_anchor	0	0.52983	0.498342		0.858891	0.907647	0.422635	0.166792
Muto-2021	1	2	GLUE	0	0.636573	0.81702		0.968525	0.905086	0.403092	0.885362	0.641521
Muto-2021	1	2	Harmony	0	0.509672	0.584343		0.840523	0.834604	0.331252	0.0615463
Muto-2021	1	2	LIGER	0	0.511512	0.636706		0.700502	0.679765	0.0789404	0.291038
Muto-2021	1	2	bindSC	0	0.488515	0.781145		0.889956	0.628799	0.147625	0.731226
Muto-2021	1	2	iNMF	0	0.490722	0.73422		0.841069	0.583663	0.0713901	0.491251
Muto-2021	1	3	CCA_anchor	0	0.477519	0.481366		0.787694	0.881637	0.416948	0.20769
Muto-2021	1	3	GLUE	0	0.588191	0.760399		0.929807	0.749216	0.412395	0.8561	0.622466
Muto-2021	1	3	Harmony	0	0.515605	0.594495		0.768685	0.840247	0.328593	0.0550029
Muto-2021	1	3	LIGER	0	0.492505	0.679977		0.772458	0.694267	0.0734649	0.278565
Muto-2021	1	3	bindSC	0	0.483941	0.76982		0.923439	0.605738	0.152486	0.709315
Muto-2021	1	3	iNMF	0	0.491387	0.60725		0.618609	0.669291	0.078982	0.382109
Muto-2021	1	4	CCA_anchor	0	0.48305	0.480518		0.855271	0.896824	0.428153	0.184981
Muto-2021	1	4	GLUE	0	0.607035	0.632285		0.874219	0.846645	0.409647	0.876923	0.621078
Muto-2021	1	4	Harmony	0	0.51511	0.593584		0.805276	0.84071	0.332608	0.0555251
Muto-2021	1	4	LIGER	0	0.475962	0.629051		0.779226	0.664361	0.0748904	0.279621
Muto-2021	1	4	bindSC	0	0.484882	0.769956		0.867095	0.59383	0.141616	0.745197
Muto-2021	1	4	iNMF	0	0.466605	0.680944		0.649751	0.636804	0.0686141	0.407369
Muto-2021	1	5	CCA_anchor	0	0.481517	0.481289		0.857804	0.905753	0.42677	0.16933
Muto-2021	1	5	GLUE	0	0.551044	0.599799		0.880828	0.744151	0.413352	0.866342	0.592027
Muto-2021	1	5	Harmony	0	0.515052	0.589714		0.802035	0.839874	0.330124	0.0584839
Muto-2021	1	5	LIGER	0	0.449651	0.6305		0.768547	0.664094	0.0830715	0.345635
Muto-2021	1	5	bindSC	0	0.483919	0.754485		0.850535	0.574648	0.137352	0.756623
Muto-2021	1	5	iNMF	0	0.460983	0.798639		0.765834	0.533285	0.0821266	0.624535
Muto-2021	1	6	CCA_anchor	0	0.52376	0.488133		0.799608	0.905387	0.414467	0.17468
Muto-2021	1	6	GLUE	0	0.608164	0.656879		0.921593	0.859113	0.41321	0.868696	0.637202
Muto-2021	1	6	Harmony	0	0.514205	0.595761		0.842024	0.842593	0.33798	0.0582151
Muto-2021	1	6	LIGER	0	0.459269	0.690245		0.806342	0.592245	0.0731883	0.380189
Muto-2021	1	6	bindSC	0	0.482284	0.757152		0.869122	0.588852	0.145592	0.740502
Muto-2021	1	6	iNMF	0	0.447146	0.799782		0.784622	0.521018	0.0691506	0.630762
Muto-2021	1	7	CCA_anchor	0	0.509281	0.49114		0.908149	0.901313	0.427618	0.17336
Muto-2021	1	7	GLUE	0	0.500942	0.569485		0.79718	0.621467	0.407534	0.851597	0.438546
Muto-2021	1	7	Harmony	0	0.514217	0.585952		0.772637	0.839604	0.33667	0.061637
Muto-2021	1	7	LIGER	0	0.495009	0.570582		0.670364	0.662757	0.0801858	0.300011
Muto-2021	1	7	bindSC	0	0.486961	0.754704		0.849497	0.600978	0.153431	0.71261
Muto-2021	1	7	iNMF	0	0.48337	0.709367		0.813707	0.566997	0.0770234	0.55944
Yao-2021	0	0	CCA_anchor	0	0.555907	0.6958		0.969167	0.89346	0.395397	0.489545
Yao-2021	0	0	GLUE	0	0.597428	0.924233		0.990591	0.954763	0.471177	0.871468	1
Yao-2021	0	0	Harmony	0	0.555017	0.797295		0.972862	0.845657	0.360032	0.174215
Yao-2021	0	0	LIGER	0	0.605637	0.57072		0.814767	0.803012	0.208469	0.82496
Yao-2021	0	0	iNMF	0	0.603261	0.605916		0.790101	0.791756	0.213163	0.853156
Yao-2021	0.2	0	CCA_anchor	0	0.549255	0.664657		0.968863	0.916092	0.401346	0.388613
Yao-2021	0.2	0	GLUE	0	0.596777	0.923953		0.990049	0.947691	0.46626	0.87266	0.962336
Yao-2021	0.2	0	Harmony	0	0.547651	0.771303		0.97075	0.828129	0.356477	0.116458
Yao-2021	0.2	0	LIGER	0	0.605973	0.663823		0.779866	0.769299	0.204595	0.842369
Yao-2021	0.2	0	iNMF	0	0.569072	0.537584		0.762074	0.757806	0.191119	0.829443
Yao-2021	0.2	1	CCA_anchor	0	0.558519	0.665566		0.978251	0.903788	0.397794	0.438804
Yao-2021	0.2	1	GLUE	0	0.592419	0.908501		0.991951	0.94872	0.467305	0.860065	0.962209
Yao-2021	0.2	1	Harmony	0	0.54686	0.75837		0.946393	0.829567	0.354496	0.101454
Yao-2021	0.2	1	LIGER	0	0.583614	0.570009		0.77107	0.761385	0.193904	0.800711
Yao-2021	0.2	1	iNMF	0	0.561827	0.65745		0.77554	0.754441	0.196744	0.872453
Yao-2021	0.2	2	CCA_anchor	0	0.547115	0.651039		0.978949	0.91363	0.399236	0.425212
Yao-2021	0.2	2	GLUE	0	0.598545	0.923364		0.991962	0.952998	0.466084	0.875811	0.95842
Yao-2021	0.2	2	Harmony	0	0.544989	0.746398		0.970565	0.82514	0.352668	0.0938537
Yao-2021	0.2	2	LIGER	0	0.605311	0.682456		0.772304	0.768086	0.211313	0.846374
Yao-2021	0.2	2	iNMF	0	0.577514	0.574802		0.744716	0.747931	0.209603	0.868527
Yao-2021	0.2	3	CCA_anchor	0	0.546363	0.661206		0.969784	0.908748	0.39552	0.395712
Yao-2021	0.2	3	GLUE	0	0.601402	0.923918		0.991335	0.953106	0.469527	0.859637	0.960321
Yao-2021	0.2	3	Harmony	0	0.547373	0.768092		0.944845	0.832341	0.356408	0.113173
Yao-2021	0.2	3	LIGER	0	0.616861	0.607876		0.789294	0.769151	0.197178	0.796155
Yao-2021	0.2	3	iNMF	0	0.585301	0.62225		0.770145	0.774263	0.205877	0.823449
Yao-2021	0.2	4	CCA_anchor	0	0.566018	0.672002		0.968109	0.92346	0.403604	0.424786
Yao-2021	0.2	4	GLUE	0	0.597663	0.918285		0.99173	0.950809	0.469617	0.853195	0.960741
Yao-2021	0.2	4	Harmony	0	0.546409	0.758598		0.972209	0.832318	0.357631	0.0988068
Yao-2021	0.2	4	LIGER	0	0.597089	0.473062		0.763926	0.765938	0.19907	0.801087
Yao-2021	0.2	4	iNMF	0	0.570628	0.570968		0.752111	0.741306	0.189583	0.833547
Yao-2021	0.2	5	CCA_anchor	0	0.543496	0.670868		0.981247	0.918121	0.398424	0.433423
Yao-2021	0.2	5	GLUE	0	0.595172	0.902424		0.990047	0.955847	0.471549	0.852606	0.951652
Yao-2021	0.2	5	Harmony	0	0.541129	0.729829		0.946441	0.830799	0.357018	0.0698288
Yao-2021	0.2	5	LIGER	0	0.586944	0.535797		0.769616	0.769896	0.199301	0.807235
Yao-2021	0.2	5	iNMF	0	0.599829	0.660135		0.799341	0.767217	0.193042	0.835429
Yao-2021	0.2	6	CCA_anchor	0	0.552042	0.663937		0.97096	0.915318	0.400925	0.460897
Yao-2021	0.2	6	GLUE	0	0.596069	0.917251		0.991764	0.949304	0.466663	0.865511	0.961141
Yao-2021	0.2	6	Harmony	0	0.548155	0.761605		0.970463	0.831937	0.356915	0.116095
Yao-2021	0.2	6	LIGER	0	0.60338	0.574517		0.776606	0.783402	0.202772	0.784057
Yao-2021	0.2	6	iNMF	0	0.555615	0.5416		0.763449	0.74078	0.198697	0.870587
Yao-2021	0.2	7	CCA_anchor	0	0.547262	0.666357		0.976714	0.916173	0.40229	0.451321
Yao-2021	0.2	7	GLUE	0	0.598106	0.920692		0.989708	0.95698	0.470198	0.879915	0.962575
Yao-2021	0.2	7	Harmony	0	0.545588	0.754501		0.939144	0.83082	0.356017	0.101841
Yao-2021	0.2	7	LIGER	0	0.600475	0.487104		0.767272	0.770654	0.187003	0.808003
Yao-2021	0.2	7	iNMF	0	0.557703	0.461186		0.770082	0.753335	0.197758	0.842668
Yao-2021	0.4	0	CCA_anchor	0	0.544254	0.609341		0.970431	0.903658	0.393703	0.372384
Yao-2021	0.4	0	GLUE	0	0.593064	0.924233		0.990638	0.944635	0.468315	0.856293	0.926734
Yao-2021	0.4	0	Harmony	0	0.537788	0.716027		0.943636	0.808897	0.35044	0.0578536
Yao-2021	0.4	0	LIGER	0	0.573893	0.488592		0.732318	0.726457	0.192614	0.818857
Yao-2021	0.4	0	iNMF	0	0.571477	0.635232		0.748771	0.712294	0.197572	0.833356
Yao-2021	0.4	1	CCA_anchor	0	0.510529	0.596999		0.948889	0.912341	0.392552	0.316456
Yao-2021	0.4	1	GLUE	0	0.591746	0.918836		0.990618	0.944826	0.462831	0.854756	0.9258
Yao-2021	0.4	1	Harmony	0	0.536327	0.712607		0.937321	0.807588	0.350663	0.0467683
Yao-2021	0.4	1	LIGER	0	0.577395	0.550435		0.732265	0.721661	0.195717	0.82192
Yao-2021	0.4	1	iNMF	0	0.551603	0.626805		0.749781	0.71426	0.206148	0.832171
Yao-2021	0.4	2	CCA_anchor	0	0.542013	0.635886		0.94933	0.905448	0.395481	0.366561
Yao-2021	0.4	2	GLUE	0	0.594444	0.912651		0.990039	0.95344	0.472157	0.868473	0.916705
Yao-2021	0.4	2	Harmony	0	0.537779	0.728646		0.964704	0.803059	0.35046	0.0717988
Yao-2021	0.4	2	LIGER	0	0.573571	0.447875		0.736	0.734421	0.193466	0.812346
Yao-2021	0.4	2	iNMF	0	0.571807	0.616775		0.73463	0.712097	0.202383	0.869117
Yao-2021	0.4	3	CCA_anchor	0	0.533689	0.617655		0.976356	0.905704	0.397235	0.328196
Yao-2021	0.4	3	GLUE	0	0.5947	0.91855		0.98972	0.95273	0.470221	0.842761	0.911082
Yao-2021	0.4	3	Harmony	0	0.535151	0.729209		0.962433	0.808654	0.350095	0.0671195
Yao-2021	0.4	3	LIGER	0	0.58097	0.496342		0.743036	0.731374	0.191986	0.807263
Yao-2021	0.4	3	iNMF	0	0.557575	0.459042		0.72266	0.724325	0.19486	0.807415
Yao-2021	0.4	4	CCA_anchor	0	0.520411	0.609512		0.97598	0.921124	0.395135	0.303217
Yao-2021	0.4	4	GLUE	0	0.596076	0.916809		0.992158	0.952676	0.471835	0.823591	0.922759
Yao-2021	0.4	4	Harmony	0	0.535214	0.719152		0.941786	0.808141	0.349448	0.052554
Yao-2021	0.4	4	LIGER	0	0.582087	0.553825		0.73786	0.7332	0.200643	0.834111
Yao-2021	0.4	4	iNMF	0	0.575458	0.52124		0.721786	0.72684	0.189575	0.858407
Yao-2021	0.4	5	CCA_anchor	0	0.5345	0.600845		0.950676	0.909147	0.392558	0.336703
Yao-2021	0.4	5	GLUE	0	0.592856	0.918432		0.990078	0.95334	0.469917	0.858093	0.917714
Yao-2021	0.4	5	Harmony	0	0.533358	0.69573		0.926737	0.805376	0.350081	0.0418485
Yao-2021	0.4	5	LIGER	0	0.562597	0.507724		0.725896	0.723849	0.184858	0.785757
Yao-2021	0.4	5	iNMF	0	0.549511	0.652126		0.738914	0.69779	0.20046	0.876464
Yao-2021	0.4	6	CCA_anchor	0	0.532932	0.594395		0.975817	0.904506	0.391243	0.384202
Yao-2021	0.4	6	GLUE	0	0.597399	0.902531		0.992333	0.953317	0.472694	0.815974	0.920235
Yao-2021	0.4	6	Harmony	0	0.537716	0.682725		0.936438	0.806421	0.353166	0.0413338
Yao-2021	0.4	6	LIGER	0	0.589163	0.483732		0.745436	0.747781	0.193042	0.802348
Yao-2021	0.4	6	iNMF	0	0.586289	0.5792		0.734531	0.734374	0.193316	0.815749
Yao-2021	0.4	7	CCA_anchor	0	0.539481	0.620341		0.973951	0.904477	0.398115	0.377778
Yao-2021	0.4	7	GLUE	0	0.597117	0.915633		0.990592	0.950004	0.474921	0.839637	0.901547
Yao-2021	0.4	7	Harmony	0	0.536517	0.721842		0.925767	0.806294	0.351249	0.0610513
Yao-2021	0.4	7	LIGER	0	0.594176	0.669407		0.759175	0.745974	0.200316	0.831677
Yao-2021	0.4	7	iNMF	0	0.556182	0.614422		0.721924	0.716674	0.209754	0.84164
Yao-2021	0.6	0	CCA_anchor	0	0.481007	0.538503		0.960999	0.876	0.381727	0.257148
Yao-2021	0.6	0	GLUE	0	0.582042	0.831279		0.983508	0.925766	0.466351	0.876139	0.845437
Yao-2021	0.6	0	Harmony	0	0.520771	0.677722		0.925872	0.784776	0.352373	0.0349987
Yao-2021	0.6	0	LIGER	0	0.538572	0.488015		0.686814	0.668488	0.182036	0.752405
Yao-2021	0.6	0	iNMF	0	0.52597	0.446807		0.704397	0.66767	0.178552	0.777584
Yao-2021	0.6	1	CCA_anchor	0	0.481896	0.473788		0.919284	0.865421	0.376064	0.234626
Yao-2021	0.6	1	GLUE	0	0.598671	0.923239		0.990184	0.955708	0.473763	0.849691	0.860347
Yao-2021	0.6	1	Harmony	0	0.525829	0.676356		0.930145	0.784438	0.348266	0.0416535
Yao-2021	0.6	1	LIGER	0	0.54111	0.569282		0.688963	0.676774	0.18815	0.77217
Yao-2021	0.6	1	iNMF	0	0.556339	0.613949		0.697231	0.660586	0.194517	0.869737
Yao-2021	0.6	2	CCA_anchor	0	0.495748	0.526308		0.96136	0.875208	0.385799	0.253702
Yao-2021	0.6	2	GLUE	0	0.595116	0.929078		0.989222	0.95222	0.466598	0.875333	0.836826
Yao-2021	0.6	2	Harmony	0	0.528551	0.695059		0.922051	0.779813	0.34717	0.0387272
Yao-2021	0.6	2	LIGER	0	0.549307	0.497334		0.677573	0.670431	0.179644	0.784124
Yao-2021	0.6	2	iNMF	0	0.546647	0.468162		0.69058	0.665439	0.17794	0.811696
Yao-2021	0.6	3	CCA_anchor	0	0.487375	0.523487		0.934218	0.871648	0.381006	0.213108
Yao-2021	0.6	3	GLUE	0	0.591992	0.902851		0.990815	0.943335	0.463846	0.839231	0.853484
Yao-2021	0.6	3	Harmony	0	0.528852	0.69279		0.922158	0.781283	0.345753	0.0414231
Yao-2021	0.6	3	LIGER	0	0.550488	0.571467		0.687418	0.668919	0.176438	0.737865
Yao-2021	0.6	3	iNMF	0	0.569898	0.463947		0.691978	0.673271	0.186293	0.842555
Yao-2021	0.6	4	CCA_anchor	0	0.51362	0.509253		0.944347	0.887303	0.389505	0.292743
Yao-2021	0.6	4	GLUE	0	0.593359	0.920789		0.991543	0.952028	0.468723	0.872916	0.847867
Yao-2021	0.6	4	Harmony	0	0.520154	0.678249		0.930191	0.782879	0.348925	0.0359729
Yao-2021	0.6	4	LIGER	0	0.558978	0.518993		0.691363	0.68644	0.186197	0.783575
Yao-2021	0.6	4	iNMF	0	0.560256	0.528937		0.678309	0.668882	0.187008	0.851326
Yao-2021	0.6	5	CCA_anchor	0	0.487781	0.537181		0.973371	0.879239	0.385579	0.216566
Yao-2021	0.6	5	GLUE	0	0.600468	0.918594		0.990694	0.954174	0.463591	0.834254	0.833584
Yao-2021	0.6	5	Harmony	0	0.522548	0.639589		0.884268	0.791096	0.359057	0.0319822
Yao-2021	0.6	5	LIGER	0	0.552853	0.459069		0.675281	0.673897	0.175582	0.769676
Yao-2021	0.6	5	iNMF	0	0.554151	0.601014		0.689288	0.663401	0.19097	0.850496
Yao-2021	0.6	6	CCA_anchor	0	0.486005	0.501791		0.93546	0.865809	0.379019	0.253332
Yao-2021	0.6	6	GLUE	0	0.594691	0.924319		0.989266	0.946495	0.466316	0.869863	0.845134
Yao-2021	0.6	6	Harmony	0	0.526796	0.673573		0.881896	0.784599	0.350817	0.0348899
Yao-2021	0.6	6	LIGER	0	0.554637	0.43468		0.685047	0.673324	0.181415	0.762032
Yao-2021	0.6	6	iNMF	0	0.521235	0.374166		0.670461	0.657515	0.176816	0.790672
Yao-2021	0.6	7	CCA_anchor	0	0.499371	0.532652		0.965043	0.857741	0.375703	0.294926
Yao-2021	0.6	7	GLUE	0	0.590108	0.903399		0.989147	0.943762	0.462197	0.863842	0.839705
Yao-2021	0.6	7	Harmony	0	0.524375	0.682575		0.931179	0.780474	0.350945	0.0356383
Yao-2021	0.6	7	LIGER	0	0.559259	0.520939		0.699058	0.676752	0.183574	0.817975
Yao-2021	0.6	7	iNMF	0	0.543335	0.567714		0.718304	0.686794	0.178858	0.764999
Yao-2021	0.8	0	CCA_anchor	0	0.458051	0.45796		0.87986	0.821493	0.369738	0.134178
Yao-2021	0.8	0	GLUE	0	0.580634	0.820166		0.991921	0.924221	0.468279	0.860447	0.714539
Yao-2021	0.8	0	Harmony	0	0.508656	0.649116		0.759447	0.766911	0.3569	0.0358346
Yao-2021	0.8	0	LIGER	0	0.542588	0.555201		0.618211	0.600871	0.192538	0.814316
Yao-2021	0.8	0	iNMF	0	0.539428	0.535506		0.622537	0.596128	0.183234	0.788714
Yao-2021	0.8	1	CCA_anchor	0	0.441199	0.41396		0.901249	0.825414	0.376166	0.0835715
Yao-2021	0.8	1	GLUE	0	0.582559	0.847839		0.955374	0.928985	0.461476	0.839769	0.706825
Yao-2021	0.8	1	Harmony	0	0.507797	0.649378		0.755697	0.764786	0.356717	0.0359643
Yao-2021	0.8	1	LIGER	0	0.530853	0.451639		0.62515	0.603431	0.171158	0.69072
Yao-2021	0.8	1	iNMF	0	0.517571	0.478996		0.630343	0.592849	0.169928	0.723818
Yao-2021	0.8	2	CCA_anchor	0	0.449748	0.456216		0.880859	0.851553	0.387351	0.0854443
Yao-2021	0.8	2	GLUE	0	0.577322	0.877067		0.989349	0.937833	0.45342	0.844932	0.707936
Yao-2021	0.8	2	Harmony	0	0.509168	0.656033		0.785929	0.767715	0.358094	0.0363245
Yao-2021	0.8	2	LIGER	0	0.537199	0.458898		0.613748	0.614653	0.170426	0.704271
Yao-2021	0.8	2	iNMF	0	0.523488	0.518335		0.64193	0.602513	0.189435	0.74745
Yao-2021	0.8	3	CCA_anchor	0	0.466749	0.461231		0.860571	0.840699	0.374926	0.0870618
Yao-2021	0.8	3	GLUE	0	0.576432	0.795038		0.984455	0.913917	0.467491	0.882571	0.706839
Yao-2021	0.8	3	Harmony	0	0.506698	0.652919		0.856922	0.756027	0.353344	0.0362417
Yao-2021	0.8	3	LIGER	0	0.536639	0.502068		0.620765	0.609292	0.177988	0.753008
Yao-2021	0.8	3	iNMF	0	0.522817	0.542325		0.615205	0.596827	0.191512	0.80061
Yao-2021	0.8	4	CCA_anchor	0	0.452569	0.437543		0.910263	0.83049	0.37654	0.10083
Yao-2021	0.8	4	GLUE	0	0.578886	0.784505		0.990452	0.901949	0.472883	0.900609	0.693915
Yao-2021	0.8	4	Harmony	0	0.507159	0.650719		0.747958	0.759985	0.351684	0.0366513
Yao-2021	0.8	4	LIGER	0	0.527105	0.502679		0.63267	0.611101	0.169916	0.727819
Yao-2021	0.8	4	iNMF	0	0.524655	0.538021		0.616054	0.595229	0.169834	0.762803
Yao-2021	0.8	5	CCA_anchor	0	0.455884	0.423021		0.865291	0.823053	0.371514	0.134403
Yao-2021	0.8	5	GLUE	0	0.569908	0.762026		0.95335	0.905946	0.46324	0.861097	0.699883
Yao-2021	0.8	5	Harmony	0	0.505799	0.642691		0.750309	0.762659	0.355608	0.0358303
Yao-2021	0.8	5	LIGER	0	0.522255	0.492977		0.602783	0.60131	0.183148	0.741498
Yao-2021	0.8	5	iNMF	0	0.516002	0.60266		0.619828	0.580902	0.189053	0.834458
Yao-2021	0.8	6	CCA_anchor	0	0.454642	0.44493		0.880325	0.841775	0.375744	0.104456
Yao-2021	0.8	6	GLUE	0	0.569251	0.696991		0.955359	0.908351	0.462135	0.84683	0.706281
Yao-2021	0.8	6	Harmony	0	0.511117	0.643098		0.748068	0.764583	0.357424	0.0338409
Yao-2021	0.8	6	LIGER	0	0.53679	0.450553		0.60803	0.615747	0.177587	0.73664
Yao-2021	0.8	6	iNMF	0	0.525184	0.545475		0.617353	0.585614	0.172042	0.809104
Yao-2021	0.8	7	CCA_anchor	0	0.442392	0.404188		0.843417	0.809021	0.367983	0.101349
Yao-2021	0.8	7	GLUE	0	0.580852	0.825993		0.989087	0.924193	0.464521	0.860847	0.704994
Yao-2021	0.8	7	Harmony	0	0.508776	0.652272		0.783833	0.766164	0.350026	0.0358049
Yao-2021	0.8	7	LIGER	0	0.53501	0.555037		0.630951	0.605763	0.191057	0.828166
Yao-2021	0.8	7	iNMF	0	0.526942	0.495594		0.621233	0.602404	0.174642	0.761189
Yao-2021	0.9	0	CCA_anchor	0	0.431462	0.418878		0.863494	0.77585	0.365762	0.0473532
Yao-2021	0.9	0	GLUE	0	0.538879	0.732508		0.95083	0.777535	0.440915	0.865921	0.563187
Yao-2021	0.9	0	Harmony	0	0.501714	0.639806		0.747291	0.748135	0.355279	0.0368025
Yao-2021	0.9	0	LIGER	0	0.52286	0.52357		0.5898	0.562728	0.178766	0.761493
Yao-2021	0.9	0	iNMF	0	0.523692	0.583656		0.584299	0.550062	0.180028	0.836804
Yao-2021	0.9	1	CCA_anchor	0	0.44707	0.435955		0.890393	0.791344	0.364158	0.0295404
Yao-2021	0.9	1	GLUE	0	0.565517	0.755722		0.966202	0.90095	0.466007	0.867926	0.590025
Yao-2021	0.9	1	Harmony	0	0.499858	0.631347		0.743773	0.754743	0.355195	0.0354323
Yao-2021	0.9	1	LIGER	0	0.516088	0.464327		0.580142	0.564926	0.178266	0.745593
Yao-2021	0.9	1	iNMF	0	0.501256	0.498986		0.585095	0.550602	0.190443	0.82437
Yao-2021	0.9	2	CCA_anchor	0	0.450635	0.393434		0.837984	0.790713	0.370543	0.0604082
Yao-2021	0.9	2	GLUE	0	0.57081	0.835087		0.96622	0.886117	0.452038	0.874631	0.571426
Yao-2021	0.9	2	Harmony	0	0.502377	0.640404		0.743792	0.754522	0.357958	0.0360908
Yao-2021	0.9	2	LIGER	0	0.524033	0.53042		0.591284	0.567616	0.178189	0.726085
Yao-2021	0.9	2	iNMF	0	0.508555	0.540422		0.574212	0.557026	0.174809	0.678822
Yao-2021	0.9	3	CCA_anchor	0	0.43206	0.415444		0.787098	0.763733	0.363354	0.0438747
Yao-2021	0.9	3	GLUE	0	0.576487	0.809304		0.991659	0.925206	0.461606	0.859401	0.573642
Yao-2021	0.9	3	Harmony	0	0.497015	0.626607		0.786753	0.759436	0.355816	0.0405854
Yao-2021	0.9	3	LIGER	0	0.523777	0.497685		0.582128	0.578563	0.174925	0.726
Yao-2021	0.9	3	iNMF	0	0.508926	0.557476		0.581174	0.561462	0.174297	0.740347
Yao-2021	0.9	4	CCA_anchor	0	0.458184	0.420663		0.848061	0.786724	0.368429	0.0459392
Yao-2021	0.9	4	GLUE	0	0.571603	0.754216		0.928234	0.889929	0.461362	0.869676	0.589308
Yao-2021	0.9	4	Harmony	0	0.501639	0.636783		0.741674	0.754202	0.360357	0.0364232
Yao-2021	0.9	4	LIGER	0	0.525207	0.528519		0.582983	0.55766	0.182049	0.811181
Yao-2021	0.9	4	iNMF	0	0.508424	0.582738		0.593682	0.546918	0.181209	0.801364
Yao-2021	0.9	5	CCA_anchor	0	0.43162	0.42678		0.781605	0.786466	0.372788	0.0342609
Yao-2021	0.9	5	GLUE	0	0.579891	0.894215		0.989798	0.924526	0.45785	0.859533	0.598176
Yao-2021	0.9	5	Harmony	0	0.499521	0.629656		0.743628	0.747023	0.332726	0.0396206
Yao-2021	0.9	5	LIGER	0	0.506016	0.502176		0.569037	0.562595	0.178291	0.698932
Yao-2021	0.9	5	iNMF	0	0.50688	0.522021		0.587503	0.54431	0.188518	0.839074
Yao-2021	0.9	6	CCA_anchor	0	0.463313	0.447111		0.830416	0.76791	0.359331	0.049714
Yao-2021	0.9	6	GLUE	0	0.553707	0.683545		0.917524	0.880759	0.457928	0.82233	0.565847
Yao-2021	0.9	6	Harmony	0	0.502111	0.623026		0.748188	0.75717	0.359379	0.0375885
Yao-2021	0.9	6	LIGER	0	0.514768	0.537649		0.594286	0.558793	0.184969	0.773392
Yao-2021	0.9	6	iNMF	0	0.505713	0.60147		0.585284	0.549613	0.186828	0.81853
Yao-2021	0.9	7	CCA_anchor	0	0.455382	0.448426		0.885584	0.831193	0.375222	0.0587437
Yao-2021	0.9	7	GLUE	0	0.574732	0.750179		0.953345	0.910721	0.457135	0.879515	0.567976
Yao-2021	0.9	7	Harmony	0	0.497012	0.622134		0.746125	0.76201	0.363553	0.0394788
Yao-2021	0.9	7	LIGER	0	0.519256	0.572983		0.583317	0.568261	0.183706	0.713433
Yao-2021	0.9	7	iNMF	0	0.521199	0.512514		0.599339	0.566598	0.176897	0.748129
Yao-2021	1	0	CCA_anchor	0	0.425931	0.417877		0.757636	0.795391	0.37417	0.030864
Yao-2021	1	0	GLUE	0	0.54309	0.718062		0.963318	0.828578	0.429736	0.845833	0.394198
Yao-2021	1	0	Harmony	0	0.49363	0.611669		0.704966	0.74419	0.363188	0.0399256
Yao-2021	1	0	LIGER	0	0.501459	0.461723		0.571925	0.528729	0.173179	0.720691
Yao-2021	1	0	iNMF	0	0.478648	0.466094		0.553377	0.54068	0.178831	0.644216
Yao-2021	1	1	CCA_anchor	0	0.43482	0.435231		0.807982	0.80019	0.377524	0.041027
Yao-2021	1	1	GLUE	0	0.506399	0.612973		0.808676	0.719413	0.438967	0.78211	0.357632
Yao-2021	1	1	Harmony	0	0.492712	0.612072		0.744362	0.744713	0.362558	0.0379072
Yao-2021	1	1	LIGER	0	0.496146	0.482		0.55437	0.546169	0.172263	0.609569
Yao-2021	1	1	iNMF	0	0.499887	0.513475		0.572302	0.527941	0.17641	0.724454
Yao-2021	1	2	CCA_anchor	0	0.455586	0.437198		0.805828	0.816922	0.377613	0.0342464
Yao-2021	1	2	GLUE	0	0.501708	0.63535		0.949762	0.735021	0.437257	0.790632	0.368449
Yao-2021	1	2	Harmony	0	0.488917	0.588949		0.745435	0.757237	0.382485	0.0400489
Yao-2021	1	2	LIGER	0	0.518047	0.621933		0.570744	0.522548	0.187043	0.756752
Yao-2021	1	2	iNMF	0	0.498826	0.493058		0.567297	0.536869	0.174456	0.650489
Yao-2021	1	3	CCA_anchor	0	0.428337	0.414009		0.760433	0.802163	0.372155	0.0569448
Yao-2021	1	3	GLUE	0	0.511175	0.625097		0.908721	0.728398	0.429107	0.79779	0.377751
Yao-2021	1	3	Harmony	0	0.494625	0.615406		0.782385	0.742224	0.358916	0.0381833
Yao-2021	1	3	LIGER	0	0.508381	0.484781		0.563638	0.550215	0.174359	0.661253
Yao-2021	1	3	iNMF	0	0.493888	0.519305		0.57296	0.536764	0.183693	0.74083
Yao-2021	1	4	CCA_anchor	0	0.435079	0.424317		0.803123	0.80141	0.373736	0.0316417
Yao-2021	1	4	GLUE	0	0.488934	0.627538		0.918418	0.608022	0.439703	0.869599	0.362841
Yao-2021	1	4	Harmony	0	0.492292	0.610682		0.704531	0.750617	0.367898	0.0412172
Yao-2021	1	4	LIGER	0	0.513846	0.5098		0.55187	0.532863	0.173584	0.692944
Yao-2021	1	4	iNMF	0	0.501581	0.567048		0.57008	0.532265	0.183129	0.661401
Yao-2021	1	5	CCA_anchor	0	0.43332	0.420481		0.789279	0.780004	0.363643	0.0421502
Yao-2021	1	5	GLUE	0	0.530768	0.630605		0.875594	0.731063	0.447916	0.821678	0.369522
Yao-2021	1	5	Harmony	0	0.492784	0.608242		0.711056	0.749738	0.363896	0.0375542
Yao-2021	1	5	LIGER	0	0.502071	0.494887		0.55306	0.528569	0.17667	0.727293
Yao-2021	1	5	iNMF	0	0.488375	0.476502		0.549002	0.534359	0.17559	0.645393
Yao-2021	1	6	CCA_anchor	0	0.443801	0.465346		0.809145	0.805089	0.371978	0.03114
Yao-2021	1	6	GLUE	0	0.508215	0.617976		0.806041	0.720699	0.429047	0.824597	0.38797
Yao-2021	1	6	Harmony	0	0.496096	0.606452		0.78175	0.746785	0.364725	0.0392343
Yao-2021	1	6	LIGER	0	0.509322	0.564846		0.552801	0.533747	0.173618	0.687183
Yao-2021	1	6	iNMF	0	0.496194	0.464672		0.552678	0.533926	0.177929	0.707248
Yao-2021	1	7	CCA_anchor	0	0.469912	0.440334		0.789611	0.804907	0.375524	0.0546112
Yao-2021	1	7	GLUE	0	0.51765	0.660835		0.874131	0.735555	0.433834	0.80597	0.377723
Yao-2021	1	7	Harmony	0	0.492299	0.615431		0.705569	0.746369	0.367961	0.0405584
Yao-2021	1	7	LIGER	0	0.50755	0.53081		0.567498	0.530904	0.186227	0.731341
Yao-2021	1	7	iNMF	0	0.501226	0.490855		0.558345	0.533226	0.173596	0.705663

## Sheet: Guidance alternative
dataset	gene_region	extend_range	method	seed	avg_silhouette_width	avg_silhouette_width_batch	foscttm	graph_connectivity	mean_average_precision	neighbor_conservation	seurat_alignment_score
10x-Multiome-Pbmc10k	combined	0	CCA_anchor	0	0.613697	0.612191	0.0522542	0.98118	0.889174	0.286458	0.95307
10x-Multiome-Pbmc10k	combined	0	CCA_anchor	1	0.613641	0.612264	0.0522672	0.98215	0.889356	0.286359	0.953094
10x-Multiome-Pbmc10k	combined	0	CCA_anchor	2	0.61387	0.612571	0.0523551	0.981923	0.889071	0.286306	0.953032
10x-Multiome-Pbmc10k	combined	0	CCA_anchor	3	0.613797	0.612543	0.0522989	0.982021	0.889255	0.286472	0.953095
10x-Multiome-Pbmc10k	combined	0	CCA_anchor	4	0.613254	0.612326	0.0522917	0.97992	0.888838	0.286488	0.952928
10x-Multiome-Pbmc10k	combined	0	CCA_anchor	5	0.613876	0.612457	0.0523543	0.982404	0.889283	0.286388	0.952816
10x-Multiome-Pbmc10k	combined	0	CCA_anchor	6	0.613735	0.612537	0.0523283	0.981856	0.889107	0.286329	0.953011
10x-Multiome-Pbmc10k	combined	0	CCA_anchor	7	0.613714	0.612523	0.0524	0.981035	0.889368	0.286372	0.953124
10x-Multiome-Pbmc10k	combined	0	GLUE	0	0.612364	0.912767	0.0344568	0.989358	0.875304	0.305436	0.907843
10x-Multiome-Pbmc10k	combined	0	GLUE	1	0.618291	0.923385	0.0325423	0.990512	0.8797	0.309882	0.935626
10x-Multiome-Pbmc10k	combined	0	GLUE	2	0.611369	0.911177	0.0322668	0.990639	0.87473	0.308415	0.905792
10x-Multiome-Pbmc10k	combined	0	GLUE	3	0.602248	0.912971	0.0311669	0.991363	0.882356	0.320471	0.901939
10x-Multiome-Pbmc10k	combined	0	GLUE	4	0.620756	0.897579	0.0379246	0.989734	0.882439	0.3148	0.894968
10x-Multiome-Pbmc10k	combined	0	GLUE	5	0.610879	0.916779	0.0413597	0.991029	0.873659	0.30255	0.918642
10x-Multiome-Pbmc10k	combined	0	GLUE	6	0.603645	0.892055	0.0337432	0.962451	0.865579	0.295893	0.927088
10x-Multiome-Pbmc10k	combined	0	GLUE	7	0.606036	0.918645	0.0301445	0.993076	0.880567	0.31659	0.933836
10x-Multiome-Pbmc10k	combined	0	Harmony	0	0.559595	0.852384	0.0746885	0.983956	0.835871	0.318019	0.299056
10x-Multiome-Pbmc10k	combined	0	LIGER	0	0.55346	0.78926	0.10292	0.921651	0.711936	0.150467	0.718579
10x-Multiome-Pbmc10k	combined	0	LIGER	1	0.559072	0.802568	0.0932215	0.908748	0.728496	0.162258	0.757131
10x-Multiome-Pbmc10k	combined	0	LIGER	2	0.559692	0.81532	0.0866203	0.935367	0.731665	0.165203	0.807339
10x-Multiome-Pbmc10k	combined	0	LIGER	3	0.549154	0.827005	0.0906809	0.930922	0.734883	0.16366	0.804665
10x-Multiome-Pbmc10k	combined	0	LIGER	4	0.592662	0.798071	0.0864528	0.925905	0.774413	0.158858	0.81712
10x-Multiome-Pbmc10k	combined	0	LIGER	5	0.554347	0.792034	0.102329	0.919073	0.71428	0.152214	0.777983
10x-Multiome-Pbmc10k	combined	0	LIGER	6	0.56564	0.804901	0.088015	0.946436	0.744899	0.158089	0.822262
10x-Multiome-Pbmc10k	combined	0	LIGER	7	0.574908	0.834584	0.0840373	0.948906	0.759563	0.160539	0.818117
10x-Multiome-Pbmc10k	combined	0	bindSC	0	0.54577	0.922122	0.0503847	0.983728	0.830464	0.2076	0.891484
10x-Multiome-Pbmc10k	combined	0	iNMF	0	0.547839	0.836676	0.133452	0.911502	0.710469	0.143901	0.840012
10x-Multiome-Pbmc10k	combined	0	iNMF	1	0.544979	0.743431	0.139193	0.870314	0.730478	0.14136	0.821073
10x-Multiome-Pbmc10k	combined	0	iNMF	2	0.575451	0.828041	0.087556	0.915509	0.738229	0.154338	0.84855
10x-Multiome-Pbmc10k	combined	0	iNMF	3	0.552925	0.855013	0.0799539	0.947177	0.745613	0.159542	0.87023
10x-Multiome-Pbmc10k	combined	0	iNMF	4	0.566846	0.811089	0.108036	0.926108	0.741851	0.154194	0.778013
10x-Multiome-Pbmc10k	combined	0	iNMF	5	0.53968	0.812616	0.109804	0.92576	0.677329	0.140692	0.85127
10x-Multiome-Pbmc10k	combined	0	iNMF	6	0.564726	0.790229	0.114043	0.9284	0.74118	0.153878	0.851869
10x-Multiome-Pbmc10k	combined	0	iNMF	7	0.574554	0.799017	0.101468	0.940552	0.747458	0.151626	0.804306
10x-Multiome-Pbmc10k	promoter	150000	CCA_anchor	0	0.61841	0.601707	0.0540612	0.981178	0.885622	0.285921	0.9522
10x-Multiome-Pbmc10k	promoter	150000	CCA_anchor	1	0.618502	0.601865	0.0540853	0.977716	0.885555	0.28587	0.952309
10x-Multiome-Pbmc10k	promoter	150000	CCA_anchor	2	0.618379	0.602095	0.0540609	0.978982	0.885527	0.285913	0.952361
10x-Multiome-Pbmc10k	promoter	150000	CCA_anchor	3	0.618285	0.602132	0.0542175	0.980014	0.885446	0.285884	0.952443
10x-Multiome-Pbmc10k	promoter	150000	CCA_anchor	4	0.618594	0.601571	0.0540285	0.979989	0.885661	0.285863	0.952323
10x-Multiome-Pbmc10k	promoter	150000	CCA_anchor	5	0.618613	0.601708	0.0540764	0.980258	0.885533	0.285831	0.95229
10x-Multiome-Pbmc10k	promoter	150000	CCA_anchor	6	0.618433	0.602086	0.0541595	0.97925	0.8856	0.285843	0.952305
10x-Multiome-Pbmc10k	promoter	150000	CCA_anchor	7	0.618502	0.601816	0.0540242	0.980126	0.885943	0.28589	0.952409
10x-Multiome-Pbmc10k	promoter	150000	GLUE	0	0.614079	0.883134	0.0513899	0.961979	0.862695	0.303325	0.920651
10x-Multiome-Pbmc10k	promoter	150000	GLUE	1	0.617527	0.876056	0.0388152	0.963926	0.873364	0.304125	0.918138
10x-Multiome-Pbmc10k	promoter	150000	GLUE	2	0.615167	0.908815	0.0378797	0.98845	0.868038	0.305588	0.902127
10x-Multiome-Pbmc10k	promoter	150000	GLUE	3	0.613164	0.879174	0.0557912	0.963307	0.867592	0.308059	0.910189
10x-Multiome-Pbmc10k	promoter	150000	GLUE	4	0.616242	0.913476	0.0384311	0.991091	0.875414	0.318895	0.905794
10x-Multiome-Pbmc10k	promoter	150000	GLUE	5	0.610167	0.886344	0.0556987	0.961425	0.867167	0.307031	0.934806
10x-Multiome-Pbmc10k	promoter	150000	GLUE	6	0.609548	0.872837	0.0617002	0.961291	0.861699	0.303783	0.91591
10x-Multiome-Pbmc10k	promoter	150000	GLUE	7	0.61214	0.892317	0.0340998	0.963684	0.872623	0.313444	0.937091
10x-Multiome-Pbmc10k	promoter	150000	Harmony	0	0.533927	0.581461	0.257064	0.758503	0.809402	0.322911	0.0514632
10x-Multiome-Pbmc10k	promoter	150000	LIGER	0	0.547324	0.800931	0.103056	0.917811	0.722243	0.150516	0.720525
10x-Multiome-Pbmc10k	promoter	150000	LIGER	1	0.577647	0.860301	0.0792441	0.931848	0.771242	0.171873	0.924391
10x-Multiome-Pbmc10k	promoter	150000	LIGER	2	0.596529	0.805936	0.0847953	0.916855	0.758116	0.156734	0.771117
10x-Multiome-Pbmc10k	promoter	150000	LIGER	3	0.540914	0.819542	0.098896	0.9289	0.68606	0.145199	0.802135
10x-Multiome-Pbmc10k	promoter	150000	LIGER	4	0.532594	0.784362	0.1079	0.901124	0.696259	0.144522	0.765863
10x-Multiome-Pbmc10k	promoter	150000	LIGER	5	0.552841	0.818346	0.107344	0.917943	0.696344	0.146814	0.744951
10x-Multiome-Pbmc10k	promoter	150000	LIGER	6	0.555082	0.787508	0.105277	0.876407	0.717961	0.143239	0.722661
10x-Multiome-Pbmc10k	promoter	150000	LIGER	7	0.568902	0.824761	0.0878766	0.914176	0.746094	0.154048	0.778216
10x-Multiome-Pbmc10k	promoter	150000	bindSC	0	0.529258	0.925006	0.0674373	0.97235	0.772504	0.176398	0.894322
10x-Multiome-Pbmc10k	promoter	150000	iNMF	0	0.54187	0.843851	0.113554	0.890921	0.700158	0.127275	0.795686
10x-Multiome-Pbmc10k	promoter	150000	iNMF	1	0.533603	0.837186	0.109196	0.896939	0.704967	0.144055	0.769705
10x-Multiome-Pbmc10k	promoter	150000	iNMF	2	0.53596	0.807128	0.123237	0.911276	0.689071	0.143988	0.830134
10x-Multiome-Pbmc10k	promoter	150000	iNMF	3	0.561484	0.836932	0.114702	0.89043	0.715497	0.13663	0.744773
10x-Multiome-Pbmc10k	promoter	150000	iNMF	4	0.551023	0.758262	0.1273	0.883557	0.731238	0.131454	0.761158
10x-Multiome-Pbmc10k	promoter	150000	iNMF	5	0.543337	0.840912	0.104746	0.920313	0.716551	0.138945	0.843991
10x-Multiome-Pbmc10k	promoter	150000	iNMF	6	0.505863	0.803871	0.153131	0.887591	0.686794	0.13187	0.739638
10x-Multiome-Pbmc10k	promoter	150000	iNMF	7	0.558397	0.857814	0.100436	0.952147	0.730353	0.140032	0.824767
Chen-2019	combined	0	CCA_anchor	0	0.521134	0.658138	0.126845	0.785546	0.677016	0.187668	0.941757
Chen-2019	combined	0	CCA_anchor	1	0.520894	0.658472	0.127517	0.773923	0.677187	0.188033	0.941458
Chen-2019	combined	0	CCA_anchor	2	0.521371	0.658702	0.126442	0.777996	0.676159	0.187836	0.941921
Chen-2019	combined	0	CCA_anchor	3	0.521263	0.657254	0.127438	0.790742	0.676762	0.187755	0.941815
Chen-2019	combined	0	CCA_anchor	4	0.521345	0.658682	0.126038	0.784683	0.677392	0.188111	0.942481
Chen-2019	combined	0	CCA_anchor	5	0.521182	0.657744	0.12717	0.781098	0.677044	0.187721	0.941585
Chen-2019	combined	0	CCA_anchor	6	0.52155	0.65781	0.126102	0.78514	0.678436	0.188004	0.94213
Chen-2019	combined	0	CCA_anchor	7	0.521388	0.658923	0.127894	0.783066	0.676572	0.187813	0.941231
Chen-2019	combined	0	GLUE	0	0.574506	0.953386	0.0355543	0.856528	0.781264	0.24125	0.917941
Chen-2019	combined	0	GLUE	1	0.575011	0.950011	0.0343821	0.85781	0.782387	0.249888	0.92384
Chen-2019	combined	0	GLUE	2	0.574466	0.955426	0.0365045	0.852547	0.782325	0.247441	0.924224
Chen-2019	combined	0	GLUE	3	0.572796	0.959819	0.0354754	0.854574	0.782532	0.247	0.920307
Chen-2019	combined	0	GLUE	4	0.574233	0.955714	0.0335114	0.857127	0.784662	0.248534	0.936165
Chen-2019	combined	0	GLUE	5	0.575638	0.942522	0.0344672	0.852517	0.783442	0.24904	0.907338
Chen-2019	combined	0	GLUE	6	0.573548	0.955278	0.0357318	0.855565	0.781216	0.251859	0.936397
Chen-2019	combined	0	GLUE	7	0.574576	0.952772	0.034997	0.854135	0.78171	0.246835	0.93197
Chen-2019	combined	0	Harmony	0	0.507475	0.822582	0.270409	0.734549	0.549861	0.178561	0.509143
Chen-2019	combined	0	LIGER	0	0.493754	0.869212	0.281928	0.723379	0.472216	0.0900662	0.941154
Chen-2019	combined	0	LIGER	1	0.493954	0.863061	0.281789	0.718567	0.47353	0.0903537	0.939729
Chen-2019	combined	0	LIGER	2	0.497604	0.882319	0.281477	0.731861	0.479983	0.0885134	0.919042
Chen-2019	combined	0	LIGER	3	0.49611	0.891498	0.28368	0.72688	0.474572	0.0895995	0.925132
Chen-2019	combined	0	LIGER	4	0.495122	0.876447	0.280319	0.736089	0.470615	0.0899351	0.912974
Chen-2019	combined	0	LIGER	5	0.501792	0.865798	0.269968	0.727741	0.485555	0.0903949	0.928611
Chen-2019	combined	0	LIGER	6	0.49571	0.874842	0.281464	0.722534	0.470874	0.095387	0.935484
Chen-2019	combined	0	LIGER	7	0.496753	0.856202	0.276706	0.728293	0.471247	0.0926363	0.928319
Chen-2019	combined	0	bindSC	0	0.510047	0.937497	0.158155	0.717739	0.589064	0.122777	0.942388
Chen-2019	combined	0	iNMF	0	0.489353	0.888702	0.32228	0.687988	0.435648	0.072656	0.907415
Chen-2019	combined	0	iNMF	1	0.4881	0.902478	0.316015	0.701741	0.435331	0.0759752	0.915042
Chen-2019	combined	0	iNMF	2	0.494122	0.893982	0.297331	0.688128	0.452569	0.0824649	0.947576
Chen-2019	combined	0	iNMF	3	0.491516	0.888093	0.311487	0.707295	0.450219	0.081761	0.925113
Chen-2019	combined	0	iNMF	4	0.490906	0.880566	0.32207	0.700095	0.441771	0.0738886	0.893331
Chen-2019	combined	0	iNMF	5	0.486095	0.88951	0.319835	0.695623	0.426078	0.071023	0.935842
Chen-2019	combined	0	iNMF	6	0.490271	0.865301	0.326376	0.698631	0.429476	0.0715067	0.927852
Chen-2019	combined	0	iNMF	7	0.495611	0.885312	0.305562	0.699729	0.45404	0.0831742	0.908965
Chen-2019	promoter	150000	CCA_anchor	0	0.515995	0.615438	0.169484	0.77147	0.664401	0.191731	0.907994
Chen-2019	promoter	150000	CCA_anchor	1	0.515848	0.615343	0.169889	0.771285	0.664699	0.191478	0.908248
Chen-2019	promoter	150000	CCA_anchor	2	0.515427	0.614607	0.169426	0.77391	0.66551	0.191565	0.908697
Chen-2019	promoter	150000	CCA_anchor	3	0.515977	0.614966	0.169326	0.777584	0.665097	0.191623	0.907408
Chen-2019	promoter	150000	CCA_anchor	4	0.515959	0.615896	0.168427	0.773174	0.664318	0.191221	0.908283
Chen-2019	promoter	150000	CCA_anchor	5	0.516095	0.614725	0.168839	0.776436	0.6647	0.191889	0.909137
Chen-2019	promoter	150000	CCA_anchor	6	0.515826	0.615934	0.171176	0.765018	0.66348	0.191235	0.907409
Chen-2019	promoter	150000	CCA_anchor	7	0.515716	0.615488	0.171268	0.777758	0.663499	0.191228	0.907416
Chen-2019	promoter	150000	GLUE	0	0.552414	0.843362	0.0982468	0.817572	0.726177	0.226358	0.930823
Chen-2019	promoter	150000	GLUE	1	0.567147	0.951121	0.0453341	0.848913	0.769769	0.235251	0.961382
Chen-2019	promoter	150000	GLUE	2	0.566773	0.939723	0.0504635	0.843636	0.763562	0.226189	0.955252
Chen-2019	promoter	150000	GLUE	3	0.55434	0.893152	0.0890484	0.825874	0.731433	0.23066	0.945301
Chen-2019	promoter	150000	GLUE	4	0.544495	0.813998	0.136405	0.797246	0.71085	0.222356	0.950251
Chen-2019	promoter	150000	GLUE	5	0.566615	0.936019	0.0452805	0.849174	0.764667	0.230932	0.941763
Chen-2019	promoter	150000	GLUE	6	0.552463	0.912751	0.0721854	0.840876	0.726031	0.220271	0.949875
Chen-2019	promoter	150000	GLUE	7	0.562984	0.911645	0.050194	0.828857	0.747009	0.216554	0.955756
Chen-2019	promoter	150000	Harmony	0	0.497411	0.503701	0.453959	0.467879	0.502509	0.168299	0.0039516
Chen-2019	promoter	150000	LIGER	0	0.48966	0.830143	0.387798	0.64289	0.366647	0.0528963	0.838995
Chen-2019	promoter	150000	LIGER	1	0.490188	0.81942	0.377958	0.657576	0.381056	0.0582606	0.818077
Chen-2019	promoter	150000	LIGER	2	0.488282	0.850847	0.378537	0.663971	0.391771	0.0630701	0.789034
Chen-2019	promoter	150000	LIGER	3	0.485966	0.82669	0.394412	0.638077	0.353734	0.0543808	0.835835
Chen-2019	promoter	150000	LIGER	4	0.48545	0.851538	0.3725	0.659067	0.380995	0.0605272	0.765501
Chen-2019	promoter	150000	LIGER	5	0.484077	0.824314	0.37892	0.642759	0.386918	0.0643023	0.881823
Chen-2019	promoter	150000	LIGER	6	0.48926	0.831955	0.383527	0.652041	0.374161	0.0558413	0.760971
Chen-2019	promoter	150000	LIGER	7	0.488095	0.822156	0.379231	0.647402	0.382034	0.0607591	0.831483
Chen-2019	promoter	150000	bindSC	0	0.502047	0.93394	0.217708	0.683851	0.509543	0.0978634	0.895893
Chen-2019	promoter	150000	iNMF	0	0.480706	0.849355	0.401425	0.620731	0.349915	0.0511491	0.843114
Chen-2019	promoter	150000	iNMF	1	0.485394	0.84411	0.405864	0.611335	0.367807	0.0520611	0.798591
Chen-2019	promoter	150000	iNMF	2	0.487001	0.86065	0.389769	0.636807	0.376546	0.056559	0.757532
Chen-2019	promoter	150000	iNMF	3	0.483411	0.875839	0.394817	0.646842	0.361605	0.0588689	0.887952
Chen-2019	promoter	150000	iNMF	4	0.485073	0.834607	0.408538	0.611213	0.370041	0.0526593	0.758787
Chen-2019	promoter	150000	iNMF	5	0.48031	0.825912	0.388444	0.636355	0.362203	0.0583882	0.782411
Chen-2019	promoter	150000	iNMF	6	0.486055	0.846573	0.394371	0.631461	0.366119	0.053499	0.838547
Chen-2019	promoter	150000	iNMF	7	0.48558	0.835171	0.397882	0.634637	0.361368	0.0571996	0.800287
Ma-2020	combined	0	CCA_anchor	0	0.540714	0.706818	0.081198	0.903379	0.692558	0.264104	0.959667
Ma-2020	combined	0	CCA_anchor	1	0.540792	0.706931	0.0810176	0.903773	0.692728	0.264123	0.959643
Ma-2020	combined	0	CCA_anchor	2	0.54083	0.706499	0.0813314	0.903093	0.693301	0.264192	0.959686
Ma-2020	combined	0	CCA_anchor	3	0.540911	0.706488	0.0811207	0.90518	0.693168	0.264141	0.959787
Ma-2020	combined	0	CCA_anchor	4	0.5407	0.707034	0.081318	0.905863	0.693068	0.264036	0.959773
Ma-2020	combined	0	CCA_anchor	5	0.540718	0.706536	0.0812597	0.904736	0.693465	0.263903	0.959657
Ma-2020	combined	0	CCA_anchor	6	0.540632	0.707109	0.0817373	0.904999	0.692229	0.263947	0.959614
Ma-2020	combined	0	CCA_anchor	7	0.540732	0.706976	0.0814457	0.905721	0.69261	0.264169	0.959835
Ma-2020	combined	0	GLUE	0	0.554581	0.949906	0.0497553	0.951904	0.740406	0.346134	0.896019
Ma-2020	combined	0	GLUE	1	0.5538	0.951574	0.0465373	0.950861	0.741497	0.351957	0.878631
Ma-2020	combined	0	GLUE	2	0.555972	0.952196	0.0477504	0.949428	0.742011	0.343054	0.86542
Ma-2020	combined	0	GLUE	3	0.552842	0.956901	0.0496113	0.952303	0.737039	0.342882	0.884288
Ma-2020	combined	0	GLUE	4	0.554425	0.954989	0.0470726	0.950567	0.740552	0.340603	0.891867
Ma-2020	combined	0	GLUE	5	0.554285	0.957016	0.0501058	0.950079	0.734063	0.338357	0.870836
Ma-2020	combined	0	GLUE	6	0.555711	0.949469	0.0472811	0.95113	0.742001	0.345368	0.888112
Ma-2020	combined	0	GLUE	7	0.553908	0.956232	0.0475431	0.94995	0.736776	0.335007	0.891747
Ma-2020	combined	0	Harmony	0	0.518818	0.882007	0.14908	0.921867	0.644028	0.273055	0.533321
Ma-2020	combined	0	LIGER	0	0.517667	0.936313	0.131209	0.88615	0.563679	0.169345	0.914879
Ma-2020	combined	0	LIGER	1	0.496591	0.930343	0.145546	0.864434	0.51379	0.141466	0.939133
Ma-2020	combined	0	LIGER	2	0.502547	0.939799	0.130997	0.871296	0.536879	0.151638	0.933692
Ma-2020	combined	0	LIGER	3	0.506722	0.947366	0.123944	0.877956	0.566498	0.169952	0.914787
Ma-2020	combined	0	LIGER	4	0.512396	0.928323	0.132914	0.874	0.55974	0.160043	0.936069
Ma-2020	combined	0	LIGER	5	0.505681	0.941393	0.148033	0.874242	0.524345	0.155661	0.910804
Ma-2020	combined	0	LIGER	6	0.509394	0.950338	0.125653	0.881835	0.558788	0.161603	0.958678
Ma-2020	combined	0	LIGER	7	0.513291	0.930246	0.128635	0.877273	0.561093	0.163	0.945035
Ma-2020	combined	0	bindSC	0	0.513125	0.951252	0.120436	0.851399	0.608739	0.173553	0.935565
Ma-2020	combined	0	iNMF	0	0.501415	0.906047	0.203235	0.856334	0.519043	0.117065	0.863412
Ma-2020	combined	0	iNMF	1	0.483139	0.91175	0.212252	0.858401	0.487765	0.116467	0.873381
Ma-2020	combined	0	iNMF	2	0.48012	0.934901	0.203913	0.784834	0.458624	0.0997585	0.899448
Ma-2020	combined	0	iNMF	3	0.498724	0.923498	0.207269	0.846174	0.489461	0.121837	0.927842
Ma-2020	combined	0	iNMF	4	0.500207	0.930458	0.178037	0.850678	0.522299	0.131667	0.839991
Ma-2020	combined	0	iNMF	5	0.498928	0.91626	0.232857	0.860015	0.501914	0.127032	0.904301
Ma-2020	combined	0	iNMF	6	0.490159	0.932994	0.17011	0.824283	0.484302	0.116795	0.901797
Ma-2020	combined	0	iNMF	7	0.498694	0.925814	0.197629	0.836153	0.516019	0.132265	0.915074
Ma-2020	promoter	150000	CCA_anchor	0	0.536312	0.681586	0.0880183	0.896924	0.690846	0.254936	0.95491
Ma-2020	promoter	150000	CCA_anchor	1	0.536201	0.681863	0.087819	0.89621	0.690613	0.255221	0.955004
Ma-2020	promoter	150000	CCA_anchor	2	0.536313	0.681987	0.0876519	0.897093	0.690493	0.255099	0.954746
Ma-2020	promoter	150000	CCA_anchor	3	0.536264	0.682652	0.0877776	0.896468	0.690034	0.255221	0.95493
Ma-2020	promoter	150000	CCA_anchor	4	0.536281	0.681278	0.088102	0.897382	0.691026	0.255367	0.954954
Ma-2020	promoter	150000	CCA_anchor	5	0.536311	0.681379	0.0882635	0.896684	0.690846	0.254977	0.954917
Ma-2020	promoter	150000	CCA_anchor	6	0.536283	0.682009	0.0882874	0.897853	0.690729	0.255185	0.954656
Ma-2020	promoter	150000	CCA_anchor	7	0.536318	0.681845	0.0883036	0.896031	0.690644	0.255157	0.954937
Ma-2020	promoter	150000	GLUE	0	0.555401	0.961179	0.0496177	0.951863	0.736982	0.335645	0.915102
Ma-2020	promoter	150000	GLUE	1	0.557321	0.957367	0.0478892	0.949185	0.738355	0.332081	0.919063
Ma-2020	promoter	150000	GLUE	2	0.552716	0.937389	0.0517198	0.949941	0.731726	0.329164	0.934258
Ma-2020	promoter	150000	GLUE	3	0.553628	0.935264	0.0542951	0.930809	0.732402	0.327186	0.92418
Ma-2020	promoter	150000	GLUE	4	0.555667	0.95998	0.0493958	0.949886	0.735654	0.329051	0.912159
Ma-2020	promoter	150000	GLUE	5	0.553607	0.959329	0.0518619	0.949652	0.731601	0.321576	0.922428
Ma-2020	promoter	150000	GLUE	6	0.556779	0.959743	0.0478492	0.950869	0.736912	0.330737	0.908733
Ma-2020	promoter	150000	GLUE	7	0.555476	0.933042	0.0528525	0.929087	0.731488	0.325358	0.925908
Ma-2020	promoter	150000	Harmony	0	0.508057	0.782044	0.253122	0.88372	0.555649	0.229235	0.140558
Ma-2020	promoter	150000	LIGER	0	0.504462	0.922085	0.179675	0.85701	0.513976	0.134807	0.765303
Ma-2020	promoter	150000	LIGER	1	0.496334	0.907379	0.214552	0.849062	0.477742	0.120035	0.828817
Ma-2020	promoter	150000	LIGER	2	0.496744	0.911306	0.199697	0.838828	0.496716	0.119621	0.809452
Ma-2020	promoter	150000	LIGER	3	0.498064	0.910483	0.202883	0.843445	0.506373	0.122895	0.786585
Ma-2020	promoter	150000	LIGER	4	0.491349	0.914374	0.212354	0.857274	0.467274	0.112189	0.832567
Ma-2020	promoter	150000	LIGER	5	0.500045	0.910678	0.216431	0.854185	0.474011	0.120581	0.823397
Ma-2020	promoter	150000	LIGER	6	0.497753	0.913305	0.197723	0.835965	0.501713	0.125451	0.813759
Ma-2020	promoter	150000	LIGER	7	0.500457	0.912674	0.196356	0.865006	0.502082	0.127448	0.853674
Ma-2020	promoter	150000	bindSC	0	0.510442	0.94429	0.140593	0.833429	0.585159	0.155424	0.931474
Ma-2020	promoter	150000	iNMF	0	0.486197	0.901156	0.207094	0.799243	0.454176	0.0976912	0.803731
Ma-2020	promoter	150000	iNMF	1	0.494056	0.865864	0.232806	0.775202	0.485629	0.104631	0.844358
Ma-2020	promoter	150000	iNMF	2	0.483708	0.872765	0.28254	0.816696	0.464329	0.100791	0.808881
Ma-2020	promoter	150000	iNMF	3	0.483756	0.884477	0.223507	0.797821	0.4739	0.102204	0.691808
Ma-2020	promoter	150000	iNMF	4	0.483836	0.892629	0.265169	0.822474	0.447828	0.096014	0.844495
Ma-2020	promoter	150000	iNMF	5	0.488556	0.902069	0.241458	0.812021	0.444527	0.0995519	0.871096
Ma-2020	promoter	150000	iNMF	6	0.495854	0.898595	0.217433	0.796829	0.47042	0.109627	0.904959
Ma-2020	promoter	150000	iNMF	7	0.479975	0.864927	0.263207	0.785752	0.437722	0.0886674	0.781829
Muto-2021	combined	0	CCA_anchor	0	0.69146	0.675455		0.98052	0.94115	0.441789	0.822998
Muto-2021	combined	0	CCA_anchor	1	0.691698	0.675792		0.980013	0.941345	0.442057	0.821505
Muto-2021	combined	0	CCA_anchor	2	0.691475	0.67572		0.980616	0.941185	0.441763	0.823459
Muto-2021	combined	0	CCA_anchor	3	0.691697	0.675218		0.980092	0.94105	0.442046	0.822719
Muto-2021	combined	0	CCA_anchor	4	0.691585	0.6758		0.980517	0.941105	0.441945	0.822412
Muto-2021	combined	0	CCA_anchor	5	0.691564	0.675004		0.980592	0.940992	0.441913	0.822833
Muto-2021	combined	0	CCA_anchor	6	0.691764	0.675722		0.979622	0.94127	0.441557	0.823122
Muto-2021	combined	0	CCA_anchor	7	0.691542	0.676059		0.980816	0.941027	0.44218	0.822792
Muto-2021	combined	0	GLUE	0	0.639806	0.906946		0.969187	0.941028	0.444334	0.87447
Muto-2021	combined	0	GLUE	1	0.643946	0.905908		0.968822	0.944209	0.441412	0.873152
Muto-2021	combined	0	GLUE	2	0.646911	0.917172		0.990447	0.943718	0.436749	0.852868
Muto-2021	combined	0	GLUE	3	0.644693	0.914657		0.990003	0.944224	0.441859	0.85947
Muto-2021	combined	0	GLUE	4	0.642393	0.940414		0.98913	0.94648	0.439607	0.865219
Muto-2021	combined	0	GLUE	5	0.640279	0.921211		0.990194	0.944177	0.436386	0.869115
Muto-2021	combined	0	GLUE	6	0.640778	0.918397		0.988602	0.942735	0.435382	0.873465
Muto-2021	combined	0	GLUE	7	0.638027	0.917608		0.988451	0.943476	0.439069	0.861257
Muto-2021	combined	0	Harmony	0	0.625361	0.839646		0.970788	0.937422	0.399119	0.358521
Muto-2021	combined	0	LIGER	0	0.636778	0.915573		0.974573	0.912345	0.191019	0.779541
Muto-2021	combined	0	LIGER	1	0.643347	0.872886		0.953342	0.912646	0.193487	0.670249
Muto-2021	combined	0	LIGER	2	0.628191	0.860211		0.967617	0.876112	0.176377	0.73129
Muto-2021	combined	0	LIGER	3	0.598313	0.859571		0.944685	0.8927	0.194511	0.744619
Muto-2021	combined	0	LIGER	4	0.637118	0.903131		0.961923	0.912859	0.192643	0.695433
Muto-2021	combined	0	LIGER	5	0.627752	0.876815		0.957938	0.888252	0.178382	0.777069
Muto-2021	combined	0	LIGER	6	0.614203	0.87886		0.966006	0.882097	0.187416	0.729566
Muto-2021	combined	0	LIGER	7	0.623255	0.879523		0.969029	0.891264	0.186177	0.744872
Muto-2021	combined	0	bindSC	0	0.56676	0.915054		0.977135	0.933136	0.254576	0.837134
Muto-2021	combined	0	iNMF	0	0.63066	0.881401		0.94283	0.88992	0.169484	0.806232
Muto-2021	combined	0	iNMF	1	0.621335	0.88763		0.955177	0.884215	0.162754	0.806841
Muto-2021	combined	0	iNMF	2	0.647887	0.921654		0.971494	0.896801	0.174412	0.831088
Muto-2021	combined	0	iNMF	3	0.613688	0.887643		0.957598	0.893409	0.180535	0.860734
Muto-2021	combined	0	iNMF	4	0.595872	0.920737		0.969283	0.880521	0.181173	0.876087
Muto-2021	combined	0	iNMF	5	0.638063	0.903914		0.957383	0.890618	0.168626	0.874213
Muto-2021	combined	0	iNMF	6	0.636562	0.887433		0.962278	0.879054	0.160724	0.837783
Muto-2021	combined	0	iNMF	7	0.632688	0.934031		0.96844	0.914087	0.191473	0.877193
Muto-2021	promoter	150000	CCA_anchor	0	0.69357	0.680049		0.981627	0.940027	0.439018	0.825887
Muto-2021	promoter	150000	CCA_anchor	1	0.693522	0.679192		0.981311	0.940097	0.438891	0.825188
Muto-2021	promoter	150000	CCA_anchor	2	0.693608	0.679186		0.981864	0.94008	0.438966	0.825208
Muto-2021	promoter	150000	CCA_anchor	3	0.693369	0.679377		0.981463	0.940005	0.43901	0.825753
Muto-2021	promoter	150000	CCA_anchor	4	0.693144	0.678578		0.980909	0.940125	0.43909	0.824912
Muto-2021	promoter	150000	CCA_anchor	5	0.693198	0.678821		0.981441	0.939658	0.438913	0.824742
Muto-2021	promoter	150000	CCA_anchor	6	0.693555	0.678998		0.982164	0.939922	0.43892	0.825012
Muto-2021	promoter	150000	CCA_anchor	7	0.693368	0.679917		0.981505	0.940028	0.438712	0.82517
Muto-2021	promoter	150000	GLUE	0	0.645558	0.926556		0.988119	0.944993	0.424617	0.890936
Muto-2021	promoter	150000	GLUE	1	0.639715	0.861484		0.989073	0.928395	0.421132	0.892465
Muto-2021	promoter	150000	GLUE	2	0.643958	0.876874		0.969259	0.931553	0.4171	0.871212
Muto-2021	promoter	150000	GLUE	3	0.647321	0.876651		0.971531	0.937944	0.433905	0.890279
Muto-2021	promoter	150000	GLUE	4	0.645177	0.919927		0.989659	0.94372	0.425562	0.890369
Muto-2021	promoter	150000	GLUE	5	0.642393	0.911016		0.969615	0.942289	0.428539	0.874065
Muto-2021	promoter	150000	GLUE	6	0.635892	0.881392		0.988421	0.930919	0.425992	0.893296
Muto-2021	promoter	150000	GLUE	7	0.647717	0.927312		0.987629	0.945146	0.425494	0.877292
Muto-2021	promoter	150000	Harmony	0	0.567374	0.653307		0.981739	0.910292	0.379853	0.106812
Muto-2021	promoter	150000	LIGER	0	0.627469	0.908456		0.97249	0.901074	0.165239	0.652184
Muto-2021	promoter	150000	LIGER	1	0.629446	0.858054		0.938288	0.875104	0.159003	0.681688
Muto-2021	promoter	150000	LIGER	2	0.623356	0.903236		0.96684	0.899145	0.17435	0.647193
Muto-2021	promoter	150000	LIGER	3	0.631288	0.874316		0.965456	0.888455	0.176588	0.699286
Muto-2021	promoter	150000	LIGER	4	0.597712	0.89004		0.964307	0.877299	0.168141	0.663986
Muto-2021	promoter	150000	LIGER	5	0.607497	0.878451		0.968334	0.881789	0.168998	0.692492
Muto-2021	promoter	150000	LIGER	6	0.637689	0.924654		0.968819	0.897966	0.167193	0.782774
Muto-2021	promoter	150000	LIGER	7	0.63009	0.911007		0.966682	0.897906	0.163795	0.67602
Muto-2021	promoter	150000	bindSC	0	0.558034	0.922545		0.974354	0.920842	0.231446	0.840997
Muto-2021	promoter	150000	iNMF	0	0.617736	0.912841		0.935827	0.876071	0.16541	0.880031
Muto-2021	promoter	150000	iNMF	1	0.618509	0.892806		0.963036	0.847236	0.153057	0.903434
Muto-2021	promoter	150000	iNMF	2	0.625504	0.907307		0.951202	0.886444	0.167467	0.861921
Muto-2021	promoter	150000	iNMF	3	0.613451	0.905151		0.954478	0.886737	0.156755	0.753566
Muto-2021	promoter	150000	iNMF	4	0.610156	0.922844		0.965847	0.894285	0.151937	0.832375
Muto-2021	promoter	150000	iNMF	5	0.617388	0.895128		0.947573	0.877194	0.139454	0.771603
Muto-2021	promoter	150000	iNMF	6	0.615171	0.918891		0.966563	0.880365	0.151953	0.850976
Muto-2021	promoter	150000	iNMF	7	0.589952	0.894077		0.967665	0.876577	0.156648	0.830119
Yao-2021	combined	0	CCA_anchor	0	0.555907	0.6958		0.969167	0.89346	0.395397	0.489545
Yao-2021	combined	0	CCA_anchor	1	0.560907	0.703478		0.973213	0.894258	0.395926	0.493738
Yao-2021	combined	0	CCA_anchor	2	0.556318	0.694608		0.97096	0.896032	0.396018	0.490742
Yao-2021	combined	0	CCA_anchor	3	0.559731	0.70122		0.968875	0.894191	0.396092	0.493233
Yao-2021	combined	0	CCA_anchor	4	0.555552	0.696233		0.972331	0.897539	0.396037	0.488163
Yao-2021	combined	0	CCA_anchor	5	0.557714	0.699153		0.972445	0.89436	0.395795	0.491907
Yao-2021	combined	0	CCA_anchor	6	0.558919	0.700721		0.970951	0.895914	0.396096	0.491512
Yao-2021	combined	0	CCA_anchor	7	0.559449	0.698878		0.970993	0.89456	0.396067	0.494924
Yao-2021	combined	0	GLUE	0	0.597428	0.924233		0.990591	0.954763	0.471177	0.871468
Yao-2021	combined	0	GLUE	1	0.603967	0.92155		0.990078	0.958123	0.473109	0.859977
Yao-2021	combined	0	GLUE	2	0.598637	0.937083		0.989262	0.951465	0.473298	0.883786
Yao-2021	combined	0	GLUE	3	0.599461	0.914908		0.991026	0.948382	0.472402	0.891918
Yao-2021	combined	0	GLUE	4	0.590514	0.89809		0.989773	0.948772	0.468775	0.878257
Yao-2021	combined	0	GLUE	5	0.596071	0.927242		0.992358	0.954854	0.472099	0.852382
Yao-2021	combined	0	GLUE	6	0.600355	0.910255		0.991983	0.961404	0.472417	0.830388
Yao-2021	combined	0	GLUE	7	0.594999	0.9227		0.991724	0.948418	0.46778	0.848979
Yao-2021	combined	0	Harmony	0	0.555017	0.797295		0.972862	0.845657	0.360032	0.174215
Yao-2021	combined	0	LIGER	0	0.605637	0.57072		0.814767	0.803012	0.208469	0.82496
Yao-2021	combined	0	LIGER	1	0.602178	0.544155		0.797712	0.789706	0.214508	0.838036
Yao-2021	combined	0	LIGER	2	0.634483	0.643001		0.799033	0.807812	0.205813	0.818956
Yao-2021	combined	0	LIGER	3	0.616281	0.594862		0.799092	0.794033	0.204696	0.818221
Yao-2021	combined	0	LIGER	4	0.605217	0.646783		0.798969	0.795255	0.217244	0.832727
Yao-2021	combined	0	LIGER	5	0.621563	0.572702		0.814401	0.816981	0.208683	0.816037
Yao-2021	combined	0	LIGER	6	0.614939	0.659362		0.809899	0.798233	0.211078	0.828278
Yao-2021	combined	0	LIGER	7	0.628178	0.59447		0.808351	0.794564	0.190834	0.803691
Yao-2021	combined	0	iNMF	0	0.603261	0.605916		0.790101	0.791756	0.213163	0.853156
Yao-2021	combined	0	iNMF	1	0.603169	0.577287		0.799528	0.803048	0.195302	0.845273
Yao-2021	combined	0	iNMF	2	0.597182	0.698337		0.796752	0.787051	0.210007	0.869244
Yao-2021	combined	0	iNMF	3	0.603209	0.559348		0.779784	0.78684	0.195722	0.840643
Yao-2021	combined	0	iNMF	4	0.606851	0.644958		0.804985	0.787192	0.207698	0.878385
Yao-2021	combined	0	iNMF	5	0.57659	0.458923		0.809338	0.783699	0.188538	0.845943
Yao-2021	combined	0	iNMF	6	0.607549	0.678752		0.815197	0.793935	0.211961	0.876288
Yao-2021	combined	0	iNMF	7	0.618102	0.597206		0.799964	0.794581	0.200877	0.862235
Yao-2021	promoter	150000	CCA_anchor	0	0.541155	0.648807		0.976147	0.896347	0.394995	0.38472
Yao-2021	promoter	150000	CCA_anchor	1	0.536769	0.643157		0.97373	0.89175	0.394182	0.383755
Yao-2021	promoter	150000	CCA_anchor	2	0.539505	0.646869		0.973253	0.892244	0.393893	0.388382
Yao-2021	promoter	150000	CCA_anchor	3	0.54003	0.647484		0.971275	0.890416	0.39374	0.388622
Yao-2021	promoter	150000	CCA_anchor	4	0.545067	0.653075		0.974624	0.894866	0.395787	0.396054
Yao-2021	promoter	150000	CCA_anchor	5	0.539333	0.643587		0.97148	0.896635	0.393845	0.382286
Yao-2021	promoter	150000	CCA_anchor	6	0.540403	0.649286		0.972099	0.892841	0.393342	0.387039
Yao-2021	promoter	150000	CCA_anchor	7	0.538733	0.644954		0.971157	0.8942	0.393589	0.382717
Yao-2021	promoter	150000	GLUE	0	0.587639	0.90672		0.989821	0.939481	0.461805	0.892765
Yao-2021	promoter	150000	GLUE	1	0.581328	0.898309		0.991355	0.943322	0.462304	0.825285
Yao-2021	promoter	150000	GLUE	2	0.576189	0.830325		0.991239	0.931114	0.468846	0.891738
Yao-2021	promoter	150000	GLUE	3	0.575959	0.838656		0.982866	0.930207	0.467891	0.893252
Yao-2021	promoter	150000	GLUE	4	0.579834	0.854722		0.991416	0.940855	0.467365	0.895609
Yao-2021	promoter	150000	GLUE	5	0.581949	0.89431		0.990148	0.933674	0.453892	0.862081
Yao-2021	promoter	150000	GLUE	6	0.58303	0.868644		0.990601	0.937582	0.470946	0.906378
Yao-2021	promoter	150000	GLUE	7	0.591226	0.920227		0.988178	0.954334	0.469898	0.86919
Yao-2021	promoter	150000	Harmony	0	0.512853	0.632935		0.920874	0.776655	0.351993	0.0366338
Yao-2021	promoter	150000	LIGER	0	0.597925	0.621142		0.77055	0.73503	0.206092	0.854348
Yao-2021	promoter	150000	LIGER	1	0.582407	0.592202		0.746142	0.721701	0.20698	0.838516
Yao-2021	promoter	150000	LIGER	2	0.576126	0.519368		0.74194	0.720322	0.195613	0.860097
Yao-2021	promoter	150000	LIGER	3	0.598794	0.603534		0.765614	0.732618	0.205097	0.819342
Yao-2021	promoter	150000	LIGER	4	0.578109	0.618872		0.757289	0.728027	0.187359	0.787483
Yao-2021	promoter	150000	LIGER	5	0.566523	0.525151		0.735012	0.71678	0.190329	0.816122
Yao-2021	promoter	150000	LIGER	6	0.570659	0.484772		0.733144	0.718581	0.180034	0.800065
Yao-2021	promoter	150000	LIGER	7	0.574105	0.567264		0.748836	0.719379	0.187662	0.855997
Yao-2021	promoter	150000	iNMF	0	0.542939	0.553425		0.728354	0.711075	0.178888	0.839132
Yao-2021	promoter	150000	iNMF	1	0.549562	0.499458		0.737271	0.715392	0.185049	0.822168
Yao-2021	promoter	150000	iNMF	2	0.546764	0.48677		0.743087	0.709709	0.180784	0.82569
Yao-2021	promoter	150000	iNMF	3	0.557742	0.567867		0.73886	0.714897	0.194849	0.804348
Yao-2021	promoter	150000	iNMF	4	0.558556	0.566062		0.733311	0.696603	0.186158	0.843628
Yao-2021	promoter	150000	iNMF	5	0.575031	0.532649		0.750385	0.707404	0.181667	0.83246
Yao-2021	promoter	150000	iNMF	6	0.550567	0.679777		0.729386	0.680902	0.19267	0.878361
Yao-2021	promoter	150000	iNMF	7	0.556033	0.545809		0.755993	0.717869	0.192809	0.838058

## Sheet: Subsample
dataset	subsample_size	subsample_seed	method	seed	avg_silhouette_width	avg_silhouette_width_batch	foscttm	graph_connectivity	mean_average_precision	neighbor_conservation	seurat_alignment_score	feature_consistency
10x-Multiome-Pbmc10k	250	0	CCA_anchor	0	0.517238	0.606645	0.10904	0.95036	0.767247	0.183317	0.9384
10x-Multiome-Pbmc10k	250	0	GLUE	0	0.502843	0.933007	0.202704	0.895343	0.704142	0.132302	1	0.439931
10x-Multiome-Pbmc10k	250	0	Harmony	0	0.505517	0.672655	0.19624	0.73425	0.800883	0.217063	0.1768
10x-Multiome-Pbmc10k	250	0	LIGER	0	0.440158	0.650465	0.35356	0.725286	0.604092	0.0864524	0.3688
10x-Multiome-Pbmc10k	250	0	bindSC	0	0.486378	0.917159	0.142328	0.916562	0.649917	0.0765476	1
10x-Multiome-Pbmc10k	250	0	iNMF	0	0.487563	0.773091	0.215688	0.818892	0.716239	0.0983492	0.8376
10x-Multiome-Pbmc10k	250	0	LIGER_FiG	0	0.436881	0.679094	0.185456	0.864115	0.744603	0.122532	0.7768
10x-Multiome-Pbmc10k	250	0	MMD_MA	0	0.451742	0.689963	0.31192	0.612617	0.499756	0.0654365	0.9824
10x-Multiome-Pbmc10k	250	0	Pamona	0	0.345774	0.686673	0.48696	0.610484	0.418244	0.080619	1
10x-Multiome-Pbmc10k	250	0	UnionCom	0	0.419199	0.622896	0.507104	0.454919	0.451456	0.0789365	0.3616
10x-Multiome-Pbmc10k	250	0	iNMF_FiG	0	0.458591	0.642074	0.251984	0.828034	0.762639	0.119865	0.3088
10x-Multiome-Pbmc10k	250	1	CCA_anchor	0	0.532683	0.63683	0.104328	0.959381	0.761653	0.185619	0.9816
10x-Multiome-Pbmc10k	250	1	GLUE	0	0.508752	0.939989	0.20004	0.917331	0.715681	0.154206	1	0.436099
10x-Multiome-Pbmc10k	250	1	Harmony	0	0.506081	0.710874	0.20824	0.71875	0.800333	0.241016	0.0512
10x-Multiome-Pbmc10k	250	1	LIGER	0	0.47282	0.650221	0.297928	0.769725	0.721597	0.113429	0.4472
10x-Multiome-Pbmc10k	250	1	bindSC	0	0.497924	0.929122	0.143968	0.942388	0.665886	0.0767857	1
10x-Multiome-Pbmc10k	250	1	iNMF	0	0.465775	0.704096	0.280464	0.827446	0.714411	0.112746	0.3336
10x-Multiome-Pbmc10k	250	1	LIGER_FiG	0	0.492349	0.689161	0.198752	0.838843	0.736031	0.129492	0.6752
10x-Multiome-Pbmc10k	250	1	MMD_MA	0	0.417703	0.703203	0.34524	0.561776	0.47175	0.062127	0.96
10x-Multiome-Pbmc10k	250	1	Pamona	0	0.327944	0.715243	0.493048	0.585444	0.382192	0.0807619	1
10x-Multiome-Pbmc10k	250	1	UnionCom	0	0.367697	0.67363	0.49488	0.503058	0.445469	0.0965635	0.4344
10x-Multiome-Pbmc10k	250	1	iNMF_FiG	0	0.478592	0.763101	0.232816	0.820146	0.701631	0.108159	0.556
10x-Multiome-Pbmc10k	250	2	CCA_anchor	0	0.529383	0.592331	0.102392	0.987093	0.793106	0.174333	0.9608
10x-Multiome-Pbmc10k	250	2	GLUE	0	0.510384	0.909712	0.215152	0.909649	0.705969	0.138897	1	0.434967
10x-Multiome-Pbmc10k	250	2	Harmony	0	0.509578	0.679735	0.226168	0.760886	0.805128	0.230817	0.0832
10x-Multiome-Pbmc10k	250	2	LIGER	0	0.444419	0.574288	0.352984	0.785138	0.634708	0.102833	0.5008
10x-Multiome-Pbmc10k	250	2	bindSC	0	0.487569	0.905811	0.14404	0.972436	0.653922	0.073746	1
10x-Multiome-Pbmc10k	250	2	iNMF	0	0.492608	0.645583	0.2384	0.842575	0.740786	0.102976	0.3616
10x-Multiome-Pbmc10k	250	2	LIGER_FiG	0	0.477084	0.681639	0.238216	0.786479	0.722631	0.124119	0.512
10x-Multiome-Pbmc10k	250	2	MMD_MA	0	0.439489	0.661145	0.308024	0.609326	0.488831	0.0673413	0.9184
10x-Multiome-Pbmc10k	250	2	Pamona	0	0.333352	0.615907	0.487408	0.524049	0.400033	0.0609921	1
10x-Multiome-Pbmc10k	250	2	UnionCom	0	0.379344	0.572999	0.47748	0.490446	0.444558	0.0711032	0.5392
10x-Multiome-Pbmc10k	250	2	iNMF_FiG	0	0.523741	0.660342	0.213216	0.806522	0.776289	0.122857	0.612
10x-Multiome-Pbmc10k	250	3	CCA_anchor	0	0.526971	0.59623	0.110968	0.969507	0.785056	0.164603	0.9584
10x-Multiome-Pbmc10k	250	3	GLUE	0	0.50961	0.918902	0.225544	0.935406	0.735269	0.137976	1	0.431853
10x-Multiome-Pbmc10k	250	3	Harmony	0	0.512153	0.71757	0.207848	0.750466	0.815664	0.223016	0.1064
10x-Multiome-Pbmc10k	250	3	LIGER	0	0.458175	0.608592	0.333856	0.777181	0.742731	0.110778	0.4856
10x-Multiome-Pbmc10k	250	3	bindSC	0	0.488852	0.91255	0.164472	0.903439	0.670103	0.0690476	1
10x-Multiome-Pbmc10k	250	3	iNMF	0	0.471134	0.694181	0.262656	0.876235	0.677683	0.105516	0.5272
10x-Multiome-Pbmc10k	250	3	LIGER_FiG	0	0.471191	0.637812	0.245256	0.810502	0.761775	0.118325	0.6776
10x-Multiome-Pbmc10k	250	3	MMD_MA	0	0.438773	0.649264	0.347208	0.604021	0.500597	0.0693095	0.8968
10x-Multiome-Pbmc10k	250	3	Pamona	0	0.349236	0.678772	0.482624	0.573041	0.397239	0.0759841	1
10x-Multiome-Pbmc10k	250	3	UnionCom	0	0.362901	0.596485	0.501328	0.48358	0.465847	0.0918016	0.4656
10x-Multiome-Pbmc10k	250	3	iNMF_FiG	0	0.467294	0.707899	0.280872	0.805522	0.705517	0.10669	0.584
10x-Multiome-Pbmc10k	250	4	CCA_anchor	0	0.5387	0.613524	0.103808	0.965055	0.783089	0.174897	0.956
10x-Multiome-Pbmc10k	250	4	GLUE	0	0.512905	0.912311	0.21324	0.888021	0.722003	0.153762	1	0.434597
10x-Multiome-Pbmc10k	250	4	Harmony	0	0.520999	0.750905	0.203752	0.722073	0.841881	0.236667	0.1224
10x-Multiome-Pbmc10k	250	4	LIGER	0	0.453374	0.676219	0.350032	0.877465	0.718361	0.111294	0.456
10x-Multiome-Pbmc10k	250	4	bindSC	0	0.498082	0.931361	0.142	0.923069	0.683847	0.090381	1
10x-Multiome-Pbmc10k	250	4	iNMF	0	0.479122	0.680432	0.248824	0.790202	0.784475	0.116857	0.276
10x-Multiome-Pbmc10k	250	4	LIGER_FiG	0	0.513349	0.75877	0.19076	0.915951	0.767983	0.123238	0.9016
10x-Multiome-Pbmc10k	250	4	MMD_MA	0	0.456689	0.630034	0.353976	0.596706	0.517131	0.0753571	0.84
10x-Multiome-Pbmc10k	250	4	Pamona	0	0.373711	0.693374	0.482872	0.727459	0.429761	0.0670556	1
10x-Multiome-Pbmc10k	250	4	UnionCom	0	0.395897	0.636635	0.501672	0.478348	0.463236	0.0801905	0.4584
10x-Multiome-Pbmc10k	250	4	iNMF_FiG	0	0.483506	0.772336	0.223552	0.907397	0.746964	0.12827	0.7384
10x-Multiome-Pbmc10k	250	5	CCA_anchor	0	0.519335	0.638711	0.105128	0.996528	0.732731	0.162786	0.952
10x-Multiome-Pbmc10k	250	5	GLUE	0	0.501677	0.922478	0.215992	0.872334	0.713181	0.136841	1	0.426125
10x-Multiome-Pbmc10k	250	5	Harmony	0	0.504005	0.694047	0.23012	0.730668	0.81015	0.230262	0.0608
10x-Multiome-Pbmc10k	250	5	LIGER	0	0.468865	0.702353	0.315528	0.789402	0.717289	0.106802	0.5592
10x-Multiome-Pbmc10k	250	5	bindSC	0	0.48536	0.907082	0.126648	0.906205	0.640031	0.0853492	1
10x-Multiome-Pbmc10k	250	5	iNMF	0	0.518643	0.684104	0.224736	0.873737	0.785083	0.125976	0.3424
10x-Multiome-Pbmc10k	250	5	LIGER_FiG	0	0.468528	0.613509	0.333368	0.757205	0.739911	0.114238	0.54
10x-Multiome-Pbmc10k	250	5	MMD_MA	0	0.431092	0.681562	0.344504	0.615754	0.490892	0.0616984	0.9584
10x-Multiome-Pbmc10k	250	5	Pamona	0	0.336406	0.696709	0.485128	0.563884	0.375894	0.0775556	1
10x-Multiome-Pbmc10k	250	5	UnionCom	0	0.380822	0.563749	0.506944	0.523728	0.458503	0.0929444	0.5224
10x-Multiome-Pbmc10k	250	5	iNMF_FiG	0	0.488771	0.684159	0.222336	0.812951	0.730836	0.112849	0.7752
10x-Multiome-Pbmc10k	250	6	CCA_anchor	0	0.523094	0.583545	0.106256	0.973623	0.737083	0.184016	0.9512
10x-Multiome-Pbmc10k	250	6	GLUE	0	0.50725	0.909738	0.203432	0.902614	0.693678	0.146683	1	0.440329
10x-Multiome-Pbmc10k	250	6	Harmony	0	0.520536	0.666976	0.203632	0.754037	0.807939	0.241524	0.0904
10x-Multiome-Pbmc10k	250	6	LIGER	0	0.499904	0.666901	0.3072	0.804467	0.713736	0.119357	0.4912
10x-Multiome-Pbmc10k	250	6	bindSC	0	0.502314	0.891413	0.150296	0.910598	0.636933	0.0753651	1
10x-Multiome-Pbmc10k	250	6	iNMF	0	0.467533	0.739924	0.215888	0.862534	0.719464	0.122841	0.6072
10x-Multiome-Pbmc10k	250	6	LIGER_FiG	0	0.470184	0.698217	0.198056	0.919725	0.738067	0.13019	0.7232
10x-Multiome-Pbmc10k	250	6	MMD_MA	0	0.429048	0.610548	0.384624	0.622177	0.434294	0.0633413	0.8864
10x-Multiome-Pbmc10k	250	6	Pamona	0	0.370342	0.579816	0.483568	0.625436	0.371097	0.0814603	1
10x-Multiome-Pbmc10k	250	6	UnionCom	0	0.456337	0.601732	0.501896	0.499823	0.459414	0.0974444	0.3456
10x-Multiome-Pbmc10k	250	6	iNMF_FiG	0	0.516303	0.735224	0.187664	0.874284	0.762197	0.127746	0.7816
10x-Multiome-Pbmc10k	250	7	CCA_anchor	0	0.520981	0.597749	0.110768	0.942221	0.716775	0.167754	0.9552
10x-Multiome-Pbmc10k	250	7	GLUE	0	0.506688	0.939717	0.219568	0.887269	0.656836	0.134643	1	0.440569
10x-Multiome-Pbmc10k	250	7	Harmony	0	0.511216	0.717977	0.18436	0.837963	0.788744	0.235532	0.1528
10x-Multiome-Pbmc10k	250	7	LIGER	0	0.468066	0.735284	0.310464	0.808656	0.669694	0.109032	0.5416
10x-Multiome-Pbmc10k	250	7	bindSC	0	0.496953	0.921252	0.1496	0.943254	0.633178	0.0858254	0.9984
10x-Multiome-Pbmc10k	250	7	iNMF	0	0.466202	0.725014	0.25408	0.835683	0.663475	0.108159	0.5392
10x-Multiome-Pbmc10k	250	7	LIGER_FiG	0	0.465582	0.70685	0.174816	0.838695	0.673058	0.11527	0.7816
10x-Multiome-Pbmc10k	250	7	MMD_MA	0	0.455154	0.656362	0.370616	0.544401	0.448992	0.0685397	0.9
10x-Multiome-Pbmc10k	250	7	Pamona	0	0.382304	0.640592	0.486016	0.656822	0.372056	0.0774048	1
10x-Multiome-Pbmc10k	250	7	UnionCom	0	0.427407	0.640924	0.494048	0.449028	0.458683	0.0841429	0.364
10x-Multiome-Pbmc10k	250	7	iNMF_FiG	0	0.485195	0.787154	0.186776	0.795751	0.698647	0.117151	0.8608
10x-Multiome-Pbmc10k	500	0	CCA_anchor	0	0.538007	0.627172	0.083964	0.898226	0.798007	0.184117	0.9622
10x-Multiome-Pbmc10k	500	0	GLUE	0	0.525532	0.952209	0.141614	0.923869	0.771564	0.199843	1	0.54562
10x-Multiome-Pbmc10k	500	0	Harmony	0	0.519823	0.631607	0.178218	0.68588	0.821514	0.234022	0.0408
10x-Multiome-Pbmc10k	500	0	LIGER	0	0.527939	0.808907	0.1176	0.894676	0.770955	0.141196	0.8832
10x-Multiome-Pbmc10k	500	0	bindSC	0	0.509382	0.924838	0.119966	0.925794	0.72019	0.111185	0.9538
10x-Multiome-Pbmc10k	500	0	iNMF	0	0.505674	0.771084	0.19675	0.806607	0.744211	0.125616	0.5988
10x-Multiome-Pbmc10k	500	0	LIGER_FiG	0	0.507709	0.739559	0.157244	0.819167	0.762552	0.138566	0.794
10x-Multiome-Pbmc10k	500	0	MMD_MA	0	0.471831	0.696318	0.278538	0.658447	0.563451	0.0984946	0.8656
10x-Multiome-Pbmc10k	500	0	Pamona	0	0.403273	0.667909	0.496396	0.517187	0.437352	0.0724781	0.9802
10x-Multiome-Pbmc10k	500	0	UnionCom	0	0.439476	0.617617	0.548712	0.457079	0.50527	0.101156	0.5632
10x-Multiome-Pbmc10k	500	0	iNMF_FiG	0	0.540298	0.796348	0.16458	0.831711	0.797868	0.143042	0.8236
10x-Multiome-Pbmc10k	500	1	CCA_anchor	0	0.561409	0.635104	0.091422	0.929843	0.803676	0.20537	0.975
10x-Multiome-Pbmc10k	500	1	GLUE	0	0.534055	0.960714	0.138924	0.928168	0.791261	0.199785	1	0.541767
10x-Multiome-Pbmc10k	500	1	Harmony	0	0.519551	0.666902	0.188676	0.735333	0.811664	0.260389	0.0524
10x-Multiome-Pbmc10k	500	1	LIGER	0	0.550874	0.800234	0.156712	0.81799	0.738677	0.143335	0.7494
10x-Multiome-Pbmc10k	500	1	bindSC	0	0.512544	0.928457	0.109262	0.916374	0.736844	0.119367	0.9694
10x-Multiome-Pbmc10k	500	1	iNMF	0	0.53644	0.800896	0.196748	0.835076	0.771982	0.146847	0.7078
10x-Multiome-Pbmc10k	500	1	LIGER_FiG	0	0.561172	0.743766	0.166044	0.877871	0.717638	0.150088	0.7222
10x-Multiome-Pbmc10k	500	1	MMD_MA	0	0.477643	0.649181	0.318144	0.577983	0.544337	0.097784	0.8384
10x-Multiome-Pbmc10k	500	1	Pamona	0	0.427259	0.68499	0.489482	0.506496	0.508077	0.102616	0.9172
10x-Multiome-Pbmc10k	500	1	UnionCom	0	0.42234	0.579557	0.4902	0.550493	0.542327	0.115474	0.5136
10x-Multiome-Pbmc10k	500	1	iNMF_FiG	0	0.511112	0.783839	0.25339	0.805586	0.783421	0.145218	0.5084
10x-Multiome-Pbmc10k	500	2	CCA_anchor	0	0.563671	0.584911	0.072966	0.97019	0.82344	0.200862	0.9644
10x-Multiome-Pbmc10k	500	2	GLUE	0	0.532534	0.936125	0.12557	0.945756	0.788192	0.19331	1	0.556885
10x-Multiome-Pbmc10k	500	2	Harmony	0	0.529741	0.679574	0.154306	0.737325	0.823645	0.249076	0.1018
10x-Multiome-Pbmc10k	500	2	LIGER	0	0.515658	0.730379	0.220554	0.804229	0.735526	0.131597	0.7476
10x-Multiome-Pbmc10k	500	2	bindSC	0	0.506839	0.923436	0.11982	0.964762	0.725209	0.106577	0.9768
10x-Multiome-Pbmc10k	500	2	iNMF	0	0.480341	0.749337	0.22692	0.817096	0.660383	0.119623	0.7502
10x-Multiome-Pbmc10k	500	2	LIGER_FiG	0	0.514357	0.630452	0.23707	0.81341	0.716544	0.136204	0.5976
10x-Multiome-Pbmc10k	500	2	MMD_MA	0	0.470896	0.683634	0.251448	0.672016	0.547584	0.0968751	0.8316
10x-Multiome-Pbmc10k	500	2	Pamona	0	0.432114	0.630171	0.495722	0.519946	0.463495	0.0774899	0.94
10x-Multiome-Pbmc10k	500	2	UnionCom	0	0.450353	0.615909	0.494066	0.528525	0.524384	0.0990876	0.5484
10x-Multiome-Pbmc10k	500	2	iNMF_FiG	0	0.547591	0.840192	0.120036	0.892308	0.793679	0.145082	0.8652
10x-Multiome-Pbmc10k	500	3	CCA_anchor	0	0.56883	0.609961	0.080304	0.958267	0.834801	0.196675	0.9642
10x-Multiome-Pbmc10k	500	3	GLUE	0	0.526128	0.950802	0.148742	0.98785	0.780599	0.195369	1	0.537476
10x-Multiome-Pbmc10k	500	3	Harmony	0	0.52051	0.673727	0.170976	0.695935	0.804448	0.243213	0.0612
10x-Multiome-Pbmc10k	500	3	LIGER	0	0.507601	0.684706	0.239928	0.769278	0.698533	0.115778	0.7548
10x-Multiome-Pbmc10k	500	3	bindSC	0	0.513611	0.911307	0.109156	0.924828	0.751152	0.115754	0.9614
10x-Multiome-Pbmc10k	500	3	iNMF	0	0.536115	0.723193	0.229184	0.874931	0.771308	0.131155	0.5812
10x-Multiome-Pbmc10k	500	3	LIGER_FiG	0	0.476514	0.645494	0.1805	0.840735	0.721935	0.124961	0.8054
10x-Multiome-Pbmc10k	500	3	MMD_MA	0	0.464778	0.615696	0.330114	0.579504	0.507866	0.0896647	0.9106
10x-Multiome-Pbmc10k	500	3	Pamona	0	0.374741	0.595908	0.453682	0.602473	0.478475	0.097009	0.8984
10x-Multiome-Pbmc10k	500	3	UnionCom	0	0.445286	0.57475	0.480962	0.51625	0.527187	0.100636	0.463
10x-Multiome-Pbmc10k	500	3	iNMF_FiG	0	0.501766	0.794516	0.162756	0.850975	0.724022	0.117312	0.7792
10x-Multiome-Pbmc10k	500	4	CCA_anchor	0	0.563531	0.602854	0.077488	0.908017	0.836622	0.207635	0.9672
10x-Multiome-Pbmc10k	500	4	GLUE	0	0.533202	0.960414	0.133728	0.914374	0.814215	0.215247	1	0.554126
10x-Multiome-Pbmc10k	500	4	Harmony	0	0.521522	0.680464	0.183262	0.745062	0.810757	0.251202	0.0474
10x-Multiome-Pbmc10k	500	4	LIGER	0	0.499297	0.662705	0.18771	0.828106	0.734952	0.138978	0.7718
10x-Multiome-Pbmc10k	500	4	bindSC	0	0.510922	0.926386	0.103	0.880834	0.742003	0.1181	0.962
10x-Multiome-Pbmc10k	500	4	iNMF	0	0.498733	0.69132	0.210088	0.771937	0.723252	0.144625	0.4444
10x-Multiome-Pbmc10k	500	4	LIGER_FiG	0	0.472025	0.760567	0.189072	0.788699	0.741748	0.135973	0.7394
10x-Multiome-Pbmc10k	500	4	MMD_MA	0	0.499479	0.642946	0.258548	0.658743	0.598368	0.106614	0.824
10x-Multiome-Pbmc10k	500	4	Pamona	0	0.405117	0.669862	0.473466	0.544996	0.472828	0.0886313	0.9192
10x-Multiome-Pbmc10k	500	4	UnionCom	0	0.45443	0.598101	0.50555	0.542746	0.505385	0.108053	0.6044
10x-Multiome-Pbmc10k	500	4	iNMF_FiG	0	0.497771	0.729941	0.247104	0.858815	0.7176	0.133168	0.5168
10x-Multiome-Pbmc10k	500	5	CCA_anchor	0	0.566097	0.628639	0.077452	0.974089	0.812175	0.19817	0.966
10x-Multiome-Pbmc10k	500	5	GLUE	0	0.526862	0.960068	0.141388	0.932895	0.76058	0.198	1	0.540946
10x-Multiome-Pbmc10k	500	5	Harmony	0	0.519426	0.694068	0.220426	0.788727	0.798064	0.251378	0.0954
10x-Multiome-Pbmc10k	500	5	LIGER	0	0.463256	0.674992	0.319256	0.805859	0.697982	0.125613	0.5552
10x-Multiome-Pbmc10k	500	5	bindSC	0	0.506704	0.925844	0.108868	0.944581	0.73172	0.111082	0.9582
10x-Multiome-Pbmc10k	500	5	iNMF	0	0.524341	0.821906	0.193404	0.870323	0.752233	0.129372	0.7008
10x-Multiome-Pbmc10k	500	5	LIGER_FiG	0	0.473765	0.695848	0.275664	0.824037	0.684654	0.131864	0.5378
10x-Multiome-Pbmc10k	500	5	MMD_MA	0	0.470099	0.652836	0.317992	0.587918	0.536219	0.0938976	0.8298
10x-Multiome-Pbmc10k	500	5	Pamona	0	0.37611	0.648401	0.438232	0.53597	0.466365	0.080783	0.9374
10x-Multiome-Pbmc10k	500	5	UnionCom	0	0.440267	0.622759	0.460796	0.575781	0.522486	0.105336	0.5872
10x-Multiome-Pbmc10k	500	5	iNMF_FiG	0	0.505484	0.779478	0.224072	0.826188	0.758729	0.134156	0.6488
10x-Multiome-Pbmc10k	500	6	CCA_anchor	0	0.572817	0.591762	0.079468	0.970069	0.844183	0.20871	0.951
10x-Multiome-Pbmc10k	500	6	GLUE	0	0.533091	0.952478	0.144874	0.97205	0.81155	0.205895	1	0.555638
10x-Multiome-Pbmc10k	500	6	Harmony	0	0.530994	0.639507	0.166642	0.734456	0.834712	0.259189	0.0792
10x-Multiome-Pbmc10k	500	6	LIGER	0	0.538567	0.679818	0.239056	0.851925	0.76109	0.143249	0.6606
10x-Multiome-Pbmc10k	500	6	bindSC	0	0.518314	0.906181	0.104724	0.929596	0.737755	0.119795	0.9474
10x-Multiome-Pbmc10k	500	6	iNMF	0	0.506325	0.628143	0.226952	0.77594	0.714659	0.128713	0.4746
10x-Multiome-Pbmc10k	500	6	LIGER_FiG	0	0.54921	0.753028	0.14532	0.878458	0.789796	0.151533	0.7388
10x-Multiome-Pbmc10k	500	6	MMD_MA	0	0.49424	0.672844	0.240168	0.699362	0.581865	0.105836	0.872
10x-Multiome-Pbmc10k	500	6	Pamona	0	0.388664	0.575613	0.4902	0.554702	0.458216	0.0954102	0.9632
10x-Multiome-Pbmc10k	500	6	UnionCom	0	0.447635	0.56762	0.489254	0.544072	0.527768	0.0988926	0.5458
10x-Multiome-Pbmc10k	500	6	iNMF_FiG	0	0.556328	0.785901	0.164962	0.911968	0.779159	0.140565	0.5116
10x-Multiome-Pbmc10k	500	7	CCA_anchor	0	0.552311	0.606069	0.08055	0.929764	0.786712	0.180718	0.9648
10x-Multiome-Pbmc10k	500	7	GLUE	0	0.52976	0.946941	0.136912	0.952903	0.782114	0.201013	1	0.545278
10x-Multiome-Pbmc10k	500	7	Harmony	0	0.518736	0.693261	0.170022	0.720435	0.797767	0.244695	0.0724
10x-Multiome-Pbmc10k	500	7	LIGER	0	0.487187	0.687396	0.262324	0.765481	0.68867	0.122003	0.465
10x-Multiome-Pbmc10k	500	7	bindSC	0	0.509664	0.923383	0.112984	0.937443	0.716842	0.108177	0.9492
10x-Multiome-Pbmc10k	500	7	iNMF	0	0.492075	0.659691	0.256186	0.73241	0.657613	0.105293	0.442
10x-Multiome-Pbmc10k	500	7	LIGER_FiG	0	0.472275	0.789889	0.212958	0.910271	0.710517	0.135793	0.5784
10x-Multiome-Pbmc10k	500	7	MMD_MA	0	0.462066	0.654211	0.3442	0.635814	0.522058	0.0902637	0.8718
10x-Multiome-Pbmc10k	500	7	Pamona	0	0.392338	0.619449	0.464586	0.53302	0.459688	0.084757	0.9484
10x-Multiome-Pbmc10k	500	7	UnionCom	0	0.450907	0.609101	0.519626	0.469916	0.501443	0.10137	0.526
10x-Multiome-Pbmc10k	500	7	iNMF_FiG	0	0.543562	0.762123	0.182024	0.883739	0.774017	0.141003	0.7824
10x-Multiome-Pbmc10k	1000	0	CCA_anchor	0	0.580256	0.577748	0.071705	0.962003	0.844409	0.213977	0.96465
10x-Multiome-Pbmc10k	1000	0	GLUE	0	0.559492	0.908217	0.0920105	0.9628	0.841162	0.233318	1	0.700041
10x-Multiome-Pbmc10k	1000	0	Harmony	0	0.530338	0.531996	0.178599	0.701154	0.831352	0.268505	0.01445
10x-Multiome-Pbmc10k	1000	0	LIGER	0	0.559836	0.747753	0.121912	0.813082	0.774667	0.154019	0.7406
10x-Multiome-Pbmc10k	1000	0	bindSC	0	0.517842	0.907902	0.101051	0.952676	0.73756	0.132594	0.9184
10x-Multiome-Pbmc10k	1000	0	iNMF	0	0.525068	0.73888	0.232531	0.838601	0.754304	0.140325	0.6658
10x-Multiome-Pbmc10k	1000	0	LIGER_FiG	0	0.559637	0.779181	0.098531	0.887535	0.801759	0.166627	0.83655
10x-Multiome-Pbmc10k	1000	0	MMD_MA	0	0.498883	0.59025	0.285011	0.698702	0.585515	0.124612	0.7834
10x-Multiome-Pbmc10k	1000	0	Pamona	0	0.461062	0.705551	0.442763	0.607637	0.527117	0.0811477	0.82675
10x-Multiome-Pbmc10k	1000	0	UnionCom	0	0.465456	0.399331	0.396452	0.602147	0.679476	0.145389	0.26205
10x-Multiome-Pbmc10k	1000	0	iNMF_FiG	0	0.520171	0.755918	0.136522	0.87403	0.76076	0.145915	0.72545
10x-Multiome-Pbmc10k	1000	1	CCA_anchor	0	0.579981	0.632553	0.081926	0.942492	0.826388	0.211441	0.96675
10x-Multiome-Pbmc10k	1000	1	GLUE	0	0.550832	0.968317	0.080036	0.958726	0.825133	0.234328	1	0.695352
10x-Multiome-Pbmc10k	1000	1	Harmony	0	0.527681	0.630127	0.178073	0.705768	0.822575	0.265208	0.02465
10x-Multiome-Pbmc10k	1000	1	LIGER	0	0.525436	0.670951	0.159012	0.753687	0.725509	0.135325	0.6298
10x-Multiome-Pbmc10k	1000	1	bindSC	0	0.514948	0.935387	0.102459	0.900025	0.735578	0.131062	0.92745
10x-Multiome-Pbmc10k	1000	1	iNMF	0	0.544935	0.819602	0.187231	0.828562	0.757065	0.136459	0.74545
10x-Multiome-Pbmc10k	1000	1	LIGER_FiG	0	0.566408	0.858855	0.119957	0.864864	0.779236	0.156845	0.8521
10x-Multiome-Pbmc10k	1000	1	MMD_MA	0	0.481607	0.624232	0.267594	0.673594	0.583981	0.12521	0.8151
10x-Multiome-Pbmc10k	1000	1	Pamona	0	0.454356	0.790408	0.503816	0.570141	0.503446	0.0779226	0.8643
10x-Multiome-Pbmc10k	1000	1	UnionCom	0	0.468945	0.466491	0.380209	0.586487	0.683877	0.159092	0.46165
10x-Multiome-Pbmc10k	1000	1	iNMF_FiG	0	0.534006	0.845354	0.113534	0.821481	0.744944	0.136947	0.78955
10x-Multiome-Pbmc10k	1000	2	CCA_anchor	0	0.571361	0.608747	0.075364	0.96948	0.826328	0.211029	0.96565
10x-Multiome-Pbmc10k	1000	2	GLUE	0	0.554245	0.95487	0.0808185	0.98579	0.827913	0.231692	1	0.707958
10x-Multiome-Pbmc10k	1000	2	Harmony	0	0.532055	0.62078	0.152895	0.783433	0.821839	0.264389	0.0263
10x-Multiome-Pbmc10k	1000	2	LIGER	0	0.538902	0.734219	0.166659	0.833565	0.720978	0.129338	0.7961
10x-Multiome-Pbmc10k	1000	2	bindSC	0	0.513273	0.92612	0.10218	0.970087	0.742269	0.129457	0.93815
10x-Multiome-Pbmc10k	1000	2	iNMF	0	0.559944	0.757541	0.145282	0.833095	0.781319	0.146712	0.81325
10x-Multiome-Pbmc10k	1000	2	LIGER_FiG	0	0.524143	0.763646	0.115322	0.849997	0.741089	0.140186	0.83155
10x-Multiome-Pbmc10k	1000	2	MMD_MA	0	0.50301	0.622097	0.239128	0.656758	0.594003	0.125499	0.818
10x-Multiome-Pbmc10k	1000	2	Pamona	0	0.44546	0.765404	0.505022	0.485214	0.479576	0.0687568	0.83975
10x-Multiome-Pbmc10k	1000	2	UnionCom	0	0.456892	0.460618	0.397408	0.599479	0.664481	0.140699	0.281
10x-Multiome-Pbmc10k	1000	2	iNMF_FiG	0	0.510856	0.794138	0.125143	0.876305	0.734996	0.139335	0.8472
10x-Multiome-Pbmc10k	1000	3	CCA_anchor	0	0.580925	0.599432	0.071509	0.961551	0.839904	0.204495	0.96515
10x-Multiome-Pbmc10k	1000	3	GLUE	0	0.561433	0.948012	0.0764975	0.985164	0.83983	0.233917	1	0.709454
10x-Multiome-Pbmc10k	1000	3	Harmony	0	0.528762	0.601043	0.16676	0.802342	0.828095	0.265275	0.04965
10x-Multiome-Pbmc10k	1000	3	LIGER	0	0.53074	0.778353	0.166055	0.861671	0.740077	0.145088	0.7659
10x-Multiome-Pbmc10k	1000	3	bindSC	0	0.51986	0.914088	0.111123	0.948221	0.741878	0.128258	0.9131
10x-Multiome-Pbmc10k	1000	3	iNMF	0	0.539632	0.787011	0.122648	0.89115	0.753099	0.144398	0.806
10x-Multiome-Pbmc10k	1000	3	LIGER_FiG	0	0.533964	0.713321	0.112413	0.889969	0.748939	0.150137	0.73875
10x-Multiome-Pbmc10k	1000	3	MMD_MA	0	0.496757	0.56237	0.313449	0.611139	0.577789	0.118657	0.798
10x-Multiome-Pbmc10k	1000	3	Pamona	0	0.453037	0.733138	0.469562	0.525644	0.488991	0.0622008	0.8135
10x-Multiome-Pbmc10k	1000	3	UnionCom	0	0.476199	0.396846	0.379275	0.620591	0.680337	0.151759	0.22315
10x-Multiome-Pbmc10k	1000	3	iNMF_FiG	0	0.515676	0.731702	0.172824	0.828668	0.745449	0.133155	0.71935
10x-Multiome-Pbmc10k	1000	4	CCA_anchor	0	0.575956	0.621413	0.073175	0.934479	0.838125	0.212619	0.9678
10x-Multiome-Pbmc10k	1000	4	GLUE	0	0.56197	0.942483	0.072963	0.946331	0.839908	0.241527	1	0.711647
10x-Multiome-Pbmc10k	1000	4	Harmony	0	0.530884	0.584253	0.196327	0.652778	0.826024	0.270242	0.0299
10x-Multiome-Pbmc10k	1000	4	LIGER	0	0.549635	0.758924	0.130474	0.834236	0.763381	0.15131	0.69775
10x-Multiome-Pbmc10k	1000	4	bindSC	0	0.519842	0.918574	0.100913	0.937233	0.757413	0.138245	0.9482
10x-Multiome-Pbmc10k	1000	4	iNMF	0	0.511381	0.633643	0.279622	0.754071	0.734357	0.143999	0.44355
10x-Multiome-Pbmc10k	1000	4	LIGER_FiG	0	0.517341	0.802811	0.106632	0.837912	0.742581	0.147384	0.86665
10x-Multiome-Pbmc10k	1000	4	MMD_MA	0	0.487181	0.541439	0.313466	0.598522	0.586477	0.12507	0.78925
10x-Multiome-Pbmc10k	1000	4	Pamona	0	0.447592	0.74509	0.486061	0.514566	0.503548	0.0758527	0.82745
10x-Multiome-Pbmc10k	1000	4	UnionCom	0	0.460284	0.396605	0.422501	0.55982	0.701805	0.155529	0.33945
10x-Multiome-Pbmc10k	1000	4	iNMF_FiG	0	0.515137	0.740179	0.18168	0.792691	0.720897	0.145082	0.65765
10x-Multiome-Pbmc10k	1000	5	CCA_anchor	0	0.570649	0.640265	0.075991	0.938075	0.823152	0.220751	0.95705
10x-Multiome-Pbmc10k	1000	5	GLUE	0	0.561585	0.972073	0.0736205	0.990371	0.834012	0.252758	1	0.703366
10x-Multiome-Pbmc10k	1000	5	Harmony	0	0.53009	0.644458	0.178219	0.760346	0.81689	0.277727	0.0276
10x-Multiome-Pbmc10k	1000	5	LIGER	0	0.496449	0.68139	0.230435	0.732571	0.722404	0.150613	0.56615
10x-Multiome-Pbmc10k	1000	5	bindSC	0	0.51376	0.94427	0.0942945	0.953803	0.748386	0.141844	0.94655
10x-Multiome-Pbmc10k	1000	5	iNMF	0	0.474312	0.763426	0.253713	0.850087	0.688501	0.133854	0.6693
10x-Multiome-Pbmc10k	1000	5	LIGER_FiG	0	0.500968	0.757196	0.115296	0.929502	0.738023	0.153841	0.86005
10x-Multiome-Pbmc10k	1000	5	MMD_MA	0	0.460716	0.58442	0.326528	0.625869	0.581933	0.123512	0.7947
10x-Multiome-Pbmc10k	1000	5	Pamona	0	0.452383	0.751526	0.512791	0.536966	0.495344	0.0816197	0.84385
10x-Multiome-Pbmc10k	1000	5	UnionCom	0	0.454178	0.463501	0.392447	0.559499	0.688518	0.166699	0.38395
10x-Multiome-Pbmc10k	1000	5	iNMF_FiG	0	0.510478	0.789385	0.15626	0.871086	0.751128	0.15279	0.77395
10x-Multiome-Pbmc10k	1000	6	CCA_anchor	0	0.584424	0.617673	0.074492	0.943746	0.84878	0.214453	0.9665
10x-Multiome-Pbmc10k	1000	6	GLUE	0	0.557589	0.951504	0.085104	0.97235	0.835918	0.232512	1	0.695485
10x-Multiome-Pbmc10k	1000	6	Harmony	0	0.534655	0.57594	0.161056	0.648537	0.832904	0.269885	0.0281
10x-Multiome-Pbmc10k	1000	6	LIGER	0	0.524606	0.761211	0.175646	0.862244	0.758228	0.150409	0.7294
10x-Multiome-Pbmc10k	1000	6	bindSC	0	0.523194	0.926207	0.0987815	0.9442	0.748924	0.129459	0.9385
10x-Multiome-Pbmc10k	1000	6	iNMF	0	0.517383	0.743768	0.20089	0.824613	0.696254	0.130197	0.6961
10x-Multiome-Pbmc10k	1000	6	LIGER_FiG	0	0.527416	0.828041	0.150256	0.93946	0.806075	0.164718	0.82065
10x-Multiome-Pbmc10k	1000	6	MMD_MA	0	0.493086	0.562243	0.322161	0.641238	0.605461	0.119119	0.777
10x-Multiome-Pbmc10k	1000	6	Pamona	0	0.45116	0.785342	0.460197	0.6479	0.524062	0.0743657	0.8179
10x-Multiome-Pbmc10k	1000	6	UnionCom	0	0.460347	0.438279	0.391331	0.595754	0.675186	0.158295	0.37265
10x-Multiome-Pbmc10k	1000	6	iNMF_FiG	0	0.548925	0.822845	0.103304	0.917207	0.757642	0.151446	0.8984
10x-Multiome-Pbmc10k	1000	7	CCA_anchor	0	0.571024	0.601371	0.077074	0.962555	0.814738	0.210464	0.9565
10x-Multiome-Pbmc10k	1000	7	GLUE	0	0.558183	0.940809	0.084103	0.983882	0.822021	0.232115	1	0.698145
10x-Multiome-Pbmc10k	1000	7	Harmony	0	0.528873	0.608889	0.174408	0.716702	0.81061	0.267602	0.06295
10x-Multiome-Pbmc10k	1000	7	LIGER	0	0.537095	0.685836	0.219355	0.775784	0.736546	0.138539	0.60785
10x-Multiome-Pbmc10k	1000	7	bindSC	0	0.515837	0.921393	0.103441	0.9534	0.723741	0.125555	0.9237
10x-Multiome-Pbmc10k	1000	7	iNMF	0	0.510337	0.802576	0.217038	0.900298	0.751939	0.146136	0.74765
10x-Multiome-Pbmc10k	1000	7	LIGER_FiG	0	0.507649	0.796522	0.133405	0.823258	0.727985	0.144633	0.7568
10x-Multiome-Pbmc10k	1000	7	MMD_MA	0	0.471751	0.58947	0.304733	0.618996	0.538293	0.108972	0.77515
10x-Multiome-Pbmc10k	1000	7	Pamona	0	0.45361	0.752157	0.496151	0.557022	0.498354	0.0755804	0.84055
10x-Multiome-Pbmc10k	1000	7	UnionCom	0	0.460056	0.386141	0.414316	0.586279	0.669873	0.145089	0.34625
10x-Multiome-Pbmc10k	1000	7	iNMF_FiG	0	0.528458	0.761057	0.180209	0.908476	0.781443	0.157487	0.6536
10x-Multiome-Pbmc10k	2000	0	CCA_anchor	0	0.597964	0.604459	0.0663337	0.973016	0.870404	0.229124	0.956387
10x-Multiome-Pbmc10k	2000	0	GLUE	0	0.595244	0.946558	0.0478512	0.978461	0.880534	0.260137	0.990987	0.82018
10x-Multiome-Pbmc10k	2000	0	Harmony	0	0.538593	0.630938	0.196946	0.760553	0.835493	0.283849	0.06395
10x-Multiome-Pbmc10k	2000	0	LIGER	0	0.582044	0.831834	0.0911097	0.880093	0.784584	0.163651	0.86115
10x-Multiome-Pbmc10k	2000	0	bindSC	0	0.54153	0.908474	0.0651719	0.966782	0.81173	0.166338	0.910162
10x-Multiome-Pbmc10k	2000	0	iNMF	0	0.513237	0.792668	0.119721	0.872855	0.711101	0.136027	0.770238
10x-Multiome-Pbmc10k	2000	0	LIGER_FiG	0	0.530196	0.859324	0.0820367	0.905448	0.753712	0.165635	0.922262
10x-Multiome-Pbmc10k	2000	0	MMD_MA	0	0.405708	0.401356	0.625217	0.486197	0.499733	0.118751	0.7094
10x-Multiome-Pbmc10k	2000	0	Pamona	0	0.476059	0.754685	0.426157	0.686203	0.578117	0.0869072	0.7244
10x-Multiome-Pbmc10k	2000	0	UnionCom	0	0.512143	0.339328	0.260143	0.585387	0.781521	0.196976	0.2066
10x-Multiome-Pbmc10k	2000	0	iNMF_FiG	0	0.515961	0.816574	0.105596	0.880604	0.743909	0.152353	0.836737
10x-Multiome-Pbmc10k	2000	1	CCA_anchor	0	0.602652	0.594703	0.0672391	0.963705	0.869057	0.23512	0.950475
10x-Multiome-Pbmc10k	2000	1	GLUE	0	0.588609	0.93431	0.0566807	0.993157	0.861814	0.263603	0.9925	0.822553
10x-Multiome-Pbmc10k	2000	1	Harmony	0	0.539991	0.613431	0.192279	0.727886	0.830695	0.287937	0.0459
10x-Multiome-Pbmc10k	2000	1	LIGER	0	0.564633	0.7524	0.137291	0.894085	0.752905	0.153905	0.700425
10x-Multiome-Pbmc10k	2000	1	bindSC	0	0.541119	0.920958	0.0669476	0.974993	0.815768	0.173432	0.909837
10x-Multiome-Pbmc10k	2000	1	iNMF	0	0.529053	0.763038	0.181971	0.829494	0.739128	0.13378	0.621513
10x-Multiome-Pbmc10k	2000	1	LIGER_FiG	0	0.526248	0.766987	0.100037	0.889141	0.732453	0.149902	0.8066
10x-Multiome-Pbmc10k	2000	1	MMD_MA	0	0.438914	0.478048	0.399911	0.649687	0.584457	0.128224	0.639837
10x-Multiome-Pbmc10k	2000	1	Pamona	0	0.448918	0.751017	0.491973	0.565285	0.51704	0.0739526	0.71725
10x-Multiome-Pbmc10k	2000	1	UnionCom	0	0.524807	0.396911	0.259256	0.630269	0.789768	0.215336	0.301138
10x-Multiome-Pbmc10k	2000	1	iNMF_FiG	0	0.548135	0.845337	0.117374	0.911286	0.786678	0.164233	0.726112
10x-Multiome-Pbmc10k	2000	2	CCA_anchor	0	0.583858	0.618411	0.0717821	0.977454	0.865631	0.230925	0.9565
10x-Multiome-Pbmc10k	2000	2	GLUE	0	0.592431	0.918356	0.046798	0.987462	0.871161	0.255282	1	0.828251
10x-Multiome-Pbmc10k	2000	2	Harmony	0	0.537355	0.616922	0.170831	0.785737	0.83259	0.282858	0.0513875
10x-Multiome-Pbmc10k	2000	2	LIGER	0	0.547309	0.802759	0.103539	0.872811	0.738576	0.146903	0.817325
10x-Multiome-Pbmc10k	2000	2	bindSC	0	0.536492	0.916384	0.0663446	0.979576	0.812053	0.166957	0.923975
10x-Multiome-Pbmc10k	2000	2	iNMF	0	0.551441	0.797185	0.135986	0.910458	0.743612	0.141157	0.840125
10x-Multiome-Pbmc10k	2000	2	LIGER_FiG	0	0.533333	0.826842	0.090133	0.898049	0.758899	0.160425	0.839675
10x-Multiome-Pbmc10k	2000	2	MMD_MA	0	0.439994	0.447644	0.483154	0.585783	0.561409	0.122141	0.6811
10x-Multiome-Pbmc10k	2000	2	Pamona	0	0.460737	0.72235	0.501583	0.581765	0.509015	0.0705561	0.66325
10x-Multiome-Pbmc10k	2000	2	UnionCom	0	0.503434	0.33305	0.313438	0.582863	0.750228	0.170016	0.146813
10x-Multiome-Pbmc10k	2000	2	iNMF_FiG	0	0.534683	0.779467	0.137229	0.898793	0.713501	0.139711	0.7871
10x-Multiome-Pbmc10k	2000	3	CCA_anchor	0	0.593373	0.609981	0.0696761	0.956083	0.865032	0.22519	0.957937
10x-Multiome-Pbmc10k	2000	3	GLUE	0	0.597022	0.928954	0.0475602	0.997068	0.876544	0.26165	0.993587	0.8314
10x-Multiome-Pbmc10k	2000	3	Harmony	0	0.535653	0.573261	0.133757	0.809358	0.824767	0.282406	0.017425
10x-Multiome-Pbmc10k	2000	3	LIGER	0	0.572049	0.763652	0.0809911	0.891382	0.775422	0.159651	0.838237
10x-Multiome-Pbmc10k	2000	3	bindSC	0	0.543163	0.905315	0.0698175	0.97657	0.817808	0.166411	0.915875
10x-Multiome-Pbmc10k	2000	3	iNMF	0	0.509302	0.711992	0.1868	0.845693	0.737182	0.136403	0.683875
10x-Multiome-Pbmc10k	2000	3	LIGER_FiG	0	0.524038	0.740231	0.0988675	0.8799	0.743883	0.147128	0.864687
10x-Multiome-Pbmc10k	2000	3	MMD_MA	0	0.435937	0.444488	0.433933	0.643947	0.590327	0.132037	0.57635
10x-Multiome-Pbmc10k	2000	3	Pamona	0	0.451378	0.726999	0.473254	0.614631	0.490412	0.0663409	0.683912
10x-Multiome-Pbmc10k	2000	3	UnionCom	0	0.526268	0.358168	0.304337	0.57828	0.768031	0.187876	0.156087
10x-Multiome-Pbmc10k	2000	3	iNMF_FiG	0	0.550735	0.79284	0.0961699	0.88913	0.76326	0.154884	0.799375
10x-Multiome-Pbmc10k	2000	4	CCA_anchor	0	0.587014	0.632083	0.0726609	0.977701	0.852318	0.230454	0.960063
10x-Multiome-Pbmc10k	2000	4	GLUE	0	0.581952	0.906947	0.0490564	0.988236	0.856371	0.253918	0.996038	0.830273
10x-Multiome-Pbmc10k	2000	4	Harmony	0	0.535963	0.629465	0.188757	0.777132	0.827327	0.286065	0.0766
10x-Multiome-Pbmc10k	2000	4	LIGER	0	0.59315	0.818093	0.110494	0.821746	0.787962	0.16482	0.772813
10x-Multiome-Pbmc10k	2000	4	bindSC	0	0.538506	0.91333	0.0690586	0.971888	0.806169	0.169973	0.914975
10x-Multiome-Pbmc10k	2000	4	iNMF	0	0.539165	0.786931	0.121495	0.879256	0.763169	0.147713	0.822812
10x-Multiome-Pbmc10k	2000	4	LIGER_FiG	0	0.53054	0.743708	0.109923	0.824475	0.74395	0.154224	0.781687
10x-Multiome-Pbmc10k	2000	4	MMD_MA	0	0.509823	0.476535	0.316909	0.62409	0.593538	0.123708	0.765713
10x-Multiome-Pbmc10k	2000	4	Pamona	0	0.461164	0.80133	0.428875	0.690998	0.541124	0.081284	0.736887
10x-Multiome-Pbmc10k	2000	4	UnionCom	0	0.469287	0.400689	0.330714	0.622052	0.708847	0.151676	0.316775
10x-Multiome-Pbmc10k	2000	4	iNMF_FiG	0	0.546639	0.806453	0.112906	0.901755	0.745016	0.143299	0.852413
10x-Multiome-Pbmc10k	2000	5	CCA_anchor	0	0.594927	0.627362	0.0677969	0.952923	0.870276	0.233727	0.957512
10x-Multiome-Pbmc10k	2000	5	GLUE	0	0.593757	0.952183	0.0450925	0.960015	0.87725	0.270209	0.982075	0.82675
10x-Multiome-Pbmc10k	2000	5	Harmony	0	0.538677	0.648721	0.150004	0.781851	0.838526	0.292179	0.048575
10x-Multiome-Pbmc10k	2000	5	LIGER	0	0.544992	0.816709	0.103655	0.908375	0.743994	0.146633	0.7344
10x-Multiome-Pbmc10k	2000	5	bindSC	0	0.541674	0.933655	0.0612626	0.976403	0.816793	0.171203	0.912538
10x-Multiome-Pbmc10k	2000	5	iNMF	0	0.548728	0.866421	0.141654	0.883476	0.768268	0.155582	0.883962
10x-Multiome-Pbmc10k	2000	5	LIGER_FiG	0	0.516997	0.779041	0.107773	0.842465	0.732827	0.15564	0.75235
10x-Multiome-Pbmc10k	2000	5	MMD_MA	0	0.411966	0.478635	0.574997	0.626472	0.485413	0.120548	0.725337
10x-Multiome-Pbmc10k	2000	5	Pamona	0	0.452346	0.763182	0.4891	0.646802	0.517943	0.0805682	0.655537
10x-Multiome-Pbmc10k	2000	5	UnionCom	0	0.466991	0.41065	0.360324	0.578967	0.748699	0.1696	0.198875
10x-Multiome-Pbmc10k	2000	5	iNMF_FiG	0	0.555286	0.878107	0.0981629	0.889308	0.757263	0.152766	0.916775
10x-Multiome-Pbmc10k	2000	6	CCA_anchor	0	0.589956	0.616906	0.0773575	0.970664	0.858689	0.223064	0.959875
10x-Multiome-Pbmc10k	2000	6	GLUE	0	0.588329	0.940477	0.0557951	0.985675	0.847982	0.248949	0.988575	0.821658
10x-Multiome-Pbmc10k	2000	6	Harmony	0	0.539333	0.582042	0.164319	0.752106	0.833646	0.28209	0.040975
10x-Multiome-Pbmc10k	2000	6	LIGER	0	0.544531	0.74973	0.138342	0.813623	0.699003	0.138531	0.699525
10x-Multiome-Pbmc10k	2000	6	bindSC	0	0.543957	0.922264	0.0728384	0.98089	0.818543	0.164326	0.915412
10x-Multiome-Pbmc10k	2000	6	iNMF	0	0.551894	0.804221	0.117	0.88069	0.74904	0.136949	0.83215
10x-Multiome-Pbmc10k	2000	6	LIGER_FiG	0	0.536334	0.78727	0.116209	0.869059	0.729716	0.15435	0.741563
10x-Multiome-Pbmc10k	2000	6	MMD_MA	0	0.50814	0.481889	0.347784	0.567483	0.563768	0.120035	0.72765
10x-Multiome-Pbmc10k	2000	6	Pamona	0	0.452822	0.737215	0.483042	0.620304	0.506326	0.0666804	0.686737
10x-Multiome-Pbmc10k	2000	6	UnionCom	0	0.482857	0.343161	0.334783	0.59808	0.758191	0.167338	0.114513
10x-Multiome-Pbmc10k	2000	6	iNMF_FiG	0	0.512566	0.817422	0.12493	0.856442	0.721176	0.140407	0.683588
10x-Multiome-Pbmc10k	2000	7	CCA_anchor	0	0.587591	0.627958	0.0761205	0.97233	0.855841	0.227945	0.954137
10x-Multiome-Pbmc10k	2000	7	GLUE	0	0.595926	0.942973	0.0492421	0.991485	0.862717	0.25863	0.984575	0.821812
10x-Multiome-Pbmc10k	2000	7	Harmony	0	0.536185	0.657811	0.138923	0.78401	0.824877	0.286097	0.05825
10x-Multiome-Pbmc10k	2000	7	LIGER	0	0.570449	0.809634	0.115952	0.83018	0.768372	0.153064	0.73355
10x-Multiome-Pbmc10k	2000	7	bindSC	0	0.541258	0.926015	0.0689749	0.981173	0.816566	0.172246	0.9114
10x-Multiome-Pbmc10k	2000	7	iNMF	0	0.554676	0.893961	0.0928705	0.890405	0.75964	0.158797	0.880675
10x-Multiome-Pbmc10k	2000	7	LIGER_FiG	0	0.53392	0.918559	0.0837253	0.894429	0.774243	0.171451	0.941025
10x-Multiome-Pbmc10k	2000	7	MMD_MA	0	0.405847	0.438709	0.60988	0.54854	0.541904	0.13599	0.638925
10x-Multiome-Pbmc10k	2000	7	Pamona	0	0.448386	0.793825	0.507524	0.586876	0.527241	0.0713089	0.684962
10x-Multiome-Pbmc10k	2000	7	UnionCom	0	0.498817	0.383993	0.320236	0.558063	0.755039	0.18824	0.231287
10x-Multiome-Pbmc10k	2000	7	iNMF_FiG	0	0.532658	0.849848	0.118023	0.881359	0.7328	0.144714	0.730812
10x-Multiome-Pbmc10k	4000	0	CCA_anchor	0	0.602088	0.625706	0.0661925	0.976882	0.872117	0.250012	0.953091
10x-Multiome-Pbmc10k	4000	0	GLUE	0	0.601737	0.911499	0.0367747	0.968502	0.87435	0.278128	0.970656	0.902919
10x-Multiome-Pbmc10k	4000	0	Harmony	0	0.54391	0.741006	0.115914	0.879141	0.835158	0.300985	0.123341
10x-Multiome-Pbmc10k	4000	0	LIGER	0	0.560715	0.831157	0.0895807	0.891537	0.727621	0.157614	0.736387
10x-Multiome-Pbmc10k	4000	0	bindSC	0	0.544869	0.913695	0.056792	0.976872	0.822531	0.182282	0.908238
10x-Multiome-Pbmc10k	4000	0	iNMF	0	0.571056	0.880329	0.0876015	0.935545	0.750461	0.150039	0.931153
10x-Multiome-Pbmc10k	4000	0	LIGER_FiG	0	0.516923	0.779728	0.102467	0.87415	0.734943	0.155771	0.825531
10x-Multiome-Pbmc10k	4000	0	MMD_MA	0	0.515449	0.508885	0.326112	0.597145	0.602968	0.128498	0.628175
10x-Multiome-Pbmc10k	4000	0	Pamona	0	0.4624	0.720674	0.490568	0.591072	0.540875	0.0910624	0.619681
10x-Multiome-Pbmc10k	4000	0	UnionCom	0	0.471353	0.422933	0.361483	0.647199	0.736735	0.162848	0.238803
10x-Multiome-Pbmc10k	4000	0	iNMF_FiG	0	0.568619	0.826466	0.124207	0.907387	0.762022	0.153844	0.837528
10x-Multiome-Pbmc10k	4000	1	CCA_anchor	0	0.602038	0.611391	0.0666496	0.975078	0.874064	0.24955	0.953331
10x-Multiome-Pbmc10k	4000	1	GLUE	0	0.599393	0.917527	0.0388601	0.991068	0.864751	0.277434	0.937781	0.900592
10x-Multiome-Pbmc10k	4000	1	Harmony	0	0.546715	0.752585	0.100269	0.933326	0.834391	0.297025	0.120594
10x-Multiome-Pbmc10k	4000	1	LIGER	0	0.56789	0.849258	0.0901947	0.899031	0.746439	0.159815	0.747616
10x-Multiome-Pbmc10k	4000	1	bindSC	0	0.547063	0.917266	0.0594556	0.981115	0.824209	0.187002	0.899359
10x-Multiome-Pbmc10k	4000	1	iNMF	0	0.52363	0.772408	0.181416	0.861393	0.704429	0.139763	0.759466
10x-Multiome-Pbmc10k	4000	1	LIGER_FiG	0	0.564751	0.836607	0.0922729	0.890281	0.761285	0.169578	0.858872
10x-Multiome-Pbmc10k	4000	1	MMD_MA	0	0.429828	0.331148	0.641918	0.541992	0.525269	0.130326	0.624284
10x-Multiome-Pbmc10k	4000	1	Pamona	0	0.445395	0.711518	0.505487	0.55567	0.522259	0.092988	0.665247
10x-Multiome-Pbmc10k	4000	1	UnionCom	0	0.501519	0.349096	0.34182	0.609932	0.747676	0.195679	0.284153
10x-Multiome-Pbmc10k	4000	1	iNMF_FiG	0	0.53535	0.830819	0.115376	0.913727	0.71879	0.142548	0.752897
10x-Multiome-Pbmc10k	4000	2	CCA_anchor	0	0.601339	0.627618	0.0685152	0.977157	0.884593	0.252138	0.952437
10x-Multiome-Pbmc10k	4000	2	GLUE	0	0.606954	0.920224	0.0359697	0.986657	0.876387	0.285785	0.938216	0.902811
10x-Multiome-Pbmc10k	4000	2	Harmony	0	0.544553	0.732305	0.103111	0.910863	0.831912	0.302607	0.104781
10x-Multiome-Pbmc10k	4000	2	LIGER	0	0.58814	0.793491	0.0868868	0.898597	0.773124	0.163549	0.816266
10x-Multiome-Pbmc10k	4000	2	bindSC	0	0.542806	0.915037	0.0548712	0.980469	0.820842	0.183919	0.908412
10x-Multiome-Pbmc10k	4000	2	iNMF	0	0.550576	0.845402	0.100769	0.914376	0.732844	0.142683	0.854125
10x-Multiome-Pbmc10k	4000	2	LIGER_FiG	0	0.541547	0.825333	0.0794967	0.903673	0.772962	0.181379	0.916431
10x-Multiome-Pbmc10k	4000	2	MMD_MA	0	0.421788	0.396091	0.578641	0.589874	0.554041	0.133155	0.559066
10x-Multiome-Pbmc10k	4000	2	Pamona	0	0.440651	0.711556	0.502591	0.560291	0.49674	0.0840389	0.682522
10x-Multiome-Pbmc10k	4000	2	UnionCom	0	0.505615	0.359003	0.28997	0.594866	0.767162	0.183181	0.164834
10x-Multiome-Pbmc10k	4000	2	iNMF_FiG	0	0.548141	0.819837	0.101938	0.881225	0.720585	0.150975	0.863266
10x-Multiome-Pbmc10k	4000	3	CCA_anchor	0	0.594195	0.621695	0.0703656	0.980253	0.868619	0.248693	0.950753
10x-Multiome-Pbmc10k	4000	3	GLUE	0	0.604797	0.894978	0.0367946	0.992055	0.869494	0.277646	0.960812	0.903699
10x-Multiome-Pbmc10k	4000	3	Harmony	0	0.54382	0.751427	0.0992712	0.934806	0.825746	0.299142	0.130856
10x-Multiome-Pbmc10k	4000	3	LIGER	0	0.544735	0.825304	0.093057	0.92251	0.72224	0.154025	0.800488
10x-Multiome-Pbmc10k	4000	3	bindSC	0	0.545694	0.913354	0.0595813	0.984615	0.819783	0.182916	0.909334
10x-Multiome-Pbmc10k	4000	3	iNMF	0	0.538206	0.814512	0.114914	0.891315	0.700555	0.141755	0.816422
10x-Multiome-Pbmc10k	4000	3	LIGER_FiG	0	0.51379	0.759655	0.0996562	0.930702	0.694504	0.151564	0.767866
10x-Multiome-Pbmc10k	4000	3	MMD_MA	0	0.492761	0.538205	0.359423	0.66974	0.58488	0.113769	0.60725
10x-Multiome-Pbmc10k	4000	3	Pamona	0	0.45052	0.735758	0.499598	0.58467	0.485692	0.0754192	0.681909
10x-Multiome-Pbmc10k	4000	3	UnionCom	0	0.520909	0.299664	0.364628	0.66378	0.798582	0.19311	0.0760187
10x-Multiome-Pbmc10k	4000	3	iNMF_FiG	0	0.548037	0.837966	0.136575	0.917111	0.775433	0.166821	0.810375
10x-Multiome-Pbmc10k	4000	4	CCA_anchor	0	0.599536	0.599706	0.064726	0.958521	0.874939	0.251798	0.955244
10x-Multiome-Pbmc10k	4000	4	GLUE	0	0.609183	0.900757	0.0383397	0.988749	0.874353	0.282589	0.946609	0.904192
10x-Multiome-Pbmc10k	4000	4	Harmony	0	0.545544	0.756146	0.112192	0.887366	0.834455	0.300037	0.130781
10x-Multiome-Pbmc10k	4000	4	LIGER	0	0.579905	0.823592	0.087771	0.883056	0.777536	0.169821	0.826919
10x-Multiome-Pbmc10k	4000	4	bindSC	0	0.54712	0.910513	0.0573708	0.97926	0.823348	0.189412	0.897384
10x-Multiome-Pbmc10k	4000	4	iNMF	0	0.53692	0.799194	0.129693	0.89223	0.710068	0.140479	0.743197
10x-Multiome-Pbmc10k	4000	4	LIGER_FiG	0	0.536878	0.796078	0.0939089	0.898012	0.740176	0.168681	0.900566
10x-Multiome-Pbmc10k	4000	4	MMD_MA	0	0.418307	0.353326	0.623823	0.521146	0.53243	0.127552	0.602625
10x-Multiome-Pbmc10k	4000	4	Pamona	0	0.455511	0.723493	0.514038	0.589024	0.542444	0.0951016	0.640212
10x-Multiome-Pbmc10k	4000	4	UnionCom	0	0.480638	0.410151	0.36716	0.609412	0.715149	0.128518	0.133719
10x-Multiome-Pbmc10k	4000	4	iNMF_FiG	0	0.551702	0.855183	0.120429	0.884251	0.768348	0.157652	0.749922
10x-Multiome-Pbmc10k	4000	5	CCA_anchor	0	0.605187	0.606247	0.0616595	0.976393	0.88482	0.257164	0.953341
10x-Multiome-Pbmc10k	4000	5	GLUE	0	0.60452	0.920448	0.0462481	0.989856	0.872378	0.284653	0.951594	0.904541
10x-Multiome-Pbmc10k	4000	5	Harmony	0	0.546483	0.754327	0.0943299	0.962899	0.838105	0.304307	0.121869
10x-Multiome-Pbmc10k	4000	5	LIGER	0	0.578669	0.870192	0.0804736	0.926747	0.768112	0.16042	0.875169
10x-Multiome-Pbmc10k	4000	5	bindSC	0	0.545348	0.916815	0.0595523	0.982851	0.824799	0.188744	0.907947
10x-Multiome-Pbmc10k	4000	5	iNMF	0	0.558622	0.789143	0.128971	0.855886	0.73475	0.150032	0.855853
10x-Multiome-Pbmc10k	4000	5	LIGER_FiG	0	0.549591	0.775269	0.105909	0.843074	0.725909	0.162327	0.709728
10x-Multiome-Pbmc10k	4000	5	MMD_MA	0	0.404737	0.405302	0.63629	0.590858	0.535139	0.130575	0.510881
10x-Multiome-Pbmc10k	4000	5	Pamona	0	0.449495	0.732846	0.514868	0.542663	0.51027	0.0905266	0.672272
10x-Multiome-Pbmc10k	4000	5	UnionCom	0	0.54134	0.314724	0.280413	0.590483	0.775227	0.19863	0.105291
10x-Multiome-Pbmc10k	4000	5	iNMF_FiG	0	0.547143	0.79536	0.148274	0.897996	0.781677	0.168809	0.7559
10x-Multiome-Pbmc10k	4000	6	CCA_anchor	0	0.594097	0.625812	0.0720012	0.975125	0.87216	0.251149	0.951388
10x-Multiome-Pbmc10k	4000	6	GLUE	0	0.594405	0.91575	0.0443623	0.991712	0.861263	0.272309	0.927603	0.902438
10x-Multiome-Pbmc10k	4000	6	Harmony	0	0.544875	0.743066	0.104205	0.910566	0.830462	0.299687	0.120603
10x-Multiome-Pbmc10k	4000	6	LIGER	0	0.569385	0.830162	0.0860661	0.897594	0.752646	0.155437	0.877116
10x-Multiome-Pbmc10k	4000	6	bindSC	0	0.546694	0.908115	0.0572305	0.983976	0.825099	0.184534	0.902484
10x-Multiome-Pbmc10k	4000	6	iNMF	0	0.550008	0.812802	0.115652	0.862333	0.724161	0.141244	0.740059
10x-Multiome-Pbmc10k	4000	6	LIGER_FiG	0	0.550035	0.846716	0.0903343	0.914383	0.732151	0.155642	0.8517
10x-Multiome-Pbmc10k	4000	6	MMD_MA	0	0.414177	0.363998	0.658981	0.544571	0.551023	0.138987	0.555494
10x-Multiome-Pbmc10k	4000	6	Pamona	0	0.449459	0.705226	0.511667	0.560041	0.522978	0.0892153	0.633137
10x-Multiome-Pbmc10k	4000	6	UnionCom	0	0.503113	0.351819	0.446382	0.61796	0.787637	0.211422	0.162316
10x-Multiome-Pbmc10k	4000	6	iNMF_FiG	0	0.55211	0.849911	0.0958128	0.912137	0.777713	0.163635	0.882728
10x-Multiome-Pbmc10k	4000	7	CCA_anchor	0	0.599112	0.616296	0.0678224	0.983124	0.876854	0.252827	0.946447
10x-Multiome-Pbmc10k	4000	7	GLUE	0	0.607144	0.924246	0.0377302	0.990354	0.871413	0.286974	0.945684	0.900202
10x-Multiome-Pbmc10k	4000	7	Harmony	0	0.549541	0.760252	0.09413	0.939195	0.832071	0.299947	0.113603
10x-Multiome-Pbmc10k	4000	7	LIGER	0	0.556466	0.776712	0.105863	0.887843	0.719767	0.153196	0.738359
10x-Multiome-Pbmc10k	4000	7	bindSC	0	0.54585	0.912496	0.0602616	0.981477	0.816561	0.185886	0.892331
10x-Multiome-Pbmc10k	4000	7	iNMF	0	0.521681	0.782494	0.176726	0.837459	0.672428	0.123428	0.687725
10x-Multiome-Pbmc10k	4000	7	LIGER_FiG	0	0.562498	0.755915	0.102589	0.899709	0.765958	0.170749	0.814191
10x-Multiome-Pbmc10k	4000	7	MMD_MA	0	0.418397	0.511076	0.447072	0.624883	0.527267	0.11902	0.599597
10x-Multiome-Pbmc10k	4000	7	Pamona	0	0.463037	0.748609	0.456603	0.729913	0.545685	0.0935252	0.625581
10x-Multiome-Pbmc10k	4000	7	UnionCom	0	0.447793	0.369181	0.345469	0.591343	0.653843	0.123147	0.313544
10x-Multiome-Pbmc10k	4000	7	iNMF_FiG	0	0.51499	0.766257	0.135636	0.89946	0.674189	0.152326	0.8567
10x-Multiome-Pbmc10k	8000	0	CCA_anchor	0	0.612553	0.612575	0.0549021	0.980603	0.884722	0.283014	0.951712
10x-Multiome-Pbmc10k	8000	0	GLUE	0	0.621203	0.887814	0.0320871	0.962485	0.875399	0.301535	0.909825	0.938016
10x-Multiome-Pbmc10k	8000	0	Harmony	0	0.55773	0.848756	0.0759296	0.982211	0.83577	0.315356	0.242448
10x-Multiome-Pbmc10k	8000	0	LIGER	0	0.578967	0.810273	0.0890419	0.896301	0.749034	0.161971	0.810924
10x-Multiome-Pbmc10k	8000	0	bindSC	0	0.545226	0.921018	0.0521386	0.983897	0.826681	0.206038	0.890213
10x-Multiome-Pbmc10k	8000	0	iNMF	0	0.570374	0.808664	0.112052	0.897452	0.740077	0.1476	0.759473
10x-Multiome-Pbmc10k	8000	0	LIGER_FiG	0	0.536022	0.804735	0.0923654	0.924462	0.751022	0.166086	0.894441
10x-Multiome-Pbmc10k	8000	0	MMD_MA	0	0.410325	0.447399	0.559276	0.651835	0.580847	0.131889	0.325455
10x-Multiome-Pbmc10k	8000	0	Pamona	0	0.461071	0.708576	0.470174	0.713964	0.55087	0.0987782	0.595475
10x-Multiome-Pbmc10k	8000	0	UnionCom	0	0.49661	0.373554	0.468828	0.591699	0.801111	0.224173	0.160043
10x-Multiome-Pbmc10k	8000	0	iNMF_FiG	0	0.508618	0.86585	0.135803	0.917108	0.689883	0.148378	0.799063
10x-Multiome-Pbmc10k	8000	1	CCA_anchor	0	0.61249	0.603758	0.0552932	0.979067	0.888181	0.276594	0.95094
10x-Multiome-Pbmc10k	8000	1	GLUE	0	0.622384	0.896384	0.0317914	0.96304	0.874884	0.296563	0.949441	0.943297
10x-Multiome-Pbmc10k	8000	1	Harmony	0	0.557838	0.848086	0.0766466	0.985648	0.836951	0.312795	0.265297
10x-Multiome-Pbmc10k	8000	1	LIGER	0	0.551177	0.790327	0.0989836	0.908127	0.712743	0.156164	0.777486
10x-Multiome-Pbmc10k	8000	1	bindSC	0	0.545108	0.918363	0.0523216	0.982831	0.826252	0.201846	0.888759
10x-Multiome-Pbmc10k	8000	1	iNMF	0	0.553038	0.799691	0.118358	0.912899	0.719911	0.144359	0.826038
10x-Multiome-Pbmc10k	8000	1	LIGER_FiG	0	0.55843	0.812133	0.0800267	0.942765	0.771779	0.171585	0.86131
10x-Multiome-Pbmc10k	8000	1	MMD_MA	0	0.481224	0.497905	0.327078	0.619843	0.554244	0.125336	0.31315
10x-Multiome-Pbmc10k	8000	1	Pamona	0	0.46149	0.731777	0.471542	0.689972	0.543834	0.0945991	0.59302
10x-Multiome-Pbmc10k	8000	1	UnionCom	0	0.494856	0.378782	0.513917	0.58718	0.815557	0.22506	0.136501
10x-Multiome-Pbmc10k	8000	1	iNMF_FiG	0	0.517833	0.724887	0.143996	0.891	0.681654	0.143158	0.762265
10x-Multiome-Pbmc10k	8000	2	CCA_anchor	0	0.614216	0.612909	0.0529291	0.980131	0.890611	0.281603	0.955956
10x-Multiome-Pbmc10k	8000	2	GLUE	0	0.612289	0.882767	0.0324352	0.963645	0.867134	0.296008	0.930292	0.943136
10x-Multiome-Pbmc10k	8000	2	Harmony	0	0.556	0.836242	0.0759694	0.986971	0.832891	0.31253	0.25621
10x-Multiome-Pbmc10k	8000	2	LIGER	0	0.547188	0.789916	0.103165	0.899563	0.735134	0.160855	0.765267
10x-Multiome-Pbmc10k	8000	2	bindSC	0	0.545488	0.923924	0.0518704	0.980657	0.829965	0.205426	0.896778
10x-Multiome-Pbmc10k	8000	2	iNMF	0	0.575417	0.834574	0.100271	0.928566	0.764574	0.153174	0.83113
10x-Multiome-Pbmc10k	8000	2	LIGER_FiG	0	0.520113	0.828985	0.101262	0.956682	0.732406	0.161104	0.82629
10x-Multiome-Pbmc10k	8000	2	MMD_MA	0	0.498899	0.568433	0.268372	0.670097	0.552101	0.121489	0.32652
10x-Multiome-Pbmc10k	8000	2	Pamona	0	0.463884	0.712326	0.462156	0.704873	0.549371	0.0997031	0.585753
10x-Multiome-Pbmc10k	8000	2	UnionCom	0	0.524682	0.325777	0.401989	0.621349	0.828147	0.241584	0.0793797
10x-Multiome-Pbmc10k	8000	2	iNMF_FiG	0	0.566275	0.812981	0.106991	0.918028	0.758057	0.160437	0.687195
10x-Multiome-Pbmc10k	8000	3	CCA_anchor	0	0.613166	0.603004	0.0539757	0.979083	0.88761	0.281096	0.950067
10x-Multiome-Pbmc10k	8000	3	GLUE	0	0.612412	0.902717	0.0436737	0.990033	0.865754	0.293193	0.927865	0.9475
10x-Multiome-Pbmc10k	8000	3	Harmony	0	0.555575	0.825643	0.0769704	0.986115	0.832506	0.313166	0.231991
10x-Multiome-Pbmc10k	8000	3	LIGER	0	0.540941	0.845829	0.0928338	0.911152	0.710705	0.156158	0.91448
10x-Multiome-Pbmc10k	8000	3	bindSC	0	0.545003	0.918333	0.0515836	0.979739	0.824993	0.204526	0.892868
10x-Multiome-Pbmc10k	8000	3	iNMF	0	0.557096	0.843923	0.0904229	0.902907	0.755924	0.151555	0.870804
10x-Multiome-Pbmc10k	8000	3	LIGER_FiG	0	0.547309	0.78209	0.105401	0.89897	0.738346	0.16828	0.838508
10x-Multiome-Pbmc10k	8000	3	MMD_MA	0	0.435251	0.41254	0.542492	0.533127	0.549724	0.122575	0.298897
10x-Multiome-Pbmc10k	8000	3	Pamona	0	0.461415	0.71764	0.465717	0.716353	0.531535	0.0921487	0.61377
10x-Multiome-Pbmc10k	8000	3	UnionCom	0	0.469217	0.284543	0.425213	0.637666	0.802807	0.192241	0.0690305
10x-Multiome-Pbmc10k	8000	3	iNMF_FiG	0	0.552607	0.865024	0.097386	0.946455	0.789965	0.169975	0.857874
10x-Multiome-Pbmc10k	8000	4	CCA_anchor	0	0.611517	0.600284	0.0560579	0.982367	0.886354	0.282426	0.951198
10x-Multiome-Pbmc10k	8000	4	GLUE	0	0.60813	0.924582	0.0320234	0.991075	0.878578	0.302914	0.917554	0.94908
10x-Multiome-Pbmc10k	8000	4	Harmony	0	0.556267	0.83266	0.0764915	0.985847	0.835327	0.315372	0.247583
10x-Multiome-Pbmc10k	8000	4	LIGER	0	0.584245	0.822193	0.0846779	0.932652	0.76059	0.164545	0.869884
10x-Multiome-Pbmc10k	8000	4	bindSC	0	0.545575	0.916918	0.053166	0.98369	0.82742	0.204989	0.890582
10x-Multiome-Pbmc10k	8000	4	iNMF	0	0.547608	0.787118	0.106658	0.928933	0.732475	0.155124	0.860124
10x-Multiome-Pbmc10k	8000	4	LIGER_FiG	0	0.565797	0.785257	0.0936908	0.947279	0.73403	0.162373	0.787741
10x-Multiome-Pbmc10k	8000	4	MMD_MA	0	0.410359	0.506299	0.478957	0.626302	0.593101	0.123905	0.31462
10x-Multiome-Pbmc10k	8000	4	Pamona	0	0.465633	0.707296	0.46893	0.705655	0.551076	0.0992838	0.578068
10x-Multiome-Pbmc10k	8000	4	UnionCom	0	0.547954	0.274375	0.306079	0.591557	0.834343	0.238999	0.0299023
10x-Multiome-Pbmc10k	8000	4	iNMF_FiG	0	0.529941	0.81213	0.108687	0.922965	0.709442	0.149364	0.817853
10x-Multiome-Pbmc10k	8000	5	CCA_anchor	0	0.611615	0.619583	0.0552895	0.980236	0.887521	0.280554	0.952921
10x-Multiome-Pbmc10k	8000	5	GLUE	0	0.618624	0.914551	0.0425217	0.98997	0.880177	0.299466	0.931381	0.945112
10x-Multiome-Pbmc10k	8000	5	Harmony	0	0.557849	0.836958	0.0765427	0.987059	0.839394	0.314417	0.259209
10x-Multiome-Pbmc10k	8000	5	LIGER	0	0.572221	0.815182	0.0834586	0.927903	0.766321	0.170371	0.841912
10x-Multiome-Pbmc10k	8000	5	bindSC	0	0.546189	0.918967	0.0526391	0.984404	0.832157	0.205404	0.897106
10x-Multiome-Pbmc10k	8000	5	iNMF	0	0.578745	0.854268	0.0811759	0.953403	0.777485	0.167313	0.857819
10x-Multiome-Pbmc10k	8000	5	LIGER_FiG	0	0.556	0.87713	0.0739729	0.952106	0.772599	0.190776	0.930663
10x-Multiome-Pbmc10k	8000	5	MMD_MA	0	0.396179	0.475126	0.572097	0.653658	0.538509	0.117167	0.376599
10x-Multiome-Pbmc10k	8000	5	Pamona	0	0.46601	0.718774	0.468405	0.736941	0.556725	0.0985491	0.553906
10x-Multiome-Pbmc10k	8000	5	UnionCom	0	0.500049	0.395814	0.43306	0.66725	0.813652	0.235368	0.187613
10x-Multiome-Pbmc10k	8000	5	iNMF_FiG	0	0.544944	0.816679	0.112735	0.917732	0.734126	0.149974	0.813955
10x-Multiome-Pbmc10k	8000	6	CCA_anchor	0	0.608681	0.608043	0.0564093	0.980908	0.887167	0.280893	0.952693
10x-Multiome-Pbmc10k	8000	6	GLUE	0	0.597739	0.887847	0.0370236	0.964464	0.86837	0.296869	0.928184	0.948482
10x-Multiome-Pbmc10k	8000	6	Harmony	0	0.556069	0.83321	0.0771647	0.982374	0.83423	0.312214	0.243866
10x-Multiome-Pbmc10k	8000	6	LIGER	0	0.557507	0.829245	0.0860216	0.951137	0.723478	0.151065	0.817738
10x-Multiome-Pbmc10k	8000	6	bindSC	0	0.544633	0.917203	0.0516714	0.981488	0.828666	0.203774	0.895302
10x-Multiome-Pbmc10k	8000	6	iNMF	0	0.55411	0.743247	0.134607	0.889625	0.718813	0.144715	0.895453
10x-Multiome-Pbmc10k	8000	6	LIGER_FiG	0	0.561524	0.845078	0.0883373	0.949939	0.739908	0.167874	0.856815
10x-Multiome-Pbmc10k	8000	6	MMD_MA	0	0.407662	0.413369	0.643814	0.509105	0.592642	0.119069	0.279159
10x-Multiome-Pbmc10k	8000	6	Pamona	0	0.464097	0.703983	0.465047	0.665837	0.560457	0.104659	0.603912
10x-Multiome-Pbmc10k	8000	6	UnionCom	0	0.497891	0.436192	0.356217	0.699111	0.808823	0.226994	0.132729
10x-Multiome-Pbmc10k	8000	6	iNMF_FiG	0	0.534422	0.827272	0.119187	0.942564	0.747183	0.150014	0.829584
10x-Multiome-Pbmc10k	8000	7	CCA_anchor	0	0.612785	0.615011	0.0543428	0.985552	0.88877	0.279549	0.954246
10x-Multiome-Pbmc10k	8000	7	GLUE	0	0.606215	0.921341	0.0496061	0.992463	0.870645	0.298503	0.91858	0.92899
10x-Multiome-Pbmc10k	8000	7	Harmony	0	0.556917	0.836288	0.0769769	0.984794	0.836803	0.312769	0.243333
10x-Multiome-Pbmc10k	8000	7	LIGER	0	0.53161	0.819142	0.0979538	0.900661	0.712499	0.156425	0.802555
10x-Multiome-Pbmc10k	8000	7	bindSC	0	0.546037	0.916187	0.0527218	0.98214	0.829818	0.204671	0.888673
10x-Multiome-Pbmc10k	8000	7	iNMF	0	0.532489	0.846171	0.105302	0.938224	0.70563	0.143707	0.840333
10x-Multiome-Pbmc10k	8000	7	LIGER_FiG	0	0.54882	0.757038	0.110825	0.887365	0.712399	0.157767	0.747213
10x-Multiome-Pbmc10k	8000	7	MMD_MA	0	0.50006	0.513857	0.321442	0.614034	0.575969	0.12048	0.347088
10x-Multiome-Pbmc10k	8000	7	Pamona	0	0.465507	0.731996	0.46313	0.666026	0.564151	0.09507	0.560969
10x-Multiome-Pbmc10k	8000	7	UnionCom	0	0.548403	0.284334	0.274441	0.646321	0.840002	0.24769	0.0758516
10x-Multiome-Pbmc10k	8000	7	iNMF_FiG	0	0.564923	0.797672	0.109898	0.919506	0.763824	0.162114	0.860844
Chen-2019	250	0	CCA_anchor	0	0.487631	0.658268	0.333336	0.675211	0.487897	0.099754	0.932
Chen-2019	250	0	GLUE	0	0.476007	0.926796	0.373088	0.619502	0.424803	0.0992381	1	0.263881
Chen-2019	250	0	Harmony	0	0.445227	0.665311	0.372136	0.716667	0.543353	0.0829365	0.8592
Chen-2019	250	0	LIGER	0	0.407468	0.807133	0.393176	0.569255	0.391172	0.041873	0.9048
Chen-2019	250	0	bindSC	0	0.465167	0.915528	0.313264	0.643314	0.447975	0.0413016	1
Chen-2019	250	0	iNMF	0	0.399859	0.806615	0.44232	0.589079	0.372417	0.044627	0.9144
Chen-2019	250	0	MMD_MA	0	0.360399	0.781589	0.495544	0.457361	0.292436	0.0376111	1
Chen-2019	250	0	Pamona	0	0.284307	0.622652	0.499616	0.466683	0.246539	0.0673095	1
Chen-2019	250	0	UnionCom	0	0.361143	0.76921	0.523312	0.431042	0.360158	0.0495794	0.1856
Chen-2019	250	1	CCA_anchor	0	0.483155	0.66502	0.319832	0.736547	0.487453	0.0926746	0.9088
Chen-2019	250	1	GLUE	0	0.473357	0.93096	0.358224	0.694888	0.435306	0.0948095	1	0.24856
Chen-2019	250	1	Harmony	0	0.420058	0.656752	0.366696	0.733692	0.537889	0.095119	0.8448
Chen-2019	250	1	LIGER	0	0.393907	0.798777	0.361952	0.62641	0.451286	0.0401508	0.8536
Chen-2019	250	1	bindSC	0	0.470676	0.927846	0.288424	0.715005	0.482281	0.0404365	1
Chen-2019	250	1	iNMF	0	0.373583	0.828406	0.39848	0.604041	0.410883	0.040754	0.7264
Chen-2019	250	1	MMD_MA	0	0.376479	0.759541	0.512752	0.504024	0.282594	0.0405079	1
Chen-2019	250	1	Pamona	0	0.274313	0.625142	0.499104	0.492505	0.255664	0.0609127	1
Chen-2019	250	1	UnionCom	0	0.399847	0.815147	0.501528	0.413948	0.285289	0.0528175	0.304
Chen-2019	250	2	CCA_anchor	0	0.494085	0.597649	0.296008	0.769959	0.511083	0.0909603	0.9288
Chen-2019	250	2	GLUE	0	0.4869	0.925984	0.331088	0.712847	0.48075	0.0991349	1	0.25751
Chen-2019	250	2	Harmony	0	0.46223	0.602066	0.36276	0.749157	0.540622	0.0921032	0.8648
Chen-2019	250	2	LIGER	0	0.434219	0.758838	0.388832	0.642708	0.381639	0.0362619	0.9488
Chen-2019	250	2	bindSC	0	0.481846	0.912761	0.30608	0.622229	0.454542	0.0399286	1
Chen-2019	250	2	iNMF	0	0.419845	0.753557	0.393968	0.649693	0.382383	0.0353333	0.7016
Chen-2019	250	2	MMD_MA	0	0.409024	0.741344	0.494376	0.459467	0.266919	0.0361825	1
Chen-2019	250	2	Pamona	0	0.306808	0.576364	0.503872	0.486232	0.244464	0.0686984	1
Chen-2019	250	2	UnionCom	0	0.407378	0.732482	0.493936	0.402008	0.307417	0.0484127	0.232
Chen-2019	250	3	CCA_anchor	0	0.482429	0.620784	0.365744	0.762679	0.463083	0.088373	0.9176
Chen-2019	250	3	GLUE	0	0.488961	0.924127	0.382936	0.736022	0.424164	0.0944603	1	0.253456
Chen-2019	250	3	Harmony	0	0.440652	0.64882	0.387944	0.684413	0.500622	0.0819921	0.8504
Chen-2019	250	3	LIGER	0	0.411129	0.789101	0.409952	0.55776	0.405917	0.0421349	0.7888
Chen-2019	250	3	bindSC	0	0.471437	0.936982	0.332624	0.642821	0.426681	0.0308254	1
Chen-2019	250	3	iNMF	0	0.425205	0.790391	0.423792	0.638185	0.390106	0.0450556	0.8808
Chen-2019	250	3	MMD_MA	0	0.426201	0.79316	0.475144	0.46252	0.279564	0.0252698	1
Chen-2019	250	3	Pamona	0	0.342213	0.682606	0.489192	0.535511	0.226175	0.0751508	1
Chen-2019	250	3	UnionCom	0	0.411117	0.840019	0.484344	0.486302	0.319728	0.0509524	0.2632
Chen-2019	250	4	CCA_anchor	0	0.474178	0.683342	0.349176	0.654994	0.474883	0.0882302	0.932
Chen-2019	250	4	GLUE	0	0.477937	0.94263	0.377104	0.641284	0.444133	0.0894206	1	0.244346
Chen-2019	250	4	Harmony	0	0.479126	0.691168	0.383816	0.662468	0.557586	0.0877698	0.8784
Chen-2019	250	4	LIGER	0	0.406809	0.818395	0.403528	0.645017	0.438989	0.0511111	0.8368
Chen-2019	250	4	bindSC	0	0.463449	0.940562	0.323864	0.639845	0.441378	0.0365476	1
Chen-2019	250	4	iNMF	0	0.407803	0.847843	0.378776	0.625278	0.440203	0.0528571	0.9496
Chen-2019	250	4	MMD_MA	0	0.387935	0.827474	0.497384	0.405104	0.257861	0.0257937	1
Chen-2019	250	4	Pamona	0	0.283052	0.708993	0.500752	0.508958	0.241867	0.0499683	1
Chen-2019	250	4	UnionCom	0	0.406871	0.824479	0.502784	0.439545	0.318175	0.0539921	0.3008
Chen-2019	250	5	CCA_anchor	0	0.4861	0.607713	0.350016	0.653905	0.432219	0.098381	0.9176
Chen-2019	250	5	GLUE	0	0.484035	0.928867	0.355216	0.636504	0.434003	0.0960635	1	0.246105
Chen-2019	250	5	Harmony	0	0.462594	0.624619	0.362512	0.694553	0.529017	0.0876905	0.8296
Chen-2019	250	5	LIGER	0	0.388558	0.810415	0.390136	0.618463	0.417542	0.0436984	0.8488
Chen-2019	250	5	bindSC	0	0.467951	0.911386	0.334408	0.552765	0.394972	0.0316667	1
Chen-2019	250	5	iNMF	0	0.412624	0.823534	0.416056	0.539149	0.373789	0.0339921	0.8656
Chen-2019	250	5	MMD_MA	0	0.388375	0.769267	0.498864	0.374309	0.289275	0.0285159	1
Chen-2019	250	5	Pamona	0	0.271841	0.537647	0.503336	0.481611	0.254467	0.0596667	1
Chen-2019	250	5	UnionCom	0	0.404959	0.752263	0.48932	0.389208	0.339642	0.0494524	0.2152
Chen-2019	250	6	CCA_anchor	0	0.488695	0.679237	0.354472	0.668859	0.436722	0.0952698	0.9392
Chen-2019	250	6	GLUE	0	0.481373	0.938053	0.38084	0.679591	0.454494	0.101778	1	0.256419
Chen-2019	250	6	Harmony	0	0.456846	0.686676	0.365008	0.712144	0.555031	0.0829365	0.8784
Chen-2019	250	6	LIGER	0	0.428619	0.813254	0.374264	0.620593	0.46135	0.0395476	0.9672
Chen-2019	250	6	bindSC	0	0.462977	0.935989	0.324752	0.584281	0.427319	0.0337143	1
Chen-2019	250	6	iNMF	0	0.392114	0.861359	0.414456	0.612713	0.422194	0.0368492	0.8672
Chen-2019	250	6	MMD_MA	0	0.36516	0.79337	0.51672	0.421041	0.284703	0.0344365	1
Chen-2019	250	6	Pamona	0	0.398764	0.583936	0.501728	0.508887	0.249339	0.0629286	1
Chen-2019	250	6	UnionCom	0	0.405578	0.85218	0.512856	0.43904	0.327425	0.0314127	0.3136
Chen-2019	250	7	CCA_anchor	0	0.484387	0.682034	0.319144	0.726798	0.520986	0.0963492	0.9424
Chen-2019	250	7	GLUE	0	0.477271	0.925358	0.394608	0.633012	0.493483	0.0992778	1	0.235532
Chen-2019	250	7	Harmony	0	0.388381	0.669018	0.391472	0.701863	0.58215	0.0904365	0.8584
Chen-2019	250	7	LIGER	0	0.403582	0.8197	0.373056	0.58737	0.513697	0.0476825	0.9432
Chen-2019	250	7	bindSC	0	0.457847	0.932212	0.321872	0.631052	0.494006	0.0384841	1
Chen-2019	250	7	iNMF	0	0.413808	0.823581	0.4108	0.629587	0.493406	0.0442857	0.9168
Chen-2019	250	7	MMD_MA	0	0.397275	0.815153	0.517768	0.424327	0.336608	0.0363333	1
Chen-2019	250	7	Pamona	0	0.256085	0.630971	0.49368	0.460308	0.333925	0.058254	1
Chen-2019	250	7	UnionCom	0	0.396697	0.820556	0.486656	0.472964	0.372961	0.0524286	0.2448
Chen-2019	500	0	CCA_anchor	0	0.486887	0.621657	0.264526	0.742064	0.533609	0.106242	0.9352
Chen-2019	500	0	GLUE	0	0.498288	0.935633	0.273686	0.692867	0.549281	0.122251	1	0.321402
Chen-2019	500	0	Harmony	0	0.47363	0.650556	0.368566	0.750811	0.541105	0.108394	0.7062
Chen-2019	500	0	LIGER	0	0.412983	0.777978	0.36106	0.631841	0.493032	0.0602339	0.8334
Chen-2019	500	0	bindSC	0	0.477469	0.92923	0.278096	0.663741	0.494868	0.0475075	0.9874
Chen-2019	500	0	iNMF	0	0.436718	0.817028	0.376262	0.620563	0.449268	0.0571045	0.831
Chen-2019	500	0	MMD_MA	0	0.432582	0.702309	0.552594	0.472566	0.346857	0.0541542	0.984
Chen-2019	500	0	Pamona	0	0.297884	0.513028	0.512838	0.302469	0.2676	0.0358548	0.9188
Chen-2019	500	0	UnionCom	0	0.452127	0.838784	0.513334	0.32852	0.336198	0.0522428	0.7858
Chen-2019	500	1	CCA_anchor	0	0.487695	0.633709	0.256414	0.637413	0.549902	0.118368	0.9264
Chen-2019	500	1	GLUE	0	0.483851	0.93175	0.251118	0.740531	0.577486	0.128654	1	0.301725
Chen-2019	500	1	Harmony	0	0.417264	0.664966	0.350306	0.709742	0.576099	0.116861	0.686
Chen-2019	500	1	LIGER	0	0.426873	0.761158	0.380482	0.623185	0.42936	0.0492674	0.86
Chen-2019	500	1	bindSC	0	0.482892	0.912739	0.285102	0.649375	0.496954	0.0531626	0.9936
Chen-2019	500	1	iNMF	0	0.419612	0.828808	0.4126	0.568838	0.428403	0.055904	0.7186
Chen-2019	500	1	MMD_MA	0	0.433486	0.691795	0.508062	0.483503	0.388583	0.0689136	0.9396
Chen-2019	500	1	Pamona	0	0.284411	0.42257	0.512638	0.401736	0.284363	0.0498863	0.9106
Chen-2019	500	1	UnionCom	0	0.438414	0.785689	0.519228	0.369514	0.353583	0.0631629	0.6782
Chen-2019	500	2	CCA_anchor	0	0.498399	0.626092	0.250028	0.724277	0.538298	0.109503	0.922
Chen-2019	500	2	GLUE	0	0.506496	0.929186	0.227864	0.800625	0.561511	0.118428	1	0.304771
Chen-2019	500	2	Harmony	0	0.482035	0.671428	0.355028	0.799891	0.544186	0.113908	0.678
Chen-2019	500	2	LIGER	0	0.454677	0.770537	0.361478	0.689336	0.440885	0.0456565	0.7754
Chen-2019	500	2	bindSC	0	0.482284	0.935955	0.279098	0.643133	0.465302	0.0474388	0.9928
Chen-2019	500	2	iNMF	0	0.441626	0.842689	0.400984	0.605042	0.429887	0.0448973	0.7696
Chen-2019	500	2	MMD_MA	0	0.464097	0.712787	0.438716	0.477233	0.433208	0.0600404	0.9704
Chen-2019	500	2	Pamona	0	0.23617	0.418178	0.497482	0.448717	0.324214	0.0442193	0.8874
Chen-2019	500	2	UnionCom	0	0.441746	0.808947	0.504506	0.341212	0.352527	0.0650141	0.734
Chen-2019	500	3	CCA_anchor	0	0.486708	0.638256	0.283416	0.684917	0.509144	0.107737	0.919
Chen-2019	500	3	GLUE	0	0.496297	0.939922	0.272476	0.731588	0.527307	0.11024	1	0.295448
Chen-2019	500	3	Harmony	0	0.456206	0.692076	0.360694	0.68141	0.52242	0.0936819	0.7746
Chen-2019	500	3	LIGER	0	0.397536	0.801084	0.353362	0.662997	0.470832	0.0502523	0.864
Chen-2019	500	3	bindSC	0	0.470256	0.93596	0.282838	0.645039	0.483774	0.0464535	1
Chen-2019	500	3	iNMF	0	0.400202	0.841477	0.403678	0.574627	0.434987	0.043277	0.8558
Chen-2019	500	3	MMD_MA	0	0.432672	0.738152	0.512688	0.445301	0.366645	0.0483465	0.9944
Chen-2019	500	3	Pamona	0	0.351438	0.608441	0.505334	0.389545	0.303194	0.0446064	0.9896
Chen-2019	500	3	UnionCom	0	0.435703	0.829032	0.491768	0.367049	0.340518	0.0527411	0.7438
Chen-2019	500	4	CCA_anchor	0	0.484733	0.627901	0.30976	0.620309	0.512029	0.101816	0.912
Chen-2019	500	4	GLUE	0	0.475418	0.92418	0.270568	0.701975	0.539375	0.117268	1	0.316883
Chen-2019	500	4	Harmony	0	0.484206	0.669248	0.370304	0.680161	0.545707	0.110876	0.7064
Chen-2019	500	4	LIGER	0	0.444763	0.796673	0.38665	0.632172	0.451158	0.0520228	0.7434
Chen-2019	500	4	bindSC	0	0.473726	0.931507	0.297816	0.58184	0.443316	0.0443103	0.994
Chen-2019	500	4	iNMF	0	0.43551	0.841041	0.404266	0.577959	0.420505	0.0457574	0.8394
Chen-2019	500	4	MMD_MA	0	0.416374	0.741066	0.511318	0.42216	0.373233	0.0575599	0.9548
Chen-2019	500	4	Pamona	0	0.236464	0.497555	0.491592	0.461007	0.324775	0.0486631	0.9552
Chen-2019	500	4	UnionCom	0	0.430027	0.814631	0.509336	0.352709	0.366329	0.0609652	0.5994
Chen-2019	500	5	CCA_anchor	0	0.493044	0.608825	0.301834	0.654625	0.488308	0.107809	0.9156
Chen-2019	500	5	GLUE	0	0.49785	0.919913	0.272906	0.723919	0.518395	0.120116	1	0.312633
Chen-2019	500	5	Harmony	0	0.481019	0.655085	0.359022	0.726833	0.522948	0.102525	0.6946
Chen-2019	500	5	LIGER	0	0.420911	0.796762	0.397842	0.576262	0.421271	0.0476267	0.7608
Chen-2019	500	5	bindSC	0	0.479174	0.919173	0.303754	0.585222	0.453115	0.0467623	0.981
Chen-2019	500	5	iNMF	0	0.436342	0.808893	0.40278	0.577713	0.398465	0.0524379	0.7652
Chen-2019	500	5	MMD_MA	0	0.434795	0.682672	0.559764	0.437983	0.326188	0.0557814	0.9928
Chen-2019	500	5	Pamona	0	0.230086	0.369243	0.50655	0.325814	0.269703	0.040144	0.9102
Chen-2019	500	5	UnionCom	0	0.44334	0.819822	0.492558	0.333472	0.336233	0.0548797	0.718
Chen-2019	500	6	CCA_anchor	0	0.463614	0.644806	0.317228	0.653629	0.492542	0.1058	0.9146
Chen-2019	500	6	GLUE	0	0.493507	0.934952	0.267418	0.696056	0.530792	0.12026	1	0.337712
Chen-2019	500	6	Harmony	0	0.483376	0.689814	0.363568	0.722133	0.532027	0.105234	0.7482
Chen-2019	500	6	LIGER	0	0.444768	0.808876	0.353798	0.64875	0.472625	0.0567238	0.7548
Chen-2019	500	6	bindSC	0	0.47249	0.932955	0.295718	0.60827	0.450184	0.0442327	1
Chen-2019	500	6	iNMF	0	0.443859	0.810248	0.411052	0.589571	0.40426	0.0415656	0.9104
Chen-2019	500	6	MMD_MA	0	0.404037	0.723908	0.574372	0.428635	0.327368	0.0550254	0.9722
Chen-2019	500	6	Pamona	0	0.338603	0.550683	0.514506	0.363681	0.262224	0.0370736	0.9664
Chen-2019	500	6	UnionCom	0	0.422674	0.831377	0.49983	0.385365	0.348238	0.0535205	0.6216
Chen-2019	500	7	CCA_anchor	0	0.484509	0.661263	0.27197	0.665198	0.56513	0.109774	0.9162
Chen-2019	500	7	GLUE	0	0.487581	0.930411	0.276922	0.752463	0.555613	0.11357	1	0.307547
Chen-2019	500	7	Harmony	0	0.475696	0.674037	0.369848	0.728339	0.547431	0.1073	0.7356
Chen-2019	500	7	LIGER	0	0.424991	0.848071	0.389716	0.578459	0.445599	0.0494052	0.8012
Chen-2019	500	7	bindSC	0	0.47259	0.931749	0.290362	0.590706	0.50034	0.0473096	0.9876
Chen-2019	500	7	iNMF	0	0.434302	0.828573	0.3908	0.610594	0.45116	0.0517457	0.8408
Chen-2019	500	7	MMD_MA	0	0.421732	0.757598	0.484848	0.514494	0.412437	0.0565574	0.9272
Chen-2019	500	7	Pamona	0	0.272362	0.43631	0.49648	0.404214	0.298867	0.0469317	0.9466
Chen-2019	500	7	UnionCom	0	0.444577	0.786437	0.500788	0.374894	0.39374	0.0653932	0.6474
Chen-2019	1000	0	CCA_anchor	0	0.498398	0.620106	0.212589	0.72428	0.5865	0.125584	0.92365
Chen-2019	1000	0	GLUE	0	0.51625	0.932417	0.167537	0.763994	0.642895	0.159655	1	0.539581
Chen-2019	1000	0	Harmony	0	0.486482	0.695253	0.355465	0.731762	0.535215	0.130022	0.46595
Chen-2019	1000	0	LIGER	0	0.454624	0.783651	0.325562	0.684708	0.476016	0.0627862	0.9001
Chen-2019	1000	0	bindSC	0	0.492313	0.926462	0.251354	0.666465	0.512759	0.0626607	0.95035
Chen-2019	1000	0	iNMF	0	0.454279	0.836542	0.407425	0.578867	0.402831	0.0525057	0.8471
Chen-2019	1000	0	MMD_MA	0	0.438646	0.657199	0.534242	0.520458	0.42924	0.0951284	0.84445
Chen-2019	1000	0	Pamona	0	0.459028	0.79033	0.501804	0.288786	0.291416	0.0443054	0.9407
Chen-2019	1000	0	UnionCom	0	0.439269	0.724852	0.505606	0.345059	0.372027	0.0625706	0.49355
Chen-2019	1000	1	CCA_anchor	0	0.488102	0.649107	0.201536	0.677814	0.601929	0.136085	0.91695
Chen-2019	1000	1	GLUE	0	0.511353	0.940997	0.146606	0.816455	0.668021	0.166833	1	0.478354
Chen-2019	1000	1	Harmony	0	0.445471	0.717524	0.351169	0.71364	0.548375	0.136436	0.45855
Chen-2019	1000	1	LIGER	0	0.457775	0.819938	0.308447	0.639057	0.485232	0.0683965	0.87585
Chen-2019	1000	1	bindSC	0	0.490483	0.926785	0.243516	0.675851	0.521173	0.0693392	0.9615
Chen-2019	1000	1	iNMF	0	0.454535	0.859937	0.359046	0.610173	0.461378	0.0637824	0.88835
Chen-2019	1000	1	MMD_MA	0	0.444985	0.582241	0.588998	0.466772	0.414798	0.100195	0.83575
Chen-2019	1000	1	Pamona	0	0.447623	0.77778	0.511114	0.34275	0.2976	0.0556903	0.9786
Chen-2019	1000	1	UnionCom	0	0.409534	0.696149	0.543862	0.408971	0.460751	0.0942175	0.52915
Chen-2019	1000	2	CCA_anchor	0	0.50698	0.626983	0.198372	0.734834	0.594955	0.127795	0.9196
Chen-2019	1000	2	GLUE	0	0.519949	0.94	0.15855	0.796708	0.652719	0.15509	1	0.537995
Chen-2019	1000	2	Harmony	0	0.480903	0.699318	0.347087	0.742526	0.533732	0.123459	0.458
Chen-2019	1000	2	LIGER	0	0.465791	0.761451	0.331709	0.657149	0.476537	0.0597522	0.81975
Chen-2019	1000	2	bindSC	0	0.488912	0.932583	0.256048	0.655756	0.505106	0.0620201	0.9626
Chen-2019	1000	2	iNMF	0	0.462488	0.820538	0.376425	0.603717	0.440962	0.0560255	0.85935
Chen-2019	1000	2	MMD_MA	0	0.449026	0.603726	0.541589	0.477965	0.438447	0.092979	0.8582
Chen-2019	1000	2	Pamona	0	0.462292	0.776041	0.509534	0.287931	0.306949	0.0466778	0.96815
Chen-2019	1000	2	UnionCom	0	0.439937	0.631365	0.513564	0.406169	0.439955	0.0728117	0.3114
Chen-2019	1000	3	CCA_anchor	0	0.495921	0.642791	0.229721	0.69536	0.582381	0.123398	0.9275
Chen-2019	1000	3	GLUE	0	0.513475	0.935271	0.157187	0.786789	0.640691	0.155441	1	0.48434
Chen-2019	1000	3	Harmony	0	0.488153	0.715931	0.361246	0.711432	0.531511	0.120802	0.49515
Chen-2019	1000	3	LIGER	0	0.441787	0.792978	0.327777	0.656277	0.490409	0.0700589	0.9217
Chen-2019	1000	3	bindSC	0	0.481617	0.929335	0.254393	0.639752	0.484688	0.0618769	0.96735
Chen-2019	1000	3	iNMF	0	0.409887	0.797142	0.393174	0.595816	0.434356	0.0568678	0.8829
Chen-2019	1000	3	MMD_MA	0	0.421839	0.618899	0.595253	0.471298	0.434719	0.0907874	0.8168
Chen-2019	1000	3	Pamona	0	0.43175	0.821088	0.500003	0.306263	0.310721	0.0429604	0.9711
Chen-2019	1000	3	UnionCom	0	0.429876	0.759869	0.497813	0.372961	0.396392	0.0668658	0.5749
Chen-2019	1000	4	CCA_anchor	0	0.499495	0.61168	0.234834	0.632105	0.573844	0.127055	0.9202
Chen-2019	1000	4	GLUE	0	0.517645	0.929964	0.169234	0.773618	0.660658	0.155535	1	0.522769
Chen-2019	1000	4	Harmony	0	0.491697	0.706968	0.358685	0.696298	0.545269	0.125273	0.5007
Chen-2019	1000	4	LIGER	0	0.466389	0.805968	0.342465	0.620048	0.482425	0.0660116	0.8619
Chen-2019	1000	4	bindSC	0	0.493056	0.932936	0.248565	0.632993	0.500253	0.0622111	0.953
Chen-2019	1000	4	iNMF	0	0.461454	0.812387	0.381962	0.57203	0.430273	0.056668	0.85615
Chen-2019	1000	4	MMD_MA	0	0.438821	0.575404	0.607438	0.403403	0.442169	0.0934886	0.8079
Chen-2019	1000	4	Pamona	0	0.436376	0.794428	0.499258	0.28638	0.30035	0.0443697	0.95185
Chen-2019	1000	4	UnionCom	0	0.457164	0.675355	0.503506	0.391669	0.457764	0.0776299	0.3059
Chen-2019	1000	5	CCA_anchor	0	0.49993	0.620335	0.229696	0.66848	0.582806	0.130421	0.9128
Chen-2019	1000	5	GLUE	0	0.520884	0.92907	0.161169	0.78752	0.645471	0.154402	1	0.515854
Chen-2019	1000	5	Harmony	0	0.491891	0.697988	0.36388	0.722877	0.524332	0.127041	0.48365
Chen-2019	1000	5	LIGER	0	0.432318	0.826954	0.349215	0.599562	0.45448	0.0605073	0.82645
Chen-2019	1000	5	bindSC	0	0.487221	0.926769	0.261006	0.607783	0.480809	0.0593014	0.957
Chen-2019	1000	5	iNMF	0	0.435165	0.820253	0.382159	0.564345	0.428559	0.0536904	0.88545
Chen-2019	1000	5	MMD_MA	0	0.436844	0.559411	0.610417	0.483818	0.409187	0.0938695	0.85015
Chen-2019	1000	5	Pamona	0	0.442781	0.80629	0.514175	0.260033	0.300302	0.0471558	0.9462
Chen-2019	1000	5	UnionCom	0	0.46106	0.706523	0.537138	0.371168	0.420039	0.0854433	0.5252
Chen-2019	1000	6	CCA_anchor	0	0.497045	0.629304	0.226576	0.632527	0.576706	0.125239	0.9316
Chen-2019	1000	6	GLUE	0	0.516742	0.938525	0.181163	0.774316	0.633192	0.152525	1	0.517902
Chen-2019	1000	6	Harmony	0	0.484051	0.698539	0.364779	0.678409	0.525994	0.124747	0.4695
Chen-2019	1000	6	LIGER	0	0.478161	0.774595	0.328872	0.649214	0.480836	0.06704	0.9213
Chen-2019	1000	6	bindSC	0	0.492666	0.924359	0.260431	0.599384	0.494551	0.0604363	0.9555
Chen-2019	1000	6	iNMF	0	0.462822	0.831897	0.383536	0.577001	0.430906	0.052492	0.89885
Chen-2019	1000	6	MMD_MA	0	0.444384	0.650646	0.472905	0.48251	0.460778	0.0898152	0.86315
Chen-2019	1000	6	Pamona	0	0.448021	0.779629	0.517093	0.285128	0.283826	0.0414609	0.96055
Chen-2019	1000	6	UnionCom	0	0.443038	0.704377	0.522336	0.339986	0.402566	0.0622216	0.4893
Chen-2019	1000	7	CCA_anchor	0	0.501017	0.636597	0.206146	0.675381	0.595189	0.12502	0.9163
Chen-2019	1000	7	GLUE	0	0.515413	0.924908	0.153498	0.763192	0.654516	0.153255	1	0.553898
Chen-2019	1000	7	Harmony	0	0.492991	0.702229	0.362517	0.703537	0.548558	0.129169	0.49615
Chen-2019	1000	7	LIGER	0	0.474592	0.784857	0.326564	0.646841	0.48713	0.0635234	0.87485
Chen-2019	1000	7	bindSC	0	0.48907	0.916654	0.246073	0.641918	0.517496	0.0621507	0.95965
Chen-2019	1000	7	iNMF	0	0.454655	0.833734	0.398135	0.561288	0.415522	0.0491216	0.89155
Chen-2019	1000	7	MMD_MA	0	0.489023	0.725946	0.278479	0.579696	0.562593	0.0957971	0.84935
Chen-2019	1000	7	Pamona	0	0.459537	0.792563	0.495121	0.298915	0.325576	0.0494548	0.97475
Chen-2019	1000	7	UnionCom	0	0.453052	0.690091	0.536142	0.374418	0.453575	0.0853756	0.4418
Chen-2019	2000	0	CCA_anchor	0	0.510294	0.633134	0.160449	0.73983	0.643238	0.144948	0.931963
Chen-2019	2000	0	GLUE	0	0.537028	0.934811	0.084602	0.834404	0.726681	0.181331	0.983325	0.701434
Chen-2019	2000	0	Harmony	0	0.485924	0.738523	0.333201	0.706663	0.537834	0.146554	0.395112
Chen-2019	2000	0	LIGER	0	0.484039	0.830893	0.314566	0.655349	0.466	0.0655398	0.902587
Chen-2019	2000	0	bindSC	0	0.502139	0.931624	0.221214	0.631169	0.53955	0.0801754	0.935137
Chen-2019	2000	0	iNMF	0	0.47739	0.829106	0.384122	0.63309	0.434905	0.0607721	0.876525
Chen-2019	2000	0	MMD_MA	0	0.445024	0.572341	0.540882	0.507054	0.492053	0.118146	0.60525
Chen-2019	2000	0	Pamona	0	0.463413	0.826399	0.497365	0.310254	0.287252	0.053093	0.921987
Chen-2019	2000	0	UnionCom	0	0.457061	0.543639	0.519775	0.453224	0.518904	0.115625	0.246888
Chen-2019	2000	1	CCA_anchor	0	0.510644	0.655921	0.189488	0.700857	0.628497	0.151361	0.925137
Chen-2019	2000	1	GLUE	0	0.548105	0.932778	0.078781	0.827719	0.748819	0.193555	0.993	0.707632
Chen-2019	2000	1	Harmony	0	0.490318	0.747904	0.346268	0.703058	0.543582	0.151444	0.3927
Chen-2019	2000	1	LIGER	0	0.487637	0.812492	0.298419	0.713089	0.495371	0.0748154	0.8961
Chen-2019	2000	1	bindSC	0	0.497423	0.927777	0.218851	0.678762	0.531753	0.0802391	0.942075
Chen-2019	2000	1	iNMF	0	0.460266	0.810672	0.375424	0.662953	0.432182	0.0575696	0.887225
Chen-2019	2000	1	MMD_MA	0	0.456832	0.537649	0.603847	0.494535	0.45613	0.118964	0.6885
Chen-2019	2000	1	Pamona	0	0.457338	0.805074	0.508805	0.317041	0.28739	0.0523403	0.924338
Chen-2019	2000	1	UnionCom	0	0.45786	0.482365	0.563221	0.439571	0.531257	0.110165	0.1486
Chen-2019	2000	2	CCA_anchor	0	0.508841	0.645962	0.163457	0.729247	0.629243	0.149708	0.933638
Chen-2019	2000	2	GLUE	0	0.541738	0.942813	0.0870504	0.84262	0.722295	0.180986	0.9762	0.718163
Chen-2019	2000	2	Harmony	0	0.498329	0.736379	0.330945	0.736106	0.542822	0.145546	0.425038
Chen-2019	2000	2	LIGER	0	0.495336	0.824917	0.285606	0.746825	0.501434	0.084824	0.894875
Chen-2019	2000	2	bindSC	0	0.499481	0.931635	0.219829	0.671797	0.535005	0.0800744	0.937675
Chen-2019	2000	2	iNMF	0	0.472081	0.822758	0.376155	0.651108	0.409429	0.0569467	0.893938
Chen-2019	2000	2	MMD_MA	0	0.444798	0.562793	0.546605	0.512506	0.499237	0.120125	0.578187
Chen-2019	2000	2	Pamona	0	0.46401	0.800305	0.497223	0.33906	0.331915	0.0593084	0.936362
Chen-2019	2000	2	UnionCom	0	0.460287	0.527103	0.556797	0.412575	0.530486	0.11719	0.23835
Chen-2019	2000	3	CCA_anchor	0	0.512659	0.651653	0.193729	0.650393	0.632719	0.144427	0.930262
Chen-2019	2000	3	GLUE	0	0.54456	0.933111	0.0834551	0.802567	0.732983	0.180118	0.988337	0.705074
Chen-2019	2000	3	Harmony	0	0.499882	0.739332	0.341422	0.704768	0.537349	0.141182	0.426187
Chen-2019	2000	3	LIGER	0	0.467007	0.858201	0.282678	0.693944	0.497907	0.0808577	0.910475
Chen-2019	2000	3	bindSC	0	0.495772	0.922516	0.221883	0.671031	0.526877	0.0791878	0.944675
Chen-2019	2000	3	iNMF	0	0.449656	0.853434	0.375425	0.59773	0.406073	0.0504693	0.902887
Chen-2019	2000	3	MMD_MA	0	0.454547	0.553646	0.568415	0.491234	0.502614	0.116697	0.625425
Chen-2019	2000	3	Pamona	0	0.452178	0.797053	0.50446	0.357677	0.309818	0.056033	0.918013
Chen-2019	2000	3	UnionCom	0	0.453508	0.536017	0.558164	0.430725	0.523491	0.107278	0.129862
Chen-2019	2000	4	CCA_anchor	0	0.512914	0.637558	0.173168	0.732901	0.647328	0.152908	0.917325
Chen-2019	2000	4	GLUE	0	0.541253	0.938973	0.0942287	0.819083	0.729704	0.184537	0.984175	0.719145
Chen-2019	2000	4	Harmony	0	0.490724	0.74545	0.33874	0.718404	0.54656	0.147318	0.42065
Chen-2019	2000	4	LIGER	0	0.483322	0.811721	0.297103	0.70399	0.483062	0.0777769	0.8719
Chen-2019	2000	4	bindSC	0	0.500678	0.927839	0.214809	0.66268	0.529202	0.0806476	0.934737
Chen-2019	2000	4	iNMF	0	0.462287	0.828551	0.396133	0.625173	0.388761	0.0511605	0.900212
Chen-2019	2000	4	MMD_MA	0	0.451574	0.558329	0.553532	0.509646	0.483573	0.117535	0.618975
Chen-2019	2000	4	Pamona	0	0.46127	0.803278	0.507873	0.313421	0.295887	0.0526293	0.935375
Chen-2019	2000	4	UnionCom	0	0.461971	0.496041	0.530477	0.430335	0.555251	0.117541	0.11015
Chen-2019	2000	5	CCA_anchor	0	0.502696	0.643928	0.183275	0.709435	0.61556	0.149254	0.9317
Chen-2019	2000	5	GLUE	0	0.535778	0.919446	0.103207	0.831775	0.705071	0.183089	0.965387	0.710602
Chen-2019	2000	5	Harmony	0	0.49304	0.742761	0.343503	0.712429	0.531678	0.143166	0.401687
Chen-2019	2000	5	LIGER	0	0.467504	0.828521	0.333901	0.65164	0.454468	0.0653343	0.90365
Chen-2019	2000	5	bindSC	0	0.495773	0.929595	0.22584	0.660706	0.517074	0.0790197	0.934512
Chen-2019	2000	5	iNMF	0	0.452102	0.817475	0.355754	0.605128	0.431507	0.0655268	0.8706
Chen-2019	2000	5	MMD_MA	0	0.444506	0.539065	0.570891	0.435846	0.485991	0.116862	0.611662
Chen-2019	2000	5	Pamona	0	0.470833	0.8036	0.512503	0.332607	0.302796	0.0556624	0.9325
Chen-2019	2000	5	UnionCom	0	0.458887	0.525218	0.564409	0.442727	0.526583	0.115155	0.131675
Chen-2019	2000	6	CCA_anchor	0	0.499841	0.63805	0.182088	0.739601	0.622461	0.146545	0.932113
Chen-2019	2000	6	GLUE	0	0.536828	0.933851	0.0822781	0.828934	0.72355	0.181601	0.98365	0.696473
Chen-2019	2000	6	Harmony	0	0.490323	0.735952	0.340567	0.700275	0.531257	0.14227	0.398
Chen-2019	2000	6	LIGER	0	0.488752	0.810489	0.321048	0.654204	0.478374	0.0686826	0.911225
Chen-2019	2000	6	bindSC	0	0.498435	0.931901	0.212524	0.655618	0.529385	0.0791172	0.9401
Chen-2019	2000	6	iNMF	0	0.481006	0.819058	0.372333	0.606983	0.444051	0.0633486	0.861525
Chen-2019	2000	6	MMD_MA	0	0.437745	0.548654	0.581717	0.461763	0.483909	0.116447	0.6435
Chen-2019	2000	6	Pamona	0	0.459908	0.786336	0.501549	0.326001	0.308915	0.055398	0.931412
Chen-2019	2000	6	UnionCom	0	0.451627	0.535102	0.55425	0.452297	0.536945	0.113974	0.205712
Chen-2019	2000	7	CCA_anchor	0	0.510342	0.649062	0.160232	0.716286	0.641366	0.154041	0.93135
Chen-2019	2000	7	GLUE	0	0.54003	0.936651	0.086302	0.819518	0.725137	0.188231	0.98935	0.712757
Chen-2019	2000	7	Harmony	0	0.489797	0.741373	0.344077	0.687839	0.546941	0.147908	0.413913
Chen-2019	2000	7	LIGER	0	0.474275	0.849663	0.318595	0.649835	0.463983	0.0693521	0.906475
Chen-2019	2000	7	bindSC	0	0.498787	0.927648	0.212147	0.652377	0.536124	0.0824232	0.939025
Chen-2019	2000	7	iNMF	0	0.47799	0.846187	0.336344	0.652271	0.458307	0.0672451	0.897362
Chen-2019	2000	7	MMD_MA	0	0.457605	0.573434	0.493098	0.475407	0.511479	0.117442	0.58715
Chen-2019	2000	7	Pamona	0	0.444118	0.818512	0.50566	0.304681	0.287092	0.0498438	0.934925
Chen-2019	2000	7	UnionCom	0	0.464086	0.536557	0.527693	0.45072	0.543671	0.120433	0.1933
Chen-2019	4000	0	CCA_anchor	0	0.514405	0.638134	0.134684	0.758927	0.652267	0.167892	0.929431
Chen-2019	4000	0	GLUE	0	0.56276	0.935047	0.0509543	0.845403	0.764724	0.206169	0.956222	0.866487
Chen-2019	4000	0	Harmony	0	0.49867	0.77282	0.30156	0.7363	0.542114	0.162898	0.486228
Chen-2019	4000	0	LIGER	0	0.492419	0.813144	0.300488	0.704772	0.4818	0.0774478	0.908947
Chen-2019	4000	0	bindSC	0	0.504979	0.933725	0.184077	0.712474	0.557889	0.0988629	0.933966
Chen-2019	4000	0	iNMF	0	0.487147	0.852286	0.333962	0.686454	0.424953	0.0629457	0.915544
Chen-2019	4000	0	MMD_MA	0	0.45695	0.550734	0.488207	0.513346	0.547905	0.134455	0.333987
Chen-2019	4000	0	Pamona	0	0.452751	0.78644	0.509706	0.356028	0.312465	0.064094	0.866366
Chen-2019	4000	0	UnionCom	0	0.467704	0.559197	0.468523	0.528473	0.585356	0.141439	0.261447
Chen-2019	4000	1	CCA_anchor	0	0.516743	0.655719	0.132518	0.785457	0.65449	0.170752	0.946803
Chen-2019	4000	1	GLUE	0	0.55695	0.943991	0.0534733	0.854771	0.758114	0.215944	0.947941	0.841499
Chen-2019	4000	1	Harmony	0	0.498005	0.780148	0.301357	0.726084	0.545269	0.165311	0.486031
Chen-2019	4000	1	LIGER	0	0.489239	0.841892	0.289043	0.719828	0.484803	0.0852504	0.883678
Chen-2019	4000	1	bindSC	0	0.504185	0.937576	0.18762	0.700116	0.549195	0.0981078	0.943312
Chen-2019	4000	1	iNMF	0	0.483978	0.858283	0.34189	0.681225	0.418355	0.0652462	0.934013
Chen-2019	4000	1	MMD_MA	0	0.453966	0.514234	0.561243	0.557454	0.545809	0.135454	0.323587
Chen-2019	4000	1	Pamona	0	0.474225	0.798453	0.496986	0.38714	0.32316	0.0688598	0.914869
Chen-2019	4000	1	UnionCom	0	0.471276	0.407184	0.544446	0.460752	0.612772	0.153929	0.116178
Chen-2019	4000	2	CCA_anchor	0	0.517462	0.651252	0.135623	0.756964	0.660384	0.170843	0.940569
Chen-2019	4000	2	GLUE	0	0.559392	0.935607	0.0553603	0.844218	0.757979	0.211674	0.940403	0.825769
Chen-2019	4000	2	Harmony	0	0.500352	0.77356	0.298731	0.734216	0.549458	0.162177	0.493613
Chen-2019	4000	2	LIGER	0	0.490537	0.827007	0.300685	0.712224	0.466952	0.0758106	0.921441
Chen-2019	4000	2	bindSC	0	0.503097	0.932971	0.188184	0.690515	0.556816	0.0991161	0.9337
Chen-2019	4000	2	iNMF	0	0.48515	0.860234	0.354238	0.676825	0.445113	0.0670292	0.914778
Chen-2019	4000	2	MMD_MA	0	0.455753	0.530968	0.546446	0.51677	0.552846	0.135687	0.363756
Chen-2019	4000	2	Pamona	0	0.454481	0.798568	0.500851	0.380176	0.319529	0.0670325	0.904609
Chen-2019	4000	2	UnionCom	0	0.468877	0.417973	0.501177	0.458252	0.606967	0.148061	0.0835313
Chen-2019	4000	3	CCA_anchor	0	0.520217	0.651739	0.144549	0.730968	0.660143	0.168854	0.93475
Chen-2019	4000	3	GLUE	0	0.563564	0.950344	0.0547967	0.83783	0.766253	0.209704	0.959819	0.82373
Chen-2019	4000	3	Harmony	0	0.506028	0.778805	0.29656	0.72075	0.545178	0.161319	0.478528
Chen-2019	4000	3	LIGER	0	0.483782	0.842265	0.3045	0.709991	0.468681	0.0724023	0.920737
Chen-2019	4000	3	bindSC	0	0.506261	0.930158	0.181546	0.691502	0.561288	0.10174	0.93275
Chen-2019	4000	3	iNMF	0	0.47348	0.875203	0.356158	0.652531	0.414472	0.0613134	0.894466
Chen-2019	4000	3	MMD_MA	0	0.451276	0.546102	0.528693	0.532344	0.537678	0.133384	0.393047
Chen-2019	4000	3	Pamona	0	0.456983	0.778935	0.498817	0.380703	0.326101	0.0658421	0.904062
Chen-2019	4000	3	UnionCom	0	0.468843	0.408697	0.533184	0.429343	0.593271	0.135043	0.0513437
Chen-2019	4000	4	CCA_anchor	0	0.519293	0.654066	0.146067	0.766245	0.667132	0.168605	0.939103
Chen-2019	4000	4	GLUE	0	0.563951	0.936921	0.0531016	0.831452	0.766167	0.208192	0.943266	0.84424
Chen-2019	4000	4	Harmony	0	0.502576	0.777155	0.303286	0.725893	0.548505	0.15983	0.487538
Chen-2019	4000	4	LIGER	0	0.493619	0.864103	0.285985	0.715783	0.489738	0.0833597	0.918781
Chen-2019	4000	4	bindSC	0	0.505482	0.933132	0.183009	0.695446	0.558459	0.0975895	0.942006
Chen-2019	4000	4	iNMF	0	0.48409	0.857849	0.35339	0.669618	0.425638	0.0605091	0.911491
Chen-2019	4000	4	MMD_MA	0	0.461442	0.539666	0.512981	0.523954	0.555997	0.13539	0.335003
Chen-2019	4000	4	Pamona	0	0.464483	0.789072	0.504675	0.377985	0.314906	0.0668489	0.910694
Chen-2019	4000	4	UnionCom	0	0.480629	0.394166	0.539252	0.440841	0.608152	0.144109	0.107463
Chen-2019	4000	5	CCA_anchor	0	0.514026	0.644475	0.147616	0.750627	0.647207	0.168759	0.937881
Chen-2019	4000	5	GLUE	0	0.55508	0.947854	0.0523927	0.84816	0.760193	0.212203	0.954797	0.845632
Chen-2019	4000	5	Harmony	0	0.496582	0.782225	0.306664	0.723709	0.540705	0.163315	0.480531
Chen-2019	4000	5	LIGER	0	0.488	0.819921	0.288047	0.725282	0.479868	0.0862747	0.937688
Chen-2019	4000	5	bindSC	0	0.503728	0.936708	0.190893	0.704558	0.544458	0.0955686	0.939775
Chen-2019	4000	5	iNMF	0	0.484701	0.859301	0.349236	0.675174	0.422752	0.0610498	0.888791
Chen-2019	4000	5	MMD_MA	0	0.459587	0.546637	0.508502	0.523082	0.554993	0.135154	0.355559
Chen-2019	4000	5	Pamona	0	0.46649	0.780695	0.509453	0.346093	0.301539	0.0624788	0.907547
Chen-2019	4000	5	UnionCom	0	0.481826	0.393695	0.568745	0.446508	0.596485	0.139097	0.0627906
Chen-2019	4000	6	CCA_anchor	0	0.506579	0.644187	0.151072	0.767324	0.643641	0.167443	0.934519
Chen-2019	4000	6	GLUE	0	0.55331	0.935975	0.0487372	0.848867	0.752266	0.205788	0.960319	0.841028
Chen-2019	4000	6	Harmony	0	0.491718	0.779379	0.306518	0.729909	0.5355	0.159167	0.490691
Chen-2019	4000	6	LIGER	0	0.49348	0.835295	0.285933	0.733122	0.48222	0.0847772	0.929991
Chen-2019	4000	6	bindSC	0	0.50299	0.938628	0.185582	0.689561	0.545861	0.0954912	0.939034
Chen-2019	4000	6	iNMF	0	0.484804	0.863734	0.357665	0.686668	0.402376	0.0599295	0.90795
Chen-2019	4000	6	MMD_MA	0	0.459309	0.547111	0.509224	0.513776	0.546035	0.132183	0.334428
Chen-2019	4000	6	Pamona	0	0.4603	0.769525	0.506415	0.358671	0.291485	0.061102	0.920131
Chen-2019	4000	6	UnionCom	0	0.462286	0.403204	0.515586	0.469779	0.584148	0.140225	0.092775
Chen-2019	4000	7	CCA_anchor	0	0.516254	0.659025	0.135158	0.782925	0.655508	0.168926	0.940331
Chen-2019	4000	7	GLUE	0	0.558482	0.930274	0.0522924	0.84276	0.759464	0.211953	0.948959	0.844305
Chen-2019	4000	7	Harmony	0	0.503783	0.777972	0.305039	0.719669	0.545446	0.162366	0.4733
Chen-2019	4000	7	LIGER	0	0.490388	0.837689	0.301072	0.702677	0.461482	0.0729453	0.906434
Chen-2019	4000	7	bindSC	0	0.504748	0.93028	0.184059	0.692003	0.557872	0.0999445	0.939391
Chen-2019	4000	7	iNMF	0	0.484672	0.851563	0.344125	0.66923	0.430529	0.0617297	0.881188
Chen-2019	4000	7	MMD_MA	0	0.459798	0.558425	0.436421	0.560692	0.556541	0.133747	0.351769
Chen-2019	4000	7	Pamona	0	0.468245	0.822928	0.497416	0.36965	0.308549	0.0546636	0.873116
Chen-2019	4000	7	UnionCom	0	0.481524	0.405289	0.567541	0.469765	0.601168	0.148089	0.101987
Chen-2019	8000	0	CCA_anchor	0	0.521918	0.649319	0.131534	0.779213	0.68556	0.189022	0.935137
Chen-2019	8000	0	GLUE	0	0.571269	0.943673	0.0363352	0.855574	0.780847	0.242168	0.943918	0.936851
Chen-2019	8000	0	Harmony	0	0.507263	0.817698	0.27444	0.738627	0.551853	0.176517	0.514191
Chen-2019	8000	0	LIGER	0	0.498155	0.856238	0.279388	0.719095	0.479592	0.0917311	0.927898
Chen-2019	8000	0	bindSC	0	0.50945	0.935245	0.164244	0.723826	0.58641	0.118906	0.937955
Chen-2019	8000	0	iNMF	0	0.48446	0.879331	0.315034	0.706118	0.441733	0.0795737	0.934777
Chen-2019	8000	0	MMD_MA	0	0.44643	0.528098	0.528442	0.553944	0.489077	0.14294	0.2667
Chen-2019	8000	0	Pamona	0	0.458238	0.744988	0.512306	0.422214	0.34116	0.0694691	0.841831
Chen-2019	8000	0	UnionCom	0	0.479302	0.348307	0.518353	0.490654	0.659544	0.178372	0.0783539
Chen-2019	8000	1	CCA_anchor	0	0.520328	0.652357	0.130108	0.752392	0.676454	0.186736	0.935709
Chen-2019	8000	1	GLUE	0	0.572604	0.957271	0.0372446	0.850535	0.778229	0.241721	0.937232	0.899086
Chen-2019	8000	1	Harmony	0	0.506957	0.817543	0.274164	0.724529	0.546906	0.175424	0.501421
Chen-2019	8000	1	LIGER	0	0.49292	0.856411	0.308838	0.711211	0.450056	0.0734823	0.91192
Chen-2019	8000	1	bindSC	0	0.509054	0.940216	0.164292	0.70205	0.574873	0.116346	0.943419
Chen-2019	8000	1	iNMF	0	0.492975	0.893541	0.306896	0.685051	0.460898	0.0784843	0.923664
Chen-2019	8000	1	MMD_MA	0	0.442037	0.523021	0.538434	0.542114	0.469604	0.14107	0.250121
Chen-2019	8000	1	Pamona	0	0.454718	0.740803	0.513425	0.42596	0.323642	0.0621888	0.852763
Chen-2019	8000	1	UnionCom	0	0.487289	0.357683	0.5606	0.449821	0.647493	0.180903	0.102881
Chen-2019	8000	2	CCA_anchor	0	0.519582	0.662937	0.132105	0.78179	0.680941	0.184517	0.940044
Chen-2019	8000	2	GLUE	0	0.572247	0.95316	0.0378354	0.858974	0.776627	0.245274	0.927066	0.902398
Chen-2019	8000	2	Harmony	0	0.506351	0.815794	0.275231	0.727197	0.548037	0.175575	0.481285
Chen-2019	8000	2	LIGER	0	0.49475	0.854267	0.283746	0.699474	0.475515	0.0902343	0.933434
Chen-2019	8000	2	bindSC	0	0.509313	0.935	0.165883	0.712082	0.583233	0.11875	0.940925
Chen-2019	8000	2	iNMF	0	0.489098	0.883991	0.305097	0.699455	0.455381	0.0769001	0.942949
Chen-2019	8000	2	MMD_MA	0	0.448249	0.534342	0.528696	0.545053	0.493185	0.142412	0.226392
Chen-2019	8000	2	Pamona	0	0.4588	0.756415	0.519411	0.422597	0.332583	0.0681936	0.839969
Chen-2019	8000	2	UnionCom	0	0.496031	0.458669	0.541287	0.539148	0.644022	0.181012	0.194119
Chen-2019	8000	3	CCA_anchor	0	0.521076	0.662337	0.129906	0.769623	0.667761	0.183736	0.942931
Chen-2019	8000	3	GLUE	0	0.572057	0.952891	0.0381657	0.853791	0.778407	0.237838	0.935609	0.936059
Chen-2019	8000	3	Harmony	0	0.50601	0.816835	0.27258	0.732292	0.550424	0.175451	0.520027
Chen-2019	8000	3	LIGER	0	0.494375	0.83744	0.307275	0.692926	0.452453	0.0734073	0.916108
Chen-2019	8000	3	bindSC	0	0.508334	0.939342	0.164195	0.706911	0.574131	0.113878	0.944779
Chen-2019	8000	3	iNMF	0	0.49069	0.89801	0.320284	0.707929	0.449358	0.0764541	0.910516
Chen-2019	8000	3	MMD_MA	0	0.442966	0.530869	0.512022	0.528658	0.486812	0.141831	0.245817
Chen-2019	8000	3	Pamona	0	0.456268	0.742704	0.511289	0.421836	0.328226	0.0652713	0.857005
Chen-2019	8000	3	UnionCom	0	0.489129	0.361906	0.516565	0.467722	0.643934	0.163991	0.080007
Chen-2019	8000	4	CCA_anchor	0	0.521399	0.654264	0.12791	0.766128	0.675438	0.184955	0.939043
Chen-2019	8000	4	GLUE	0	0.571976	0.940775	0.0391865	0.854853	0.77498	0.229193	0.934646	0.905427
Chen-2019	8000	4	Harmony	0	0.506121	0.814349	0.273998	0.731131	0.549848	0.176629	0.507502
Chen-2019	8000	4	LIGER	0	0.495731	0.849225	0.297027	0.700875	0.454583	0.0805147	0.932734
Chen-2019	8000	4	bindSC	0	0.509348	0.936661	0.165921	0.722429	0.580744	0.117408	0.940004
Chen-2019	8000	4	iNMF	0	0.487831	0.887288	0.313368	0.686764	0.432829	0.075634	0.929907
Chen-2019	8000	4	MMD_MA	0	0.446088	0.534223	0.504158	0.527889	0.484451	0.137425	0.202387
Chen-2019	8000	4	Pamona	0	0.456234	0.759792	0.509565	0.404466	0.32255	0.0614827	0.850576
Chen-2019	8000	4	UnionCom	0	0.488639	0.409922	0.522951	0.482121	0.65394	0.179232	0.182569
Chen-2019	8000	5	CCA_anchor	0	0.522342	0.655289	0.124157	0.768037	0.680507	0.185591	0.934893
Chen-2019	8000	5	GLUE	0	0.572732	0.950848	0.0374723	0.845936	0.77848	0.240989	0.918105	0.92337
Chen-2019	8000	5	Harmony	0	0.505451	0.817883	0.273707	0.723347	0.549617	0.177314	0.513956
Chen-2019	8000	5	LIGER	0	0.494737	0.87879	0.275743	0.713157	0.477376	0.0952167	0.922939
Chen-2019	8000	5	bindSC	0	0.50986	0.937433	0.165409	0.698315	0.576742	0.115536	0.940926
Chen-2019	8000	5	iNMF	0	0.490895	0.86274	0.316078	0.685097	0.438921	0.0773031	0.951663
Chen-2019	8000	5	MMD_MA	0	0.44572	0.537056	0.504725	0.54825	0.501854	0.141318	0.222496
Chen-2019	8000	5	Pamona	0	0.452637	0.727216	0.522477	0.436057	0.330365	0.0790665	0.845992
Chen-2019	8000	5	UnionCom	0	0.492811	0.447163	0.493879	0.500912	0.639882	0.177672	0.225055
Chen-2019	8000	6	CCA_anchor	0	0.521957	0.650826	0.122638	0.78277	0.682233	0.188244	0.941793
Chen-2019	8000	6	GLUE	0	0.572176	0.954358	0.0368325	0.854554	0.782493	0.243046	0.937234	0.930021
Chen-2019	8000	6	Harmony	0	0.507307	0.815351	0.275914	0.73796	0.547908	0.176066	0.506346
Chen-2019	8000	6	LIGER	0	0.49536	0.860419	0.30717	0.710469	0.454838	0.0773989	0.89402
Chen-2019	8000	6	bindSC	0	0.508936	0.939276	0.164639	0.715949	0.577808	0.115551	0.946381
Chen-2019	8000	6	iNMF	0	0.489512	0.900625	0.308067	0.697091	0.453571	0.0769801	0.915898
Chen-2019	8000	6	MMD_MA	0	0.44001	0.532641	0.531673	0.505439	0.480115	0.140777	0.248552
Chen-2019	8000	6	Pamona	0	0.457251	0.723358	0.513902	0.424587	0.321396	0.061952	0.840329
Chen-2019	8000	6	UnionCom	0	0.487379	0.356174	0.542809	0.474328	0.657357	0.178325	0.103267
Chen-2019	8000	7	CCA_anchor	0	0.51939	0.657029	0.132427	0.762703	0.678773	0.184268	0.93771
Chen-2019	8000	7	GLUE	0	0.573291	0.956999	0.0354382	0.857097	0.78101	0.241922	0.935819	0.929624
Chen-2019	8000	7	Harmony	0	0.507077	0.814435	0.27669	0.721199	0.548531	0.176628	0.511348
Chen-2019	8000	7	LIGER	0	0.498547	0.88773	0.273056	0.731022	0.481563	0.0977582	0.926822
Chen-2019	8000	7	bindSC	0	0.510033	0.937567	0.1647	0.715375	0.584949	0.118784	0.940105
Chen-2019	8000	7	iNMF	0	0.488271	0.89666	0.296964	0.689275	0.457569	0.0803582	0.92477
Chen-2019	8000	7	MMD_MA	0	0.442935	0.539899	0.506539	0.529923	0.479243	0.140417	0.225294
Chen-2019	8000	7	Pamona	0	0.45517	0.742371	0.512329	0.437573	0.344609	0.0725601	0.83689
Chen-2019	8000	7	UnionCom	0	0.49199	0.320652	0.532688	0.493439	0.659038	0.176941	0.0756383
Ma-2020	250	0	CCA_anchor	0	0.474519	0.637321	0.258416	0.84424	0.615642	0.117079	0.9456
Ma-2020	250	0	GLUE	0	0.472571	0.928282	0.36736	0.606369	0.437772	0.0956667	1	0.176412
Ma-2020	250	0	Harmony	0	0.466171	0.741177	0.327512	0.763634	0.601622	0.125183	0.5616
Ma-2020	250	0	LIGER	0	0.409381	0.864696	0.266712	0.787036	0.461675	0.0487302	0.9472
Ma-2020	250	0	bindSC	0	0.476726	0.935415	0.233432	0.775331	0.535528	0.0459762	1
Ma-2020	250	0	iNMF	0	0.396172	0.825669	0.298232	0.718734	0.491819	0.0555635	0.7128
Ma-2020	250	0	LIGER_FiG	0	0.403758	0.805103	0.24752	0.790771	0.478075	0.0484841	0.9616
Ma-2020	250	0	MMD_MA	0	0.395135	0.794345	0.501888	0.425591	0.3121	0.0385317	1
Ma-2020	250	0	Pamona	0	0.293693	0.665917	0.497744	0.450881	0.266203	0.0428175	1
Ma-2020	250	0	UnionCom	0	0.425002	0.774099	0.524824	0.415948	0.329231	0.0417857	0.2064
Ma-2020	250	0	iNMF_FiG	0	0.405838	0.793191	0.307928	0.745987	0.502822	0.0618413	0.7968
Ma-2020	250	1	CCA_anchor	0	0.487929	0.673047	0.249368	0.865258	0.593286	0.123468	0.9568
Ma-2020	250	1	GLUE	0	0.493723	0.937063	0.34168	0.747976	0.473697	0.108905	1	0.17638
Ma-2020	250	1	Harmony	0	0.487597	0.773225	0.309704	0.807068	0.581372	0.135579	0.7416
Ma-2020	250	1	LIGER	0	0.412663	0.822037	0.232888	0.771413	0.523933	0.0710397	1
Ma-2020	250	1	bindSC	0	0.464705	0.944347	0.254848	0.801888	0.534683	0.0500238	1
Ma-2020	250	1	iNMF	0	0.433217	0.855798	0.279296	0.834819	0.497753	0.0642063	0.9488
Ma-2020	250	1	LIGER_FiG	0	0.427292	0.836705	0.216792	0.756446	0.523392	0.0666905	0.948
Ma-2020	250	1	MMD_MA	0	0.367538	0.800239	0.529584	0.538978	0.299036	0.0374524	1
Ma-2020	250	1	Pamona	0	0.315249	0.752248	0.491248	0.47623	0.265375	0.0540635	1
Ma-2020	250	1	UnionCom	0	0.439013	0.821943	0.518504	0.376756	0.307842	0.0461587	0.2176
Ma-2020	250	1	iNMF_FiG	0	0.421192	0.857018	0.302256	0.757605	0.477944	0.0675873	0.64
Ma-2020	250	2	CCA_anchor	0	0.488481	0.630376	0.2392	0.904317	0.607942	0.131429	0.9568
Ma-2020	250	2	GLUE	0	0.489926	0.936435	0.327584	0.619662	0.455061	0.106357	1	0.173308
Ma-2020	250	2	Harmony	0	0.46236	0.762106	0.30864	0.888823	0.60715	0.132111	0.696
Ma-2020	250	2	LIGER	0	0.434598	0.815069	0.21092	0.854096	0.520994	0.0668413	0.9864
Ma-2020	250	2	bindSC	0	0.479317	0.938485	0.230664	0.801459	0.542925	0.0473492	1
Ma-2020	250	2	iNMF	0	0.447875	0.83498	0.2832	0.782906	0.516653	0.0682381	0.76
Ma-2020	250	2	LIGER_FiG	0	0.439159	0.786453	0.223312	0.804132	0.551689	0.0642937	1
Ma-2020	250	2	MMD_MA	0	0.39885	0.772142	0.464304	0.483558	0.273575	0.0360635	1
Ma-2020	250	2	Pamona	0	0.380487	0.622778	0.502312	0.510831	0.254358	0.0449603	1
Ma-2020	250	2	UnionCom	0	0.388177	0.784807	0.504648	0.415189	0.3467	0.0590794	0.2936
Ma-2020	250	2	iNMF_FiG	0	0.436483	0.789082	0.245888	0.795779	0.531158	0.0640238	0.8096
Ma-2020	250	3	CCA_anchor	0	0.484805	0.627197	0.264968	0.81404	0.546369	0.128841	0.944
Ma-2020	250	3	GLUE	0	0.487403	0.933229	0.349368	0.693915	0.442383	0.105183	1	0.179935
Ma-2020	250	3	Harmony	0	0.469327	0.748234	0.302248	0.800758	0.533544	0.142714	0.6856
Ma-2020	250	3	LIGER	0	0.417314	0.812746	0.24116	0.801159	0.410703	0.0658095	1
Ma-2020	250	3	bindSC	0	0.480475	0.936683	0.253296	0.820359	0.530706	0.0557302	1
Ma-2020	250	3	iNMF	0	0.407196	0.719723	0.351328	0.674138	0.414944	0.0673016	0.8832
Ma-2020	250	3	LIGER_FiG	0	0.404562	0.809031	0.247872	0.748926	0.443456	0.061127	1
Ma-2020	250	3	MMD_MA	0	0.393679	0.778029	0.499032	0.469522	0.252256	0.0352381	1
Ma-2020	250	3	Pamona	0	0.311714	0.571784	0.503328	0.494995	0.192389	0.0545556	1
Ma-2020	250	3	UnionCom	0	0.422775	0.718087	0.54508	0.369574	0.264397	0.0460556	0.276
Ma-2020	250	3	iNMF_FiG	0	0.421483	0.786769	0.296712	0.801735	0.501981	0.0755317	0.6872
Ma-2020	250	4	CCA_anchor	0	0.49076	0.648858	0.240736	0.902161	0.612692	0.118714	0.9368
Ma-2020	250	4	GLUE	0	0.490331	0.939345	0.333544	0.714407	0.487694	0.0893492	1	0.176798
Ma-2020	250	4	Harmony	0	0.481004	0.75211	0.299032	0.877708	0.622319	0.145	0.6672
Ma-2020	250	4	LIGER	0	0.443379	0.805107	0.245608	0.836125	0.547569	0.0739921	0.9712
Ma-2020	250	4	bindSC	0	0.481304	0.948327	0.244792	0.761873	0.544994	0.0506667	1
Ma-2020	250	4	iNMF	0	0.444728	0.757313	0.325904	0.789889	0.537231	0.0734524	0.5776
Ma-2020	250	4	LIGER_FiG	0	0.441151	0.852402	0.234656	0.866874	0.543861	0.065127	0.9496
Ma-2020	250	4	MMD_MA	0	0.404138	0.790051	0.498664	0.440225	0.308642	0.0409048	1
Ma-2020	250	4	Pamona	0	0.353163	0.634945	0.498752	0.481142	0.291139	0.0611984	1
Ma-2020	250	4	UnionCom	0	0.393962	0.789886	0.520848	0.367719	0.320586	0.0432857	0.2376
Ma-2020	250	4	iNMF_FiG	0	0.475047	0.82978	0.242744	0.861178	0.590742	0.0746429	0.8528
Ma-2020	250	5	CCA_anchor	0	0.489967	0.582158	0.230704	0.873505	0.586983	0.133635	0.9304
Ma-2020	250	5	GLUE	0	0.485247	0.94289	0.344664	0.728169	0.3874	0.0944841	1	0.180434
Ma-2020	250	5	Harmony	0	0.477622	0.753468	0.313768	0.878908	0.561367	0.137571	0.6408
Ma-2020	250	5	LIGER	0	0.422356	0.839868	0.244056	0.810674	0.440967	0.0464762	0.9896
Ma-2020	250	5	bindSC	0	0.478443	0.940214	0.25236	0.849636	0.509361	0.0520317	1
Ma-2020	250	5	iNMF	0	0.44415	0.794827	0.263352	0.756252	0.469486	0.0575556	0.7888
Ma-2020	250	5	LIGER_FiG	0	0.46861	0.866786	0.178024	0.79946	0.535083	0.0712937	0.9744
Ma-2020	250	5	MMD_MA	0	0.395417	0.764116	0.491224	0.476527	0.281675	0.0361508	1
Ma-2020	250	5	Pamona	0	0.429676	0.796482	0.4886	0.365081	0.2075	0.0243333	1
Ma-2020	250	5	UnionCom	0	0.419928	0.776206	0.501112	0.358072	0.2729	0.0358333	0.2384
Ma-2020	250	5	iNMF_FiG	0	0.454999	0.707145	0.294384	0.805157	0.495106	0.0707222	0.7112
Ma-2020	250	6	CCA_anchor	0	0.49635	0.58756	0.245688	0.823822	0.569519	0.122024	0.9392
Ma-2020	250	6	GLUE	0	0.490166	0.92713	0.360992	0.603287	0.444117	0.0869762	1	0.177305
Ma-2020	250	6	Harmony	0	0.477955	0.726275	0.311344	0.791084	0.585942	0.143683	0.6688
Ma-2020	250	6	LIGER	0	0.435695	0.84695	0.22032	0.767211	0.504706	0.0674603	0.9696
Ma-2020	250	6	bindSC	0	0.481918	0.924257	0.219712	0.747341	0.530089	0.0493095	1
Ma-2020	250	6	iNMF	0	0.449174	0.78161	0.307024	0.748963	0.502239	0.0671905	0.9336
Ma-2020	250	6	LIGER_FiG	0	0.429828	0.781105	0.247296	0.788773	0.492539	0.0672063	0.9496
Ma-2020	250	6	MMD_MA	0	0.407644	0.738285	0.504192	0.456261	0.266278	0.0327698	1
Ma-2020	250	6	Pamona	0	0.377471	0.607887	0.5068	0.484825	0.273564	0.0495	1
Ma-2020	250	6	UnionCom	0	0.420154	0.788422	0.498992	0.372395	0.334614	0.0542143	0.228
Ma-2020	250	6	iNMF_FiG	0	0.424592	0.771492	0.290712	0.749853	0.504739	0.06	0.896
Ma-2020	250	7	CCA_anchor	0	0.488972	0.653622	0.2668	0.836553	0.584372	0.11173	0.9496
Ma-2020	250	7	GLUE	0	0.488931	0.929993	0.345896	0.693284	0.4755	0.107897	1	0.17934
Ma-2020	250	7	Harmony	0	0.48451	0.758288	0.308696	0.83548	0.578517	0.126897	0.6896
Ma-2020	250	7	LIGER	0	0.406638	0.792673	0.261696	0.754971	0.473381	0.048873	0.984
Ma-2020	250	7	bindSC	0	0.472539	0.927743	0.226856	0.787514	0.529222	0.049627	1
Ma-2020	250	7	iNMF	0	0.418007	0.797286	0.296584	0.691014	0.492269	0.0569048	0.8456
Ma-2020	250	7	LIGER_FiG	0	0.421183	0.782173	0.253104	0.800458	0.475778	0.0523095	0.9888
Ma-2020	250	7	MMD_MA	0	0.365337	0.772371	0.515856	0.385557	0.310503	0.0329127	1
Ma-2020	250	7	Pamona	0	0.322651	0.61353	0.500688	0.458867	0.234403	0.0529683	1
Ma-2020	250	7	UnionCom	0	0.40026	0.751819	0.490544	0.378213	0.271331	0.0330079	0.308
Ma-2020	250	7	iNMF_FiG	0	0.433238	0.792303	0.267112	0.774027	0.506961	0.0666587	0.9848
Ma-2020	500	0	CCA_anchor	0	0.495393	0.621975	0.200064	0.822575	0.624023	0.131735	0.945
Ma-2020	500	0	GLUE	0	0.488659	0.927007	0.257972	0.789261	0.558664	0.132031	1	0.214519
Ma-2020	500	0	Harmony	0	0.480231	0.767199	0.256742	0.861885	0.621085	0.165374	0.6186
Ma-2020	500	0	LIGER	0	0.434962	0.816513	0.21563	0.80345	0.525889	0.0772502	0.964
Ma-2020	500	0	bindSC	0	0.4905	0.928019	0.241024	0.75119	0.538093	0.0573749	1
Ma-2020	500	0	iNMF	0	0.453148	0.828677	0.287176	0.707259	0.521687	0.0764775	0.9388
Ma-2020	500	0	LIGER_FiG	0	0.459052	0.827528	0.18882	0.817479	0.573114	0.0881205	0.9472
Ma-2020	500	0	MMD_MA	0	0.424959	0.685413	0.469646	0.505604	0.406466	0.0757942	0.952
Ma-2020	500	0	Pamona	0	0.431379	0.648692	0.501528	0.322011	0.326205	0.0497334	0.8976
Ma-2020	500	0	UnionCom	0	0.445432	0.772226	0.498376	0.334321	0.338193	0.0560743	0.8162
Ma-2020	500	0	iNMF_FiG	0	0.454384	0.846568	0.244936	0.787837	0.541194	0.0822854	0.9726
Ma-2020	500	1	CCA_anchor	0	0.500951	0.639607	0.191492	0.835123	0.618311	0.135613	0.951
Ma-2020	500	1	GLUE	0	0.505873	0.93826	0.241344	0.790922	0.558052	0.142995	1	0.2024
Ma-2020	500	1	Harmony	0	0.496177	0.789979	0.257924	0.815901	0.61343	0.16829	0.604
Ma-2020	500	1	LIGER	0	0.466131	0.820817	0.210226	0.76216	0.526159	0.0862197	0.8546
Ma-2020	500	1	bindSC	0	0.489192	0.929793	0.220268	0.794662	0.556609	0.0653176	1
Ma-2020	500	1	iNMF	0	0.464205	0.840532	0.264686	0.737171	0.529924	0.0843493	0.9506
Ma-2020	500	1	LIGER_FiG	0	0.472421	0.866991	0.191208	0.831298	0.563349	0.0939216	0.9372
Ma-2020	500	1	MMD_MA	0	0.416752	0.719207	0.418046	0.532871	0.397646	0.0717462	0.9904
Ma-2020	500	1	Pamona	0	0.448708	0.720199	0.497898	0.341009	0.2909	0.0385057	0.9104
Ma-2020	500	1	UnionCom	0	0.44868	0.857653	0.518002	0.266718	0.3045	0.0476731	0.8376
Ma-2020	500	1	iNMF_FiG	0	0.472702	0.800755	0.25169	0.795156	0.553619	0.0919668	0.8404
Ma-2020	500	2	CCA_anchor	0	0.494307	0.635128	0.167378	0.844143	0.645534	0.130851	0.9456
Ma-2020	500	2	GLUE	0	0.5049	0.93647	0.244558	0.808892	0.581631	0.136715	1	0.207982
Ma-2020	500	2	Harmony	0	0.492561	0.777259	0.2545	0.901174	0.617227	0.154859	0.6892
Ma-2020	500	2	LIGER	0	0.44138	0.843944	0.199056	0.734656	0.521631	0.0784682	0.9568
Ma-2020	500	2	bindSC	0	0.49109	0.931463	0.209304	0.77685	0.570832	0.0697299	0.9988
Ma-2020	500	2	iNMF	0	0.467274	0.82178	0.247966	0.791314	0.559851	0.0924736	0.837
Ma-2020	500	2	LIGER_FiG	0	0.477973	0.815811	0.199336	0.802267	0.565987	0.0870931	0.9128
Ma-2020	500	2	MMD_MA	0	0.417139	0.699356	0.447082	0.527117	0.36763	0.070137	0.9812
Ma-2020	500	2	Pamona	0	0.387876	0.622978	0.511972	0.356248	0.305395	0.0584987	0.9558
Ma-2020	500	2	UnionCom	0	0.45552	0.831792	0.526086	0.321675	0.317818	0.0508054	0.8346
Ma-2020	500	2	iNMF_FiG	0	0.465427	0.811058	0.239518	0.739856	0.539859	0.0828638	0.8148
Ma-2020	500	3	CCA_anchor	0	0.494632	0.680729	0.19324	0.735559	0.577753	0.136822	0.9514
Ma-2020	500	3	GLUE	0	0.501961	0.954782	0.247834	0.800178	0.552479	0.135754	1	0.203876
Ma-2020	500	3	Harmony	0	0.486909	0.809724	0.271302	0.833704	0.596781	0.159616	0.6524
Ma-2020	500	3	LIGER	0	0.451919	0.794925	0.20665	0.786942	0.510099	0.086091	0.9314
Ma-2020	500	3	bindSC	0	0.485189	0.946392	0.205768	0.752568	0.541259	0.070583	0.9906
Ma-2020	500	3	iNMF	0	0.448827	0.863203	0.244524	0.728577	0.503288	0.0863824	0.946
Ma-2020	500	3	LIGER_FiG	0	0.464309	0.853576	0.206168	0.85006	0.534731	0.0781523	0.9648
Ma-2020	500	3	MMD_MA	0	0.404225	0.699818	0.530888	0.460373	0.35995	0.0660337	0.9778
Ma-2020	500	3	Pamona	0	0.384556	0.75791	0.50924	0.359772	0.305296	0.0509935	0.926
Ma-2020	500	3	UnionCom	0	0.450235	0.821253	0.534454	0.37328	0.321714	0.0558268	0.782
Ma-2020	500	3	iNMF_FiG	0	0.446186	0.783428	0.282324	0.793738	0.519406	0.0840706	0.9108
Ma-2020	500	4	CCA_anchor	0	0.504677	0.640133	0.174914	0.914448	0.608386	0.13572	0.949
Ma-2020	500	4	GLUE	0	0.507685	0.943174	0.252586	0.825987	0.554151	0.13091	1	0.214324
Ma-2020	500	4	Harmony	0	0.491181	0.783872	0.280648	0.904693	0.61661	0.173555	0.569
Ma-2020	500	4	LIGER	0	0.480322	0.864128	0.199646	0.84738	0.542392	0.0855266	0.985
Ma-2020	500	4	bindSC	0	0.493664	0.935148	0.216158	0.795419	0.554502	0.0654483	0.9862
Ma-2020	500	4	iNMF	0	0.476046	0.851745	0.275968	0.810736	0.529197	0.0850522	0.975
Ma-2020	500	4	LIGER_FiG	0	0.461909	0.842719	0.201248	0.815328	0.547973	0.0871207	0.9438
Ma-2020	500	4	MMD_MA	0	0.439346	0.705527	0.423014	0.535116	0.397863	0.078716	0.9634
Ma-2020	500	4	Pamona	0	0.293356	0.542133	0.486358	0.431433	0.31298	0.0644115	0.9196
Ma-2020	500	4	UnionCom	0	0.463746	0.828828	0.494804	0.388676	0.339116	0.0601956	0.784
Ma-2020	500	4	iNMF_FiG	0	0.483295	0.860336	0.237222	0.82856	0.560865	0.077234	0.875
Ma-2020	500	5	CCA_anchor	0	0.491929	0.624614	0.175242	0.838556	0.628493	0.139759	0.9438
Ma-2020	500	5	GLUE	0	0.498766	0.940198	0.26168	0.781945	0.524646	0.134018	1	0.209072
Ma-2020	500	5	Harmony	0	0.482198	0.786786	0.253964	0.871768	0.607389	0.165241	0.6416
Ma-2020	500	5	LIGER	0	0.447143	0.847052	0.195772	0.847149	0.483994	0.0801678	0.9944
Ma-2020	500	5	bindSC	0	0.489193	0.941448	0.222304	0.809783	0.556839	0.0695566	0.9674
Ma-2020	500	5	iNMF	0	0.460439	0.852587	0.232072	0.826394	0.512209	0.0904983	0.8496
Ma-2020	500	5	LIGER_FiG	0	0.465953	0.8506	0.180452	0.837717	0.532149	0.0903877	0.9072
Ma-2020	500	5	MMD_MA	0	0.413062	0.708173	0.507806	0.476026	0.338194	0.0756484	0.9864
Ma-2020	500	5	Pamona	0	0.380539	0.580138	0.531108	0.346742	0.271823	0.051451	0.9492
Ma-2020	500	5	UnionCom	0	0.449117	0.81789	0.501074	0.357599	0.324898	0.0553241	0.8192
Ma-2020	500	5	iNMF_FiG	0	0.460627	0.863022	0.189902	0.78296	0.539216	0.0882551	0.9872
Ma-2020	500	6	CCA_anchor	0	0.499126	0.631814	0.18869	0.795183	0.596496	0.123951	0.9498
Ma-2020	500	6	GLUE	0	0.504563	0.940858	0.254366	0.803978	0.531815	0.136074	1	0.212315
Ma-2020	500	6	Harmony	0	0.485484	0.796023	0.270378	0.835543	0.594909	0.157993	0.6174
Ma-2020	500	6	LIGER	0	0.461891	0.837227	0.225592	0.768329	0.543745	0.0854156	0.7538
Ma-2020	500	6	bindSC	0	0.489081	0.935089	0.195056	0.767384	0.540891	0.0631778	1
Ma-2020	500	6	iNMF	0	0.456371	0.83884	0.278592	0.772618	0.526422	0.0799513	0.975
Ma-2020	500	6	LIGER_FiG	0	0.45941	0.863387	0.219154	0.807556	0.464189	0.0610775	0.8924
Ma-2020	500	6	MMD_MA	0	0.443789	0.718872	0.400748	0.500569	0.379301	0.0646937	0.9768
Ma-2020	500	6	Pamona	0	0.388619	0.672167	0.499952	0.340244	0.316884	0.062825	0.964
Ma-2020	500	6	UnionCom	0	0.46303	0.839035	0.514976	0.329942	0.314344	0.0581374	0.7256
Ma-2020	500	6	iNMF_FiG	0	0.443621	0.766397	0.26439	0.839709	0.555676	0.0812131	0.7002
Ma-2020	500	7	CCA_anchor	0	0.488295	0.655527	0.19429	0.831421	0.606734	0.126151	0.956
Ma-2020	500	7	GLUE	0	0.505004	0.945709	0.249182	0.830131	0.565819	0.135082	1	0.220718
Ma-2020	500	7	Harmony	0	0.489993	0.803595	0.27606	0.855062	0.599079	0.161955	0.671
Ma-2020	500	7	LIGER	0	0.470674	0.832099	0.185448	0.781839	0.552332	0.0843904	0.9774
Ma-2020	500	7	bindSC	0	0.483247	0.942749	0.217314	0.814409	0.521835	0.0648479	0.9856
Ma-2020	500	7	iNMF	0	0.462907	0.793872	0.224868	0.778876	0.530817	0.0913821	0.9306
Ma-2020	500	7	LIGER_FiG	0	0.461057	0.891964	0.176076	0.803056	0.534071	0.084666	0.9578
Ma-2020	500	7	MMD_MA	0	0.362414	0.698723	0.582238	0.470709	0.332918	0.0677418	1
Ma-2020	500	7	Pamona	0	0.438811	0.830688	0.515384	0.344309	0.28235	0.0428177	0.9604
Ma-2020	500	7	UnionCom	0	0.454537	0.84595	0.487998	0.342775	0.326939	0.0502863	0.7976
Ma-2020	500	7	iNMF_FiG	0	0.453627	0.856751	0.280596	0.748897	0.529249	0.0757544	0.9196
Ma-2020	1000	0	CCA_anchor	0	0.50792	0.659246	0.142582	0.841909	0.621905	0.152229	0.94985
Ma-2020	1000	0	GLUE	0	0.520147	0.954447	0.157214	0.891873	0.646785	0.183397	1	0.323519
Ma-2020	1000	0	Harmony	0	0.498886	0.817472	0.228628	0.887341	0.618992	0.192244	0.4739
Ma-2020	1000	0	LIGER	0	0.478515	0.852252	0.193034	0.791882	0.50263	0.100576	0.9733
Ma-2020	1000	0	bindSC	0	0.499519	0.939247	0.188552	0.79165	0.5431	0.0887471	0.9565
Ma-2020	1000	0	iNMF	0	0.476896	0.829206	0.212092	0.806443	0.568801	0.121398	0.77435
Ma-2020	1000	0	LIGER_FiG	0	0.483345	0.878774	0.169446	0.809954	0.544019	0.111459	0.96395
Ma-2020	1000	0	MMD_MA	0	0.449085	0.642019	0.458295	0.510879	0.412402	0.104592	0.8511
Ma-2020	1000	0	Pamona	0	0.447124	0.790555	0.507027	0.290321	0.316317	0.0449226	0.85725
Ma-2020	1000	0	UnionCom	0	0.434114	0.76652	0.492748	0.360878	0.316009	0.0536294	0.8039
Ma-2020	1000	0	iNMF_FiG	0	0.485572	0.874636	0.231788	0.796168	0.550844	0.107167	0.9073
Ma-2020	1000	1	CCA_anchor	0	0.510391	0.679692	0.139393	0.832038	0.62469	0.154999	0.95705
Ma-2020	1000	1	GLUE	0	0.520247	0.957415	0.156112	0.898089	0.646557	0.183354	1	0.326903
Ma-2020	1000	1	Harmony	0	0.500622	0.83891	0.226759	0.908844	0.620474	0.203177	0.50795
Ma-2020	1000	1	LIGER	0	0.489461	0.892601	0.184724	0.835063	0.540661	0.112064	0.8735
Ma-2020	1000	1	bindSC	0	0.496277	0.938514	0.191194	0.805607	0.563922	0.0916322	0.9641
Ma-2020	1000	1	iNMF	0	0.494464	0.874886	0.189287	0.853065	0.575845	0.125944	0.93735
Ma-2020	1000	1	LIGER_FiG	0	0.490781	0.865841	0.157938	0.878003	0.561346	0.12195	0.9373
Ma-2020	1000	1	MMD_MA	0	0.437287	0.644163	0.4756	0.523367	0.409093	0.104646	0.8696
Ma-2020	1000	1	Pamona	0	0.455603	0.759734	0.503399	0.325706	0.320802	0.0398065	0.76375
Ma-2020	1000	1	UnionCom	0	0.435731	0.779744	0.46283	0.355764	0.301876	0.0583228	0.9418
Ma-2020	1000	1	iNMF_FiG	0	0.492121	0.857989	0.208582	0.876063	0.569911	0.117871	0.8615
Ma-2020	1000	2	CCA_anchor	0	0.510357	0.669335	0.131475	0.837224	0.627454	0.150192	0.9515
Ma-2020	1000	2	GLUE	0	0.521627	0.94577	0.158588	0.836705	0.644571	0.180468	1	0.323457
Ma-2020	1000	2	Harmony	0	0.499016	0.820174	0.222411	0.857744	0.630947	0.188113	0.50215
Ma-2020	1000	2	LIGER	0	0.473143	0.852543	0.161174	0.788905	0.555318	0.115011	0.87905
Ma-2020	1000	2	bindSC	0	0.49786	0.934831	0.186654	0.79529	0.565473	0.0902142	0.96615
Ma-2020	1000	2	iNMF	0	0.471991	0.826296	0.237827	0.784179	0.560347	0.10938	0.91745
Ma-2020	1000	2	LIGER_FiG	0	0.477295	0.849815	0.155033	0.838762	0.561544	0.114251	0.96105
Ma-2020	1000	2	MMD_MA	0	0.428726	0.610642	0.545289	0.505574	0.395117	0.10058	0.87385
Ma-2020	1000	2	Pamona	0	0.449024	0.79738	0.496995	0.264691	0.281726	0.0337612	0.86855
Ma-2020	1000	2	UnionCom	0	0.436185	0.73002	0.507458	0.372953	0.366635	0.0621854	0.54845
Ma-2020	1000	2	iNMF_FiG	0	0.483223	0.851303	0.190162	0.835324	0.581119	0.114839	0.9494
Ma-2020	1000	3	CCA_anchor	0	0.50378	0.686896	0.143347	0.815658	0.613126	0.150897	0.95075
Ma-2020	1000	3	GLUE	0	0.510963	0.962008	0.170797	0.817534	0.598687	0.171738	1	0.352029
Ma-2020	1000	3	Harmony	0	0.490039	0.829468	0.230529	0.83195	0.60227	0.188374	0.53375
Ma-2020	1000	3	LIGER	0	0.478204	0.864099	0.172497	0.799301	0.5387	0.107338	0.9624
Ma-2020	1000	3	bindSC	0	0.497064	0.948617	0.194033	0.779985	0.558853	0.0868654	0.9528
Ma-2020	1000	3	iNMF	0	0.485376	0.861376	0.232095	0.745931	0.55271	0.114611	0.8366
Ma-2020	1000	3	LIGER_FiG	0	0.48555	0.85446	0.15993	0.824673	0.552403	0.109197	0.9359
Ma-2020	1000	3	MMD_MA	0	0.422947	0.635468	0.528825	0.454872	0.387675	0.102544	0.84045
Ma-2020	1000	3	Pamona	0	0.456331	0.826802	0.495181	0.318892	0.328832	0.0490399	0.85115
Ma-2020	1000	3	UnionCom	0	0.438984	0.777004	0.531975	0.310089	0.318447	0.0587235	0.7788
Ma-2020	1000	3	iNMF_FiG	0	0.498597	0.881023	0.174058	0.878381	0.571878	0.116519	0.94765
Ma-2020	1000	4	CCA_anchor	0	0.514695	0.671684	0.129597	0.818134	0.628447	0.153505	0.94255
Ma-2020	1000	4	GLUE	0	0.519333	0.949321	0.151038	0.84331	0.65287	0.18119	1	0.357351
Ma-2020	1000	4	Harmony	0	0.501233	0.821584	0.21943	0.861838	0.630143	0.194866	0.4935
Ma-2020	1000	4	LIGER	0	0.483935	0.841764	0.173532	0.837236	0.549557	0.110654	0.9577
Ma-2020	1000	4	bindSC	0	0.502288	0.938219	0.185704	0.819772	0.576558	0.0923276	0.9478
Ma-2020	1000	4	iNMF	0	0.476717	0.85176	0.205923	0.812632	0.557127	0.118661	0.8759
Ma-2020	1000	4	LIGER_FiG	0	0.489894	0.795859	0.160254	0.833405	0.577583	0.117466	0.9706
Ma-2020	1000	4	MMD_MA	0	0.426477	0.624233	0.518195	0.424463	0.388426	0.106788	0.84305
Ma-2020	1000	4	Pamona	0	0.458211	0.783123	0.496287	0.322585	0.328563	0.0437829	0.8334
Ma-2020	1000	4	UnionCom	0	0.432581	0.763088	0.501916	0.313064	0.30539	0.0487312	0.9475
Ma-2020	1000	4	iNMF_FiG	0	0.488422	0.830517	0.187586	0.818439	0.596018	0.121495	0.89875
Ma-2020	1000	5	CCA_anchor	0	0.506158	0.662205	0.141795	0.814417	0.630935	0.157338	0.95435
Ma-2020	1000	5	GLUE	0	0.520178	0.942838	0.150525	0.835936	0.624151	0.183947	1	0.316931
Ma-2020	1000	5	Harmony	0	0.498257	0.812985	0.221971	0.871452	0.61513	0.19036	0.4943
Ma-2020	1000	5	LIGER	0	0.480355	0.859917	0.185555	0.779023	0.533726	0.101953	0.9771
Ma-2020	1000	5	bindSC	0	0.497091	0.944584	0.187768	0.757519	0.568615	0.094564	0.93975
Ma-2020	1000	5	iNMF	0	0.485637	0.85467	0.218798	0.747004	0.519782	0.0948005	0.872
Ma-2020	1000	5	LIGER_FiG	0	0.485776	0.850794	0.172767	0.8086	0.556935	0.10965	0.945
Ma-2020	1000	5	MMD_MA	0	0.448755	0.643551	0.494253	0.491669	0.40415	0.102943	0.8507
Ma-2020	1000	5	Pamona	0	0.461029	0.830168	0.49704	0.340221	0.321011	0.0467272	0.8591
Ma-2020	1000	5	UnionCom	0	0.45119	0.682901	0.532725	0.426751	0.429063	0.0885438	0.38495
Ma-2020	1000	5	iNMF_FiG	0	0.471005	0.812535	0.195697	0.790559	0.545541	0.105124	0.88265
Ma-2020	1000	6	CCA_anchor	0	0.506887	0.671417	0.139163	0.796337	0.602126	0.145375	0.9428
Ma-2020	1000	6	GLUE	0	0.516939	0.955168	0.16163	0.895066	0.63325	0.174235	1	0.32731
Ma-2020	1000	6	Harmony	0	0.4971	0.829755	0.222244	0.897732	0.624125	0.193034	0.4875
Ma-2020	1000	6	LIGER	0	0.499169	0.867025	0.151395	0.853059	0.582905	0.118141	0.97475
Ma-2020	1000	6	bindSC	0	0.496712	0.943999	0.178348	0.752232	0.53936	0.0813624	0.9617
Ma-2020	1000	6	iNMF	0	0.487641	0.896113	0.167201	0.816801	0.563539	0.1082	0.9754
Ma-2020	1000	6	LIGER_FiG	0	0.487058	0.86377	0.148389	0.818595	0.531434	0.0983724	0.96645
Ma-2020	1000	6	MMD_MA	0	0.436134	0.641688	0.432052	0.506798	0.418603	0.106428	0.8157
Ma-2020	1000	6	Pamona	0	0.459128	0.795122	0.49889	0.2752	0.313988	0.0503595	0.8883
Ma-2020	1000	6	UnionCom	0	0.448033	0.720118	0.517565	0.39626	0.412478	0.0698702	0.4645
Ma-2020	1000	6	iNMF_FiG	0	0.480264	0.871399	0.228997	0.825843	0.526683	0.0955911	0.93875
Ma-2020	1000	7	CCA_anchor	0	0.504563	0.671003	0.149452	0.833722	0.608123	0.151002	0.95295
Ma-2020	1000	7	GLUE	0	0.517982	0.95752	0.152964	0.887563	0.632602	0.181337	1	0.364867
Ma-2020	1000	7	Harmony	0	0.497438	0.820212	0.23029	0.883608	0.610532	0.187203	0.4903
Ma-2020	1000	7	LIGER	0	0.486076	0.851193	0.17375	0.79446	0.56959	0.118113	0.963
Ma-2020	1000	7	bindSC	0	0.495189	0.934676	0.194307	0.771116	0.539745	0.0838506	0.96125
Ma-2020	1000	7	iNMF	0	0.488728	0.859907	0.190332	0.805199	0.575585	0.118168	0.96255
Ma-2020	1000	7	LIGER_FiG	0	0.48424	0.884183	0.15786	0.846942	0.5555	0.111361	0.9191
Ma-2020	1000	7	MMD_MA	0	0.414802	0.644665	0.473067	0.509714	0.406247	0.103054	0.8677
Ma-2020	1000	7	Pamona	0	0.448749	0.79739	0.502915	0.278502	0.292518	0.0441478	0.87525
Ma-2020	1000	7	UnionCom	0	0.439739	0.739487	0.478326	0.371655	0.322251	0.0555409	0.8331
Ma-2020	1000	7	iNMF_FiG	0	0.477927	0.840938	0.17935	0.836787	0.566926	0.112594	0.872
Ma-2020	2000	0	CCA_anchor	0	0.516766	0.692068	0.115192	0.860253	0.638351	0.175715	0.951037
Ma-2020	2000	0	GLUE	0	0.532313	0.949078	0.0918939	0.926529	0.695927	0.228627	0.9671	0.56934
Ma-2020	2000	0	Harmony	0	0.506214	0.841106	0.198598	0.925794	0.633085	0.214635	0.475837
Ma-2020	2000	0	LIGER	0	0.492394	0.849595	0.158882	0.860636	0.567967	0.135296	0.933775
Ma-2020	2000	0	bindSC	0	0.503865	0.941205	0.16738	0.796348	0.568704	0.110784	0.929775
Ma-2020	2000	0	iNMF	0	0.497044	0.844894	0.180798	0.854612	0.562744	0.134231	0.969712
Ma-2020	2000	0	LIGER_FiG	0	0.487736	0.903278	0.166923	0.844004	0.51203	0.109891	0.932912
Ma-2020	2000	0	MMD_MA	0	0.442822	0.607091	0.481155	0.466451	0.403334	0.115195	0.731812
Ma-2020	2000	0	Pamona	0	0.44992	0.762234	0.505622	0.323398	0.318182	0.0486074	0.8458
Ma-2020	2000	0	UnionCom	0	0.460691	0.491561	0.542764	0.475776	0.544958	0.137725	0.09915
Ma-2020	2000	0	iNMF_FiG	0	0.491965	0.89501	0.195497	0.849768	0.557259	0.12253	0.899512
Ma-2020	2000	1	CCA_anchor	0	0.51474	0.695783	0.117046	0.832954	0.627339	0.179133	0.952675
Ma-2020	2000	1	GLUE	0	0.533133	0.959887	0.0890464	0.949532	0.685441	0.229701	0.9695	0.571904
Ma-2020	2000	1	Harmony	0	0.505219	0.852705	0.198988	0.921358	0.629894	0.218139	0.47095
Ma-2020	2000	1	LIGER	0	0.4854	0.86337	0.164779	0.878929	0.528513	0.125227	0.936462
Ma-2020	2000	1	bindSC	0	0.503472	0.941035	0.172595	0.837301	0.567849	0.115098	0.93135
Ma-2020	2000	1	iNMF	0	0.492198	0.860461	0.205624	0.847616	0.529778	0.122208	0.876287
Ma-2020	2000	1	LIGER_FiG	0	0.499339	0.848013	0.138976	0.892647	0.574865	0.141176	0.954075
Ma-2020	2000	1	MMD_MA	0	0.450204	0.619016	0.451654	0.520344	0.412946	0.119173	0.746625
Ma-2020	2000	1	Pamona	0	0.457624	0.791627	0.499841	0.331755	0.302218	0.0434042	0.776662
Ma-2020	2000	1	UnionCom	0	0.446716	0.656617	0.529047	0.430224	0.337079	0.0743776	0.744412
Ma-2020	2000	1	iNMF_FiG	0	0.496642	0.861462	0.173479	0.884685	0.544623	0.133332	0.932713
Ma-2020	2000	2	CCA_anchor	0	0.515146	0.687378	0.105604	0.883747	0.632893	0.174986	0.950925
Ma-2020	2000	2	GLUE	0	0.530698	0.965274	0.0890216	0.944875	0.699821	0.227161	0.958788	0.578167
Ma-2020	2000	2	Harmony	0	0.505564	0.843205	0.191433	0.887742	0.630914	0.216003	0.484525
Ma-2020	2000	2	LIGER	0	0.489975	0.886875	0.140722	0.821347	0.542982	0.132402	0.930312
Ma-2020	2000	2	bindSC	0	0.503566	0.939783	0.157068	0.807531	0.578614	0.1176	0.924863
Ma-2020	2000	2	iNMF	0	0.499109	0.874253	0.167215	0.837011	0.557758	0.132539	0.932975
Ma-2020	2000	2	LIGER_FiG	0	0.503379	0.887961	0.110879	0.868413	0.612888	0.159172	0.967725
Ma-2020	2000	2	MMD_MA	0	0.431348	0.602685	0.548073	0.512995	0.41019	0.115728	0.733212
Ma-2020	2000	2	Pamona	0	0.456074	0.765333	0.486923	0.399868	0.339728	0.056263	0.85055
Ma-2020	2000	2	UnionCom	0	0.465332	0.462714	0.542889	0.481785	0.548473	0.1417	0.133525
Ma-2020	2000	2	iNMF_FiG	0	0.504369	0.868709	0.160328	0.860781	0.574582	0.139586	0.926775
Ma-2020	2000	3	CCA_anchor	0	0.51259	0.687892	0.108388	0.819182	0.638361	0.172582	0.957237
Ma-2020	2000	3	GLUE	0	0.530233	0.952039	0.0956066	0.909221	0.675945	0.219741	0.952287	0.572569
Ma-2020	2000	3	Harmony	0	0.503676	0.844526	0.203986	0.877114	0.618062	0.206254	0.477875
Ma-2020	2000	3	LIGER	0	0.485952	0.816017	0.155447	0.844767	0.546085	0.127527	0.909925
Ma-2020	2000	3	bindSC	0	0.50507	0.944572	0.172931	0.771354	0.566261	0.111189	0.930475
Ma-2020	2000	3	iNMF	0	0.499783	0.870443	0.198423	0.832289	0.55712	0.133227	0.907325
Ma-2020	2000	3	LIGER_FiG	0	0.495908	0.874867	0.134995	0.868706	0.553314	0.125982	0.952762
Ma-2020	2000	3	MMD_MA	0	0.444086	0.648517	0.402701	0.550005	0.416595	0.112508	0.73415
Ma-2020	2000	3	Pamona	0	0.462167	0.777998	0.485586	0.358699	0.287367	0.0420362	0.836275
Ma-2020	2000	3	UnionCom	0	0.467482	0.513159	0.550831	0.46651	0.522675	0.136413	0.100737
Ma-2020	2000	3	iNMF_FiG	0	0.510109	0.857744	0.146343	0.861186	0.581129	0.137959	0.96065
Ma-2020	2000	4	CCA_anchor	0	0.51905	0.683826	0.106912	0.853153	0.652788	0.177085	0.953825
Ma-2020	2000	4	GLUE	0	0.529966	0.960439	0.0885413	0.904125	0.697863	0.223817	0.967387	0.560711
Ma-2020	2000	4	Harmony	0	0.508768	0.835195	0.196954	0.903877	0.637014	0.218551	0.459725
Ma-2020	2000	4	LIGER	0	0.503622	0.89407	0.148578	0.875672	0.576552	0.136759	0.9415
Ma-2020	2000	4	bindSC	0	0.505635	0.943783	0.162723	0.767389	0.588019	0.115757	0.932612
Ma-2020	2000	4	iNMF	0	0.498087	0.878116	0.191675	0.829561	0.544342	0.12316	0.94695
Ma-2020	2000	4	LIGER_FiG	0	0.491268	0.849591	0.136633	0.850484	0.561473	0.13546	0.955963
Ma-2020	2000	4	MMD_MA	0	0.447331	0.576144	0.540213	0.473313	0.421693	0.118204	0.689638
Ma-2020	2000	4	Pamona	0	0.459179	0.756291	0.505276	0.350344	0.323636	0.0487375	0.787813
Ma-2020	2000	4	UnionCom	0	0.440962	0.619923	0.497328	0.468242	0.434723	0.0863613	0.339212
Ma-2020	2000	4	iNMF_FiG	0	0.491312	0.865299	0.198085	0.851603	0.567361	0.123286	0.847237
Ma-2020	2000	5	CCA_anchor	0	0.510172	0.673323	0.11148	0.811077	0.633216	0.173044	0.948687
Ma-2020	2000	5	GLUE	0	0.528845	0.95126	0.0961216	0.936816	0.689341	0.225276	0.943863	0.573564
Ma-2020	2000	5	Harmony	0	0.506143	0.841548	0.199814	0.887654	0.625022	0.212742	0.48835
Ma-2020	2000	5	LIGER	0	0.492406	0.83707	0.162904	0.833485	0.559863	0.132054	0.945837
Ma-2020	2000	5	bindSC	0	0.503178	0.947488	0.166963	0.790661	0.579129	0.111592	0.922663
Ma-2020	2000	5	iNMF	0	0.492063	0.896096	0.173466	0.837153	0.553168	0.132162	0.94365
Ma-2020	2000	5	LIGER_FiG	0	0.497432	0.868386	0.144515	0.855422	0.568485	0.131984	0.8838
Ma-2020	2000	5	MMD_MA	0	0.448623	0.603173	0.44969	0.551979	0.436955	0.122403	0.720513
Ma-2020	2000	5	Pamona	0	0.465593	0.786649	0.487071	0.375257	0.32818	0.0527798	0.8414
Ma-2020	2000	5	UnionCom	0	0.471238	0.496045	0.579288	0.503874	0.535535	0.139527	0.1419
Ma-2020	2000	5	iNMF_FiG	0	0.504066	0.870728	0.149853	0.859215	0.602562	0.14885	0.957412
Ma-2020	2000	6	CCA_anchor	0	0.515334	0.691995	0.112774	0.836597	0.627822	0.166316	0.9534
Ma-2020	2000	6	GLUE	0	0.530008	0.956473	0.0951124	0.920283	0.690955	0.222249	0.963175	0.571008
Ma-2020	2000	6	Harmony	0	0.505662	0.849172	0.202358	0.897848	0.622847	0.21171	0.45485
Ma-2020	2000	6	LIGER	0	0.48198	0.856027	0.158161	0.849644	0.535985	0.123149	0.933338
Ma-2020	2000	6	bindSC	0	0.502574	0.941212	0.163366	0.808551	0.565067	0.106241	0.937388
Ma-2020	2000	6	iNMF	0	0.493212	0.84074	0.192329	0.83114	0.547773	0.132056	0.917787
Ma-2020	2000	6	LIGER_FiG	0	0.496666	0.857508	0.133819	0.861252	0.566243	0.133493	0.96405
Ma-2020	2000	6	MMD_MA	0	0.454124	0.637553	0.392832	0.540427	0.432234	0.114265	0.7019
Ma-2020	2000	6	Pamona	0	0.465812	0.795018	0.502571	0.386435	0.328061	0.0548892	0.851375
Ma-2020	2000	6	UnionCom	0	0.468712	0.480722	0.467123	0.541725	0.529771	0.131526	0.07615
Ma-2020	2000	6	iNMF_FiG	0	0.511185	0.901325	0.164943	0.875755	0.574862	0.13431	0.962075
Ma-2020	2000	7	CCA_anchor	0	0.516314	0.700568	0.114944	0.838627	0.637988	0.167585	0.954825
Ma-2020	2000	7	GLUE	0	0.533105	0.957408	0.0963945	0.907194	0.696059	0.221824	0.956662	0.550245
Ma-2020	2000	7	Harmony	0	0.506066	0.836928	0.205495	0.892045	0.632757	0.206556	0.48385
Ma-2020	2000	7	LIGER	0	0.496701	0.869432	0.1561	0.830965	0.556413	0.125183	0.967675
Ma-2020	2000	7	bindSC	0	0.502799	0.944879	0.166084	0.824494	0.565016	0.108602	0.942512
Ma-2020	2000	7	iNMF	0	0.492313	0.837183	0.228322	0.845775	0.532072	0.109021	0.843575
Ma-2020	2000	7	LIGER_FiG	0	0.500553	0.890944	0.138154	0.854227	0.570329	0.130002	0.97495
Ma-2020	2000	7	MMD_MA	0	0.432578	0.57647	0.536885	0.490071	0.411484	0.11677	0.732038
Ma-2020	2000	7	Pamona	0	0.461875	0.800777	0.500971	0.323502	0.305381	0.0446867	0.842
Ma-2020	2000	7	UnionCom	0	0.467272	0.477278	0.536658	0.500468	0.52961	0.135899	0.128637
Ma-2020	2000	7	iNMF_FiG	0	0.504184	0.877955	0.128497	0.86664	0.607677	0.149811	0.966013
Ma-2020	4000	0	CCA_anchor	0	0.524391	0.710928	0.0948956	0.853996	0.653985	0.19865	0.95495
Ma-2020	4000	0	GLUE	0	0.543746	0.96229	0.0635833	0.947126	0.722308	0.269415	0.911037	0.699543
Ma-2020	4000	0	Harmony	0	0.511015	0.860656	0.175819	0.917242	0.635609	0.233383	0.512266
Ma-2020	4000	0	LIGER	0	0.493689	0.873984	0.155106	0.852755	0.535832	0.139029	0.92105
Ma-2020	4000	0	bindSC	0	0.505359	0.944384	0.15327	0.820581	0.572793	0.130076	0.925675
Ma-2020	4000	0	iNMF	0	0.488792	0.874503	0.170707	0.873487	0.504407	0.134023	0.956753
Ma-2020	4000	0	LIGER_FiG	0	0.496601	0.861135	0.135903	0.863601	0.54291	0.13998	0.944
Ma-2020	4000	0	MMD_MA	0	0.442463	0.604232	0.480643	0.539163	0.445153	0.125654	0.514563
Ma-2020	4000	0	Pamona	0	0.460941	0.771992	0.459448	0.520547	0.332672	0.0563914	0.832803
Ma-2020	4000	0	UnionCom	0	0.485119	0.384138	0.536725	0.496922	0.621563	0.184008	0.0735875
Ma-2020	4000	0	iNMF_FiG	0	0.50434	0.87037	0.163056	0.867477	0.565824	0.14171	0.903903
Ma-2020	4000	1	CCA_anchor	0	0.52379	0.721258	0.0996113	0.857855	0.649653	0.202086	0.957197
Ma-2020	4000	1	GLUE	0	0.543616	0.962668	0.0655905	0.948512	0.723526	0.269351	0.951397	0.7208
Ma-2020	4000	1	Harmony	0	0.511199	0.871849	0.170285	0.908386	0.644814	0.237021	0.521047
Ma-2020	4000	1	LIGER	0	0.508624	0.903698	0.125606	0.874179	0.58083	0.161626	0.950209
Ma-2020	4000	1	bindSC	0	0.508629	0.952398	0.151108	0.797794	0.583862	0.136725	0.922794
Ma-2020	4000	1	iNMF	0	0.50674	0.886384	0.141512	0.860597	0.58187	0.153839	0.939075
Ma-2020	4000	1	LIGER_FiG	0	0.506306	0.910419	0.141383	0.869518	0.549233	0.143642	0.940328
Ma-2020	4000	1	MMD_MA	0	0.440331	0.629468	0.4425	0.535438	0.426691	0.126945	0.608812
Ma-2020	4000	1	Pamona	0	0.461122	0.804475	0.468961	0.527524	0.314556	0.0561182	0.807
Ma-2020	4000	1	UnionCom	0	0.477982	0.385328	0.584178	0.525111	0.59106	0.173695	0.0629938
Ma-2020	4000	1	iNMF_FiG	0	0.502641	0.900996	0.138341	0.884776	0.579613	0.148497	0.930206
Ma-2020	4000	2	CCA_anchor	0	0.521599	0.697031	0.0966822	0.85909	0.6551	0.191866	0.955894
Ma-2020	4000	2	GLUE	0	0.542183	0.953897	0.0629957	0.932691	0.723187	0.265436	0.944641	0.71423
Ma-2020	4000	2	Harmony	0	0.51031	0.863444	0.168829	0.899511	0.633014	0.229754	0.538963
Ma-2020	4000	2	LIGER	0	0.504292	0.90106	0.135557	0.843211	0.587519	0.158747	0.903344
Ma-2020	4000	2	bindSC	0	0.506594	0.943159	0.150238	0.821199	0.584741	0.131674	0.928666
Ma-2020	4000	2	iNMF	0	0.493218	0.894127	0.184384	0.853919	0.515895	0.132707	0.950056
Ma-2020	4000	2	LIGER_FiG	0	0.506284	0.891331	0.13354	0.856161	0.584152	0.151412	0.912706
Ma-2020	4000	2	MMD_MA	0	0.440748	0.620375	0.428468	0.517821	0.449169	0.124579	0.581897
Ma-2020	4000	2	Pamona	0	0.455473	0.827164	0.469577	0.461509	0.291273	0.0451094	0.831331
Ma-2020	4000	2	UnionCom	0	0.479915	0.377174	0.592402	0.492937	0.612379	0.178569	0.0863531
Ma-2020	4000	2	iNMF_FiG	0	0.508087	0.905416	0.141171	0.841796	0.58416	0.15086	0.934225
Ma-2020	4000	3	CCA_anchor	0	0.525036	0.712604	0.0957722	0.851888	0.653944	0.197701	0.956788
Ma-2020	4000	3	GLUE	0	0.544203	0.965473	0.062456	0.946442	0.722456	0.263192	0.922244	0.718676
Ma-2020	4000	3	Harmony	0	0.510661	0.865861	0.172111	0.91009	0.633243	0.232104	0.517925
Ma-2020	4000	3	LIGER	0	0.510656	0.899831	0.136597	0.876391	0.576537	0.157588	0.924069
Ma-2020	4000	3	bindSC	0	0.507874	0.943737	0.155808	0.801712	0.57883	0.130047	0.923162
Ma-2020	4000	3	iNMF	0	0.495973	0.896019	0.183393	0.83558	0.53469	0.138796	0.95175
Ma-2020	4000	3	LIGER_FiG	0	0.492005	0.867041	0.144824	0.853942	0.531636	0.135144	0.923941
Ma-2020	4000	3	MMD_MA	0	0.442496	0.645629	0.428358	0.547481	0.438441	0.123612	0.591003
Ma-2020	4000	3	Pamona	0	0.455034	0.813921	0.475404	0.461536	0.281189	0.0460773	0.776563
Ma-2020	4000	3	UnionCom	0	0.482367	0.44202	0.496982	0.560799	0.579177	0.170759	0.0930219
Ma-2020	4000	3	iNMF_FiG	0	0.496967	0.900788	0.152745	0.88051	0.538078	0.132344	0.900769
Ma-2020	4000	4	CCA_anchor	0	0.525434	0.711648	0.0948456	0.864369	0.665115	0.197533	0.953056
Ma-2020	4000	4	GLUE	0	0.542906	0.944539	0.064035	0.938261	0.730338	0.269432	0.936119	0.710767
Ma-2020	4000	4	Harmony	0	0.514051	0.859286	0.168115	0.911121	0.649264	0.239271	0.532288
[truncated: 1,185 more rows]
