# Supplementary material for: Multi-omics single-cell data integration and regulatory inference with graph-linked embedding
Source: Nat Biotechnol. 2022 May 2;40(10):1458–66. doi: 10.1038/s41587-022-01284-4 (PMC9546775; doi:10.1038/s41587-022-01284-4)
Supplement: Supplementary file 4 — Regulatory interactions in the GLUE-derived TF-target gene network. [file 41587_2022_1284_MOESM4_ESM.xlsx]

## Sheet: Regulatory
TF	Target gene
PAX5	AC021678.2
PAX5	NUGGC
PAX5	HECTD2
PAX5	DHTKD1
PAX5	CD22
PAX5	RASSF6
PAX5	AC107884.1
PAX5	RAB30
PAX5	MAP3K8
PAX5	LINC01685
PAX5	ZNF425
PAX5	CAPN14
PAX5	AC080132.1
PAX5	AL137186.1
PAX5	MYO1D
PAX5	MYO1E
PAX5	AP001636.3
PAX5	SREBF2
PAX5	STX7
PAX5	LINC01754
PAX5	WDR11-AS1
PAX5	GLYATL1
PAX5	JAZF1
PAX5	SWAP70
PAX5	IKZF3
PAX5	AC242426.2
PAX5	LY86
PAX5	BLK
PAX5	CD83
PAX5	AC005037.1
PAX5	PRKN
PAX5	AC128687.3
PAX5	LINC02397
PAX5	FAM177B
PAX5	DAPP1
PAX5	AC106791.1
PAX5	IGLC2
PAX5	PTK2
PAX5	CNR1
PAX5	FAM81A
PAX5	NTNG1
PAX5	AC025048.4
PAX5	EPB41L4A
PAX5	WWOX
PAX5	IGHE
PAX5	CD19
PAX5	IGHGP
PAX5	IRF8
PAX5	RHBDD1
PAX5	AC111006.1
PAX5	CLVS1
PAX5	AC097662.1
PAX5	PEG10
PAX5	TCP10L2
PAX5	AK8
PAX5	AC002480.2
PAX5	HLA-DMA
PAX5	AC018695.2
PAX5	CCDC6
PAX5	SLC30A4
PAX5	AC109446.3
PAX5	CCDC50
PAX5	GPR160
PAX5	COL19A1
PAX5	SLC35F2
PAX5	CCR6
PAX5	TNFRSF13B
PAX5	IGLC3
PAX5	IFNG-AS1
PAX5	AL133467.2
PAX5	CD69
PAX5	LINC02161
PAX5	JADE3
PAX5	AMN1
PAX5	ZNF860
PAX5	GRK5
PAX5	TCL1B
PAX5	JCHAIN
PAX5	IRF4
PAX5	IL4R
PAX5	CERNA2
PAX5	DNMBP-AS1
PAX5	MRVI1-AS1
PAX5	AC009313.1
PAX5	AC073316.3
PAX5	STRBP
PAX5	IL7
PAX5	AUTS2
PAX5	SLC9A7
PAX5	LIMD1
PAX5	CERS4
PAX5	WARS2-AS1
PAX5	RRAS2
PAX5	AL121888.1
PAX5	RHBDF2
PAX5	GNB5
PAX5	EFCAB11
PAX5	AC104781.2
PAX5	EAF2
PAX5	AL590101.1
PAX5	AL050309.1
PAX5	CAMK2D
PAX5	UST
PAX5	ATL1
PAX5	PEAK1
PAX5	CLECL1
PAX5	AL139020.1
PAX5	DLG2
PAX5	FILIP1L
PAX5	MIPEP
PAX5	FANCD2
PAX5	USP6NL
PAX5	AC087854.1
PAX5	PIK3AP1
PAX5	AC060234.3
PAX5	LINC01857
PAX5	TAPT1-AS1
PAX5	XKR6
PAX5	DOP1B
PAX5	TLR10
PAX5	ANKRD33B
PAX5	LARGE1
PAX5	MCPH1-AS1
PAX5	HRK
PAX5	SNX8
PAX5	BTNL9
PAX5	LINC02245
PAX5	MIR155HG
PAX5	MEF2C-AS1
PAX5	MACC1
PAX5	CD74
PAX5	BTK
PAX5	STK33
PAX5	RB1
PAX5	TMEM156
PAX5	MICAL3
PAX5	SETBP1
PAX5	HVCN1
PAX5	TCL1A
PAX5	PTPRG
PAX5	AC007384.1
PAX5	SP140
PAX5	NPHP1
PAX5	C15orf65
PAX5	PXK
PAX5	ZNF608
PAX5	FCHSD2
PAX5	PIP5K1B
PAX5	AC007381.1
PAX5	AL009177.1
PAX5	IGHV5-51
PAX5	AL139035.2
PAX5	LINC00926
PAX5	TNFRSF13C
PAX5	AL078459.1
PAX5	AC022182.1
PAX5	TIMP3
PAX5	SIPA1L3
PAX5	CCDC122
PAX5	LGALSL-DT
PAX5	SCN2A
PAX5	ATP10D
PAX5	RAPGEF5
PAX5	LINC01480
PAX5	ANGPTL1
PAX5	AC133961.1
PAX5	LAMC1
PAX5	IGHG3
PAX5	IGHG1
PAX5	ZNF821
PAX5	SLC15A2
PAX5	PARM1
PAX5	ANGPT2
PAX5	PCDH9
PAX5	TCL6
PAX5	FRAS1
PAX5	FLNB
PAX5	GAB1
PAX5	KLHL14
PAX5	HLA-DQB1
PAX5	IGHG4
PAX5	AC008691.1
PAX5	MEF2C-AS2
PAX5	PRKCB
PAX5	TPST1
PAX5	LINC01588
PAX5	AP1S3
PAX5	TMED8
PAX5	AL355076.2
PAX5	GSTCD
PAX5	AC006504.5
PAX5	FO393418.1
PAX5	TMEM117
PAX5	BX284613.2
PAX5	TESK2
PAX5	GALNT14
PAX5	DZIP3
PAX5	SLC2A5
PAX5	OSBPL10
PAX5	LINC01237
PAX5	ZHX3
PAX5	FCER2
PAX5	CBLN3
PAX5	KCNIP2-AS1
PAX5	VAV3-AS1
PAX5	AL590068.4
PAX5	BARD1
PAX5	FCRLA
PAX5	POU2AF1
PAX5	USP28
PAX5	WDFY4
PAX5	GLCCI1
PAX5	LINC02202
PAX5	EML6
PAX5	BIRC3
PAX5	AC008014.1
PAX5	SMIM14
PAX5	UVRAG
PAX5	TRAK1
PAX5	IGHD
PAX5	BMP2K
PAX5	AC119396.1
PAX5	CNR2
PAX5	SNX25
PAX5	PAX5
PAX5	MGAT3
PAX5	AL132780.2
PAX5	CHL1
PAX5	YPEL1
PAX5	HSH2D
PAX5	TMEM154
PAX5	AC091978.1
PAX5	MCOLN2
PAX5	FBXO10
PAX5	CD72
PAX5	CCDC138
PAX5	SPATC1
PAX5	SIGLEC6
PAX5	GNA12
PAX5	AC011290.1
PAX5	CAMK1D
PAX5	TRIO
PAX5	PRKCE
PAX5	SLC12A2
PAX5	CIITA
PAX5	ODC1
PAX5	AFF3
PAX5	PLEKHG1
PAX5	CHD9
PAX5	VAV2
PAX5	MPP6
PAX5	RHEX
PAX5	AL445430.2
PAX5	FCRL3
PAX5	SMAD3
PAX5	BCAS4
PAX5	FMO5
PAX5	KIF20B
PAX5	GRIK4
PAX5	MS4A1
PAX5	UGT8
PAX5	AL392172.2
PAX5	SDK1
PAX5	FCRL5
PAX5	CEP112
PAX5	IGHV3-49
PAX5	CCSER1
PAX5	ZEB1
PAX5	AL161781.2
PAX5	AC136424.2
PAX5	HLA-DRA
PAX5	AL079338.1
PAX5	FAM30A
PAX5	AC103831.1
PAX5	ANKAR
PAX5	NIBAN3
PAX5	HLA-DMB
PAX5	VPREB3
PAX5	BEND4
PAX5	CD79A
PAX5	CHPT1
PAX5	MEF2C
PAX5	MOB3B
PAX5	DTX1
PAX5	ORAI2
PAX5	LINC01184
PAX5	AK9
PAX5	PSCA
PAX5	COLCA2
PAX5	SLC9B2
PAX5	CD79B
PAX5	EPB41L2
PAX5	CLNK
PAX5	FAM111B
PAX5	C11orf80
PAX5	IGHV3-23
PAX5	BRIP1
PAX5	MARCH3
PAX5	DIPK1A
PAX5	SPIB
PAX5	BANK1
PAX5	LHFPL2
PAX5	LINC00494
PAX5	BTLA
PAX5	AC083837.1
PAX5	AL139021.1
PAX5	ADGRG5
PAX5	AC008883.2
PAX5	EBF1
PAX5	CCDC191
PAX5	ITPR1
PAX5	CLEC17A
PAX5	HMGA1P4
PAX5	DENND5B
PAX5	FRG1-DT
PAX5	ADK
PAX5	ZDHHC21
PAX5	P2RX5
PAX5	C12orf42
PAX5	SCN3A
PAX5	EIF2AK3
PAX5	C16orf74
PAX5	PIK3C2B
PAX5	CENPM
PAX5	WNT16
PAX5	BLNK
PAX5	SYT17
PAX5	AC025164.1
PAX5	NEK6
PAX5	AIM2
PAX5	CLIC4
PAX5	GPM6A
PAX5	SPRY1
PAX5	SIMC1
PAX5	LAT2
PAX5	TPD52
PAX5	SH2B2
PAX5	AL121935.2
PAX5	IGHM
PAX5	IGLC5
PAX5	KCNQ5
PAX5	MGAT5
PAX5	MYBL2
PAX5	DNMBP
PAX5	LINC02550
PAX5	PPP1R16B
PAX5	ZNF229
IRF4	BTLA
IRF4	STRBP
IRF4	RAPGEF5
IRF4	EML6
IRF4	CD22
IRF4	LYPLAL1-DT
IRF4	SNX8
IRF4	SLC15A2
IRF4	TBC1D32
IRF4	AC002480.2
IRF4	AC132219.1
IRF4	ITGAX
IRF4	IGHD
IRF4	FCRL5
IRF4	MACC1
IRF4	BMP2K
IRF4	PAX5
IRF4	BLNK
IRF4	AP001636.3
IRF4	GLYATL1
IRF4	TSHZ2
IRF4	AC103831.1
IRF4	BLK
IRF4	AP000787.1
IRF4	PCBD2
IRF4	NIBAN3
IRF4	LINC02397
IRF4	TPD52
IRF4	LCTL
IRF4	AFF3
IRF4	DTWD1
IRF4	GNG7
IRF4	ADAM28
IRF4	IFIT1
IRF4	FCER2
IRF4	GINS1
IRF4	CLNK
IRF4	IRF4
IRF4	GEN1
IRF4	MARCH3
IRF4	ANKRD55
IRF4	FCRLA
IRF4	BANK1
IRF4	POU2AF1
RB1	NUDCD1
RB1	SWT1
RB1	WDSUB1
RB1	CRTC1
RB1	USP31
RB1	REEP3
RB1	TRAF3IP2-AS1
RB1	RSU1
RB1	APLF
RB1	WWOX
RB1	TAPT1-AS1
RB1	ZNRF2
RB1	PLAGL1
RB1	ACACA
RB1	RBM15-AS1
RB1	TMTC3
EBF1	AC021678.2
EBF1	NUGGC
EBF1	AC107884.1
EBF1	RASSF6
EBF1	CD22
EBF1	RGS7
EBF1	RAB30
EBF1	BLM
EBF1	LINC01685
EBF1	CAPN14
EBF1	RALGPS2
EBF1	MYO1D
EBF1	MYO1E
EBF1	SREBF2
EBF1	STX7
EBF1	AP001636.3
EBF1	LINC01754
EBF1	GLYATL1
EBF1	PLPP5
EBF1	LINC01781
EBF1	BLK
EBF1	LY86
EBF1	AP000787.1
EBF1	AC128687.3
EBF1	AC017104.1
EBF1	LINC02397
EBF1	FAM177B
EBF1	DAPP1
EBF1	LTB
EBF1	AC106791.1
EBF1	CNR1
EBF1	LINC02615
EBF1	WWOX
EBF1	IGHE
EBF1	CD19
EBF1	IGHGP
EBF1	IRF8
EBF1	CORO2B
EBF1	ITGB3BP
EBF1	PAWR
EBF1	AC068338.3
EBF1	CLVS1
EBF1	SCIMP
EBF1	ZRANB3
EBF1	AK8
EBF1	HLA-DMA
EBF1	STPG2
EBF1	CCDC50
EBF1	ZC3H12D
EBF1	COL19A1
EBF1	SLC35F2
EBF1	CCR6
EBF1	TNFRSF13B
EBF1	IGLC3
EBF1	TLR7
EBF1	IFNG-AS1
EBF1	LINC02161
EBF1	MCTP2
EBF1	AMN1
EBF1	GALNT10
EBF1	LINC02100
EBF1	TAF4B
EBF1	TCL1B
EBF1	LRMP
EBF1	JCHAIN
EBF1	GEM
EBF1	IRF4
EBF1	OLFML1
EBF1	IL4R
EBF1	OR2T10
EBF1	CERNA2
EBF1	STRBP
EBF1	CD24
EBF1	IL7
EBF1	SLC9A7
EBF1	LIMD1
EBF1	EFHC1
EBF1	RRAS2
EBF1	WARS2-AS1
EBF1	AL121888.1
EBF1	AC004837.2
EBF1	SLC9C1
EBF1	DISP1
EBF1	UST
EBF1	CMSS1
EBF1	AL139020.1
EBF1	GYPE
EBF1	USP6NL
EBF1	AC060234.3
EBF1	GDF7
EBF1	GNG7
EBF1	AC079336.4
EBF1	TLR10
EBF1	ANKRD33B
EBF1	IGLV10-54
EBF1	MCPH1-AS1
EBF1	BTNL9
EBF1	LINC02245
EBF1	MEF2C-AS1
EBF1	MACC1
EBF1	CD74
EBF1	BTK
EBF1	SETBP1
EBF1	MICAL3
EBF1	SCN4A
EBF1	TMEM156
EBF1	HVCN1
EBF1	TCL1A
EBF1	AC007384.1
EBF1	SP140
EBF1	PXK
EBF1	ZNF608
EBF1	FCHSD2
EBF1	SCARB1
EBF1	PIP5K1B
EBF1	AC007381.1
EBF1	AL009177.1
EBF1	TNFRSF13C
EBF1	AC079822.1
EBF1	AL078459.1
EBF1	AC022182.1
EBF1	AL589693.1
EBF1	ZNF827
EBF1	SIPA1L3
EBF1	MAP3K9
EBF1	ATP10D
EBF1	RAPGEF5
EBF1	LAMC1
EBF1	IGHG3
EBF1	SOX5
EBF1	LYPLAL1-DT
EBF1	IGHG1
EBF1	ZNF821
EBF1	SLC15A2
EBF1	CTSH
EBF1	GLRA3
EBF1	PARM1
EBF1	PLD4
EBF1	TCL6
EBF1	FLNB
EBF1	IGHG4
EBF1	AC008691.1
EBF1	MEF2C-AS2
EBF1	PRKCB
EBF1	AP1S3
EBF1	TMED8
EBF1	AL355076.2
EBF1	AC006504.5
EBF1	TGFB2
EBF1	HLA-DOB
EBF1	TMEM117
EBF1	AC018682.1
EBF1	SESN3
EBF1	BX284613.2
EBF1	GALNT14
EBF1	SLC2A5
EBF1	IL26
EBF1	TP63
EBF1	FCER2
EBF1	HLA-DPA1
EBF1	FCRLA
EBF1	POU2AF1
EBF1	AC079089.1
EBF1	WDFY4
EBF1	SLCO5A1
EBF1	GLCCI1
EBF1	EML6
EBF1	LINC02202
EBF1	AC008014.1
EBF1	BIRC3
EBF1	TRAK1
EBF1	IGHD
EBF1	GRAMD1C
EBF1	BMP2K
EBF1	CNR2
EBF1	AC119396.1
EBF1	SNX25
EBF1	AL034351.4
EBF1	PAX5
EBF1	MGAT3
EBF1	CHL1
EBF1	YPEL1
EBF1	SSBP2
EBF1	HSH2D
EBF1	MCOLN2
EBF1	COCH
EBF1	SGPP2
EBF1	FBXO10
EBF1	CD72
EBF1	CD80
EBF1	MED12L
EBF1	CAMK1D
EBF1	TRIO
EBF1	PRKCE
EBF1	CIITA
EBF1	AC006230.1
EBF1	AFF3
EBF1	MIR3681HG
EBF1	VAV2
EBF1	CHD9
EBF1	IQCH-AS1
EBF1	IGHG2
EBF1	RHEX
EBF1	FADS3
EBF1	TENM4
EBF1	P2RY14
EBF1	AL445430.2
EBF1	SMAD3
EBF1	BCAS4
EBF1	BTD
EBF1	BCAR3
EBF1	HLA-DPB1
EBF1	MS4A1
EBF1	AL392172.2
EBF1	NBEA
EBF1	PDE4D
EBF1	LARGE-AS1
EBF1	IGHV3-49
EBF1	LINC02576
EBF1	AL161781.2
EBF1	AC136424.2
EBF1	MBNL3
EBF1	AC110760.1
EBF1	PRAG1
EBF1	FAM30A
EBF1	AL079338.1
EBF1	CELSR1
EBF1	AC079921.1
EBF1	NIBAN3
EBF1	VPREB3
EBF1	SGPP1
EBF1	BEND4
EBF1	ZHX2
EBF1	CHPT1
EBF1	CD79A
EBF1	IGHA1
EBF1	DTX1
EBF1	ORAI2
EBF1	LINC01184
EBF1	AK9
EBF1	ADD3-AS1
EBF1	COLCA2
EBF1	CD200
EBF1	CD79B
EBF1	FUT8
EBF1	CLNK
EBF1	C11orf80
EBF1	GEN1
EBF1	IGHV3-23
EBF1	DIPK1A
EBF1	MARCH3
EBF1	SPIB
EBF1	LHFPL2
EBF1	LINC00494
EBF1	VAV3
EBF1	BTLA
EBF1	AC083837.1
EBF1	NEDD4L
EBF1	ADGRG5
EBF1	ITPR1
EBF1	L3MBTL4
EBF1	CLEC17A
EBF1	DENND5B
EBF1	KHDRBS2
EBF1	ADK
EBF1	ZDHHC21
EBF1	C12orf42
EBF1	PIK3C2B
EBF1	EIF2AK3
EBF1	P2RX5
EBF1	C16orf74
EBF1	WNT16
EBF1	BLNK
EBF1	SYT17
EBF1	NEK6
EBF1	SAMD12
EBF1	CLIC4
EBF1	GPM6A
EBF1	LY86-AS1
EBF1	AC087500.1
EBF1	IL2RA
EBF1	LAT2
EBF1	AC096637.2
EBF1	SH2B2
EBF1	AL121935.2
EBF1	SIDT1
EBF1	RFX3-AS1
EBF1	IGHM
EBF1	IGLC5
EBF1	ARHGAP24
EBF1	BX649632.1
EBF1	MGAT5
EBF1	AC005833.2
EBF1	MYBL2
EBF1	IFNLR1
EBF1	PPP1R16B
EBF1	ADAM19
SPI1	AC011092.3
SPI1	PLBD1-AS1
SPI1	CLCN5
SPI1	CHIT1
SPI1	BRCA2
SPI1	GSTP1
SPI1	TTYH3
SPI1	ZNF516
SPI1	MPEG1
SPI1	AC020907.3
SPI1	FIRRE
SPI1	SLC15A2
SPI1	OAS3
SPI1	SLC16A3
SPI1	ATP1B3
SPI1	TLR8
SPI1	FCGR2A
SPI1	MAP3K8
SPI1	NAGK
SPI1	PECAM1
SPI1	CAAP1
SPI1	DIAPH2
SPI1	FTCDNL1
SPI1	CUEDC1
SPI1	AC008114.1
SPI1	GRK3
SPI1	PARVB
SPI1	TUT7
SPI1	MNDA
SPI1	FBXW7
SPI1	PLPPR4
SPI1	STX7
SPI1	MYO1E
SPI1	GABARAP
SPI1	HGF
SPI1	LINC02085
SPI1	FIG4
SPI1	CYBB
SPI1	ARAP1
SPI1	CMKLR1
SPI1	WDR11-AS1
SPI1	ARAP2
SPI1	POFUT1
SPI1	TNFSF13
SPI1	COPG2
SPI1	LILRB1
SPI1	PRKCB
SPI1	CD83
SPI1	WARS
SPI1	EMILIN2
SPI1	TICAM2
SPI1	LILRA5
SPI1	KIF1B
SPI1	AC011476.3
SPI1	LST1
SPI1	CD180
SPI1	ABHD15-AS1
SPI1	GPR137B
SPI1	CASP1
SPI1	ALOX5
SPI1	CALML4
SPI1	DOK2
SPI1	AL355881.1
SPI1	AIF1
SPI1	JAK2
SPI1	IL15
SPI1	KCTD12
SPI1	ZC2HC1A
SPI1	NEDD9
SPI1	RNF144B
SPI1	CD300C
SPI1	HLA-DPA1
SPI1	GSN
SPI1	LILRA6
SPI1	HOTAIRM1
SPI1	BCL2A1
SPI1	DUSP6
SPI1	PTPN6
SPI1	FRMD4B
SPI1	RTN1
SPI1	MFSD1
SPI1	IL13RA1
SPI1	WDFY4
SPI1	PEX7
SPI1	GRAMD1B
SPI1	SH3BGRL3
SPI1	DOK3
SPI1	SCIMP
SPI1	CFD
SPI1	LILRA2
SPI1	FAM126A
SPI1	MTPN
SPI1	HLA-DMA
SPI1	GALNT1
SPI1	PPCDC
SPI1	HLA-DRB1
SPI1	ITGAX
SPI1	BMP2K
SPI1	KMO
SPI1	CD58
SPI1	P2RY6
SPI1	LILRB4
SPI1	CD86
SPI1	RAPGEF2
SPI1	LRRK1
SPI1	NCF2
SPI1	CCDC50
SPI1	SLC1A4
SPI1	CSTA
SPI1	IGSF6
SPI1	CFP
SPI1	TNFSF10
SPI1	LILRA1
SPI1	AP002892.1
SPI1	FCN1
SPI1	PTPN18
SPI1	LRRC25
SPI1	ATP6V1B2
SPI1	SYK
SPI1	OAS1
SPI1	TLR7
SPI1	FCER1G
SPI1	CTNND1
SPI1	VASP
SPI1	GOLIM4
SPI1	PDE8A
SPI1	ADAM9
SPI1	INPP5F
SPI1	NFKBIA
SPI1	SP2-AS1
SPI1	OSBPL11
SPI1	CTSZ
SPI1	CSF1R
SPI1	ANKRD37
SPI1	GBP4
SPI1	IFI30
SPI1	ABHD18
SPI1	AC006974.2
SPI1	CLIP2
SPI1	COP1
SPI1	ALDH1A1
SPI1	MRVI1-AS1
SPI1	ATP11A
SPI1	AL132709.8
SPI1	TBC1D8
SPI1	ALDH3B1
SPI1	SLC18A1
SPI1	HLA-DPB1
SPI1	SCARB2
SPI1	EFHD2
SPI1	SIGLEC10
SPI1	CD68
SPI1	CENPP
SPI1	DENND1A
SPI1	EAF2
SPI1	ATP6V0A1
SPI1	C1orf162
SPI1	SH2B3
SPI1	LILRB2
SPI1	SMCO4
SPI1	SH3BGRL
SPI1	HRH1
SPI1	UST
SPI1	GRN
SPI1	ZNF385A
SPI1	SPI1
SPI1	CTSS
SPI1	CCL4L2
SPI1	AC026353.1
SPI1	WDFY3
SPI1	CDC42EP4
SPI1	LPGAT1
SPI1	UBE2E1
SPI1	SIRPD
SPI1	DSE
SPI1	HLA-DMB
SPI1	SAT1
SPI1	EXT1
SPI1	CHPT1
SPI1	HNMT
SPI1	USP6NL
SPI1	AL034397.3
SPI1	PIK3AP1
SPI1	IFITM3
SPI1	CD33
SPI1	CD300A
SPI1	BCL6
SPI1	SEZ6L
SPI1	DTWD1
SPI1	ITGAL
SPI1	AIG1
SPI1	PRR11
SPI1	AC024619.3
SPI1	HLA-DRB5
SPI1	CX3CR1
SPI1	RAB3D
SPI1	SUMF1
SPI1	PPM1F
SPI1	ARHGAP19
SPI1	MROH7
SPI1	CCR1
SPI1	MIS18BP1
SPI1	CXCL16
SPI1	CCL3L1
SPI1	ALDH1A2
SPI1	KDM1B
SPI1	AP1S2
SPI1	PTGIR
SPI1	NLRC4
SPI1	CYB5R4
SPI1	MS4A7
SPI1	GCNT2
SPI1	BID
SPI1	HSCB
SPI1	CEBPB
SPI1	LINC02185
SPI1	SH2D3C
SPI1	TET2
SPI1	XRCC4
SPI1	LYN
SPI1	ARID3A
SPI1	SLC4A8
SPI1	FTH1
SPI1	RNF135
SPI1	TRIP4
SPI1	ARHGAP22
SPI1	CD74
SPI1	BTK
SPI1	CD300LF
SPI1	RAB10
SPI1	IFIT3
SPI1	NEK6
SPI1	MICU1
SPI1	SCPEP1
SPI1	S100A11
SPI1	SNX18
SPI1	AC087500.1
SPI1	FFAR4
SPI1	IL1B
SPI1	RP2
SPI1	TYROBP
SPI1	PXK
SPI1	TEX14
SPI1	PRR16
SPI1	DHRS7B
SPI1	TMEM164
SPI1	IFNGR1
SPI1	ENTPD1
SPI1	DIPK2A
SPI1	SH2B2
SPI1	IFITM2
SPI1	WSB1
SPI1	FAM110A
SPI1	C3AR1
SPI1	CYP27A1
SPI1	SFMBT2
SPI1	SPN
SPI1	TBC1D9
SPI1	PRAM1
SPI1	RAB31
SPI1	MYOF
SPI1	TMEM252-DT
SPI1	ITGA4
SPI1	AC004540.1
SPI1	ABI3
SPI1	SIPA1L3
SPI1	CCL3
SPI1	PDE6D
SPI1	LMO2
SPI1	TDRD7
SPI1	PSEN1
BCL11A	CD22
BCL11A	AC107884.1
BCL11A	LINC02664
BCL11A	RAB30
BCL11A	MARK1
BCL11A	LINC02085
BCL11A	STX7
BCL11A	MYO1E
BCL11A	SREBF2
BCL11A	LINC01754
BCL11A	WDR11-AS1
BCL11A	JAZF1
BCL11A	SWAP70
BCL11A	AC022144.1
BCL11A	LINC01781
BCL11A	BLK
BCL11A	LY86
BCL11A	CD83
BCL11A	ARID5B
BCL11A	LINC02397
BCL11A	FAM177B
BCL11A	DAPP1
BCL11A	LINC00886
BCL11A	IRAK2
BCL11A	CNR1
BCL11A	FAM81A
BCL11A	EPB41L4A
BCL11A	THRB
BCL11A	ALPK1
BCL11A	IGHE
BCL11A	RHBDD1
BCL11A	AC111006.1
BCL11A	CLVS1
BCL11A	NKAPL
BCL11A	IL1A
BCL11A	SCIMP
BCL11A	CCDC50
BCL11A	COL19A1
BCL11A	CCR6
BCL11A	TNFRSF13B
BCL11A	IFNG-AS1
BCL11A	SYK
BCL11A	LINC02161
BCL11A	JADE3
BCL11A	GOLIM4
BCL11A	LRMP
BCL11A	TCL1B
BCL11A	IRF4
BCL11A	NID1
BCL11A	STRBP
BCL11A	IL7
BCL11A	AUTS2
BCL11A	LIMD1
BCL11A	RRAS2
BCL11A	EPM2A
BCL11A	AL121888.1
BCL11A	RHBDF2
BCL11A	UST
BCL11A	AL139020.1
BCL11A	ZFP36L1
BCL11A	USP6NL
BCL11A	AC060234.3
BCL11A	PIK3AP1
BCL11A	LINC01182
BCL11A	GNG7
BCL11A	AC079336.4
BCL11A	SNAP25
BCL11A	TLR10
BCL11A	ANKRD33B
BCL11A	SNX8
BCL11A	BTNL9
BCL11A	LINC02245
BCL11A	MEF2C-AS1
BCL11A	MACC1
BCL11A	CD74
BCL11A	HVCN1
BCL11A	TCL1A
BCL11A	AC007384.1
BCL11A	SP140
BCL11A	AL592429.2
BCL11A	PXK
BCL11A	ZNF608
BCL11A	CTSC
BCL11A	PIP5K1B
BCL11A	AL139035.2
BCL11A	LINC00926
BCL11A	TNFRSF13C
BCL11A	SIPA1L3
BCL11A	RAPGEF5
BCL11A	LAMC1
BCL11A	CXCL10
BCL11A	SLC15A2
BCL11A	GLRA3
BCL11A	PARM1
BCL11A	TCL6
BCL11A	KLHL14
BCL11A	CMKLR1
BCL11A	IGHG4
BCL11A	ENAH
BCL11A	ARAP2
BCL11A	MEF2C-AS2
BCL11A	TMED8
BCL11A	AL355076.2
BCL11A	AC006504.5
BCL11A	HLA-DOB
BCL11A	SLC2A5
BCL11A	TP63
BCL11A	RAB12
BCL11A	FCER2
BCL11A	DRAM1
BCL11A	FCRLA
BCL11A	POU2AF1
BCL11A	AC079089.1
BCL11A	WARS2
BCL11A	WDFY4
BCL11A	EML6
BCL11A	SLCO5A1
BCL11A	LINC02202
BCL11A	AC008014.1
BCL11A	BMP2K
BCL11A	KMO
BCL11A	PAX5
BCL11A	CHL1
BCL11A	SSBP2
BCL11A	HSH2D
BCL11A	TRIO
BCL11A	PRKCE
BCL11A	CIITA
BCL11A	AFF3
BCL11A	VAV2
BCL11A	RHEX
BCL11A	IMPA2
BCL11A	SMAD3
BCL11A	NAP1L1
BCL11A	KIAA0319
BCL11A	MS4A1
BCL11A	UGT8
BCL11A	AL392172.2
BCL11A	FCRL5
BCL11A	CCSER1
BCL11A	AL161781.2
BCL11A	AC136424.2
BCL11A	AC110760.1
BCL11A	FAM30A
BCL11A	AL079338.1
BCL11A	AC079921.1
BCL11A	NIBAN3
BCL11A	HLA-DMB
BCL11A	VPREB3
BCL11A	BEND4
BCL11A	MEF2C
BCL11A	COLCA2
BCL11A	CD200
BCL11A	EPB41L2
BCL11A	CLNK
BCL11A	LINC02384
BCL11A	MARCH3
BCL11A	SPIB
BCL11A	LHFPL2
BCL11A	LINC00494
BCL11A	BTLA
BCL11A	AC083837.1
BCL11A	ADGRG5
BCL11A	EBF1
BCL11A	CLEC17A
BCL11A	DENND5B
BCL11A	SH3RF1
BCL11A	WNT16
BCL11A	BLNK
BCL11A	SYT17
BCL11A	NEK6
BCL11A	GPM6A
BCL11A	LAT2
BCL11A	CR2
BCL11A	TPD52
BCL11A	IFNGR1
BCL11A	TBC1D9
BCL11A	STAP1
BCL11A	ARHGAP24
BCL11A	MGAT5
BCL11A	MYBL2
BCL11A	LINC02550
BCL11A	MTPN
FOSB	PICALM
FOSB	ARSD
FOSB	AC020907.3
FOSB	AL450992.3
FOSB	ITGAV
FOSB	FOS
FOSB	SERPINE1
FOSB	S100A6
FOSB	RGS2
FOSB	ETS2
FOSB	SLC38A2
FOSB	SIL1
FOSB	FOSL1
FOSB	ZFP36
FOSB	ZSWIM6
FOSB	CUEDC1
FOSB	FTL
FOSB	ETF1
FOSB	GABARAP
FOSB	KLF10
FOSB	MYO1E
FOSB	TKT
FOSB	FOSB
FOSB	KSR1
FOSB	UBAP1
FOSB	AC239799.2
FOSB	CLIP1
FOSB	SKAP2
FOSB	ATP6V1A
FOSB	PID1
FOSB	ARL13B
FOSB	PMAIP1
FOSB	NR4A2
FOSB	SGK1
FOSB	PLD1
FOSB	PPM1H
FOSB	LUCAT1
FOSB	EMC1-AS1
FOSB	BHLHE40
FOSB	AL355075.4
FOSB	NECTIN2
FOSB	MIDN
FOSB	ATF3
FOSB	RCOR1
FOSB	TNFRSF10B
FOSB	ZMIZ1
FOSB	SBF2
FOSB	OLR1
FOSB	ARMH3
FOSB	ST6GALNAC2
FOSB	FGD6
FOSB	LRSAM1
FOSB	AL139807.1
FOSB	IFFO2
FOSB	PHACTR4
FOSB	GMEB1
FOSB	B4GALT5
FOSB	CHKA
FOSB	TRIM25
FOSB	FNDC3B
FOSB	BABAM2
FOSB	SPECC1
FOSB	TUBA1C
FOSB	ADAM9
FOSB	BCAS3
FOSB	GPCPD1
FOSB	ZFAND5
FOSB	RBKS
FOSB	JUN
FOSB	ELF2
FOSB	OPA3
FOSB	VMP1
FOSB	DUSP5
FOSB	RIC1
FOSB	GABARAPL1
FOSB	ADAMTSL4-AS1
FOSB	VSTM1
FOSB	KLF6
FOSB	TFCP2
FOSB	USP40
FOSB	YARS
FOSB	TNFAIP2
FOSB	LINC01504
FOSB	AC007952.4
FOSB	KYNU
FOSB	ATP6V0A1
FOSB	AL158801.2
FOSB	TUBA1A
FOSB	TNS3
FOSB	SLC17A5
FOSB	ATP13A3
FOSB	SSH1
FOSB	SUFU
FOSB	PITPNA
FOSB	ZNF487
FOSB	RRP12
FOSB	GLA
FOSB	CORO1C
FOSB	SAT1
FOSB	DOCK5
FOSB	UBE2E1
FOSB	BHLHE40-AS1
FOSB	TMEM52B
FOSB	NEAT1
FOSB	HIF1A
FOSB	APAF1
FOSB	AC020916.1
FOSB	TACC1
FOSB	ARL5B
FOSB	RHOB
FOSB	AC245014.3
FOSB	CYB5R4
FOSB	SYAP1
FOSB	SLX4IP
FOSB	PLEKHG2
FOSB	NOCT
FOSB	GNA13
FOSB	FTH1
FOSB	ANXA1
FOSB	STK38L
FOSB	TPM4
FOSB	VNN2
FOSB	EFCAB2
FOSB	HIF1A-AS3
FOSB	PBX3
FOSB	PHLDA2
FOSB	DUSP1
FOSB	LINC00910
FOSB	AC022217.3
FOSB	TIMP2
FOSB	MBOAT7
FOSB	ID1
FOSB	DHRS7B
FOSB	LRRC8D
FOSB	TEX14
FOSB	RBM47
FOSB	WSB1
FOSB	HAVCR2
FOSB	USP32
FOSB	FBXO34
FOSB	SLC2A3
FOSB	TBK1
FOSB	BMPR2
FOSB	RNF24
FOSB	ACTB
FOSB	ADAM17
FOSB	IER3
FOSB	ATG7
FOSB	USP15
FOS	PTPRE
FOS	NAMPT
FOS	ADAMTSL4-AS1
FOS	ATF3
FOS	FOS
FOS	RGS2
FOS	KLF6
FOS	ZFP36
FOS	AHNAK
FOS	APLP2
FOS	TUBA1A
FOS	GRN
FOS	JMJD1C
FOS	DUSP1
FOS	AC022217.3
FOS	LMNA
FOS	LRRFIP1
FOS	ATP2B1-AS1
FOS	JUN
FOS	DPYD
TBX21	H2AFZ
TBX21	NUGGC
TBX21	NMUR1
TBX21	PHLDB2
TBX21	LINC01934
TBX21	AP002852.1
TBX21	TSPAN1
TBX21	PIK3R3
TBX21	TIGIT
TBX21	GZMK
TBX21	TTLL1
TBX21	IKZF3
TBX21	ARAP2
TBX21	SH3RF2
TBX21	NCALD
TBX21	CXCR3
TBX21	GTDC1
TBX21	BHLHE40
TBX21	ELOVL6
TBX21	SLAMF7
TBX21	GLCCI1
TBX21	SGCD
TBX21	KATNAL1
TBX21	FCRL6
TBX21	SKA2
TBX21	PTPN22
TBX21	HIST1H1D
TBX21	AC243829.1
TBX21	ADGRG1
TBX21	DTHD1
TBX21	YPEL1
TBX21	MCOLN2
TBX21	CEP78
TBX21	MYO6
TBX21	CBLB
TBX21	IFNG-AS1
TBX21	AL133467.2
TBX21	CXCR6
TBX21	MAN1A1
TBX21	ANLN
TBX21	XCL2
TBX21	MCTP2
TBX21	HIST1H2AH
TBX21	BATF
TBX21	TBX21
TBX21	GALNT10
TBX21	PRSS23
TBX21	LINC02732
TBX21	CTNNAL1
TBX21	SMC2
TBX21	FCRL3
TBX21	CD226
TBX21	ST8SIA6
TBX21	KIF21A
TBX21	AC113615.2
TBX21	C12orf75
TBX21	AP001528.1
TBX21	ID2
TBX21	ARHGEF12
TBX21	CCNA2
TBX21	AC087269.1
TBX21	MCM8
TBX21	IFNG
TBX21	LINC02084
TBX21	RRAS2
TBX21	LINC02357
TBX21	TNIP3
TBX21	CD244
TBX21	LINC00299
TBX21	ENPP5
TBX21	C1orf21
TBX21	CCL4
TBX21	CMC1
TBX21	CD160
TBX21	IL12RB2
TBX21	SLAMF1
TBX21	SKAP1
TBX21	IL2RB
TBX21	AC243829.2
TBX21	YES1
TBX21	PRR5L
TBX21	LINC00944
TBX21	AC015849.1
TBX21	AC022075.1
TBX21	ITGAL
TBX21	KAT2B
TBX21	SLC9B2
TBX21	NFATC2
TBX21	DLG5
TBX21	ARHGAP10
TBX21	LINC02384
TBX21	OSBPL3
TBX21	AC104370.1
TBX21	ZNF683
TBX21	KIAA1671
TBX21	IL32
TBX21	TRAV1-2
TBX21	MIR155HG
TBX21	HACD1
TBX21	CCL5
TBX21	WNT16
TBX21	AC006369.1
TBX21	ATXN1
TBX21	PLCXD2
TBX21	ESR2
TBX21	EXO1
TBX21	SP140
TBX21	CORT
TBX21	NPC1
TBX21	CTSC
TBX21	HBA2
TBX21	TMSB4X
TBX21	RFX3-AS1
TBX21	RORA-AS1
TBX21	LINC01160
TBX21	AC079822.1
TBX21	SAMD3
TBX21	TUBB4A
TBX21	HLCS
TBX21	IFNLR1
TBX21	HBA1
TBX21	GPR68
TBX21	KLRK1
TBX21	KLRD1
TBX21	GZMA
BATF	PYHIN1
BATF	HIST1H4C
BATF	ATXN1
E2F7	H2AFZ
E2F7	CCND2
E2F7	BRCA2
E2F7	BLM
E2F7	ASF1B
E2F7	CPLANE1
E2F7	CLSPN
E2F7	KNTC1
E2F7	CDCA7
E2F7	DIAPH3
E2F7	POLQ
E2F7	SLC20A1
E2F7	UBE2S
E2F7	BIRC5
E2F7	IKBIP
E2F7	DSCC1
E2F7	RRM1
E2F7	HJURP
E2F7	RTTN
E2F7	RFC3
E2F7	GINS2
E2F7	HIST1H3B
E2F7	MCM7
E2F7	CEP152
E2F7	NDC1
E2F7	LAG3
E2F7	FEN1
E2F7	CDCA5
E2F7	HIST1H1D
E2F7	RPS18
E2F7	ZNF367
E2F7	CDC6
E2F7	XYLB
E2F7	MCM10
E2F7	HIST1H4H
E2F7	NPDC1
E2F7	POLA1
E2F7	RPL10
E2F7	HIST1H1B
E2F7	HIST1H3G
E2F7	HIST1H3C
E2F7	PKMYT1
E2F7	STIL
E2F7	CENPU
E2F7	HIST1H2BB
E2F7	SMC2
E2F7	TUBB
E2F7	E2F8
E2F7	VRK1
E2F7	NAP1L1
E2F7	MCM8
E2F7	RBL1
E2F7	TYMS
E2F7	EPM2A
E2F7	LMNB1
E2F7	CENPP
E2F7	SPC24
E2F7	SMC4
E2F7	RAD51
E2F7	MCM3
E2F7	FANCM
E2F7	TK1
E2F7	NCAPG2
E2F7	NDC80
E2F7	PRIM2
E2F7	ORAI2
E2F7	CHEK1
E2F7	DTL
E2F7	TUBA1B
E2F7	EZH2
E2F7	FLNA
E2F7	ORC1
E2F7	BUB1B
E2F7	HIST1H3F
E2F7	CCDC167
E2F7	HMGB2
E2F7	DUT
E2F7	CDT1
E2F7	MCM4
E2F7	CDC7
E2F7	TYMSOS
E2F7	SLC16A1
E2F7	CENPM
E2F7	GMNN
E2F7	FANCI
E2F7	CNBD2
E2F7	STMN1
E2F7	MCM2
E2F7	FBXO5
E2F7	MCM6
E2F7	MND1
E2F7	H2AFX
E2F7	HIST1H4C
E2F7	WDR76
E2F7	ATAD5
E2F7	WDHD1
E2F7	MYBL2
E2F7	ACTB
E2F7	MMS22L
E2F7	GAPDH
E2F7	VKORC1L1
TCF3	STRBP
TCF3	RAPGEF5
TCF3	ANGPTL1
TCF3	NDUFV2-AS1
TCF3	WDFY4
TCF3	IGHG3
TCF3	AL049830.3
TCF3	LINC02664
TCF3	CERS4
TCF3	RAB30
TCF3	IGHG1
TCF3	EML6
TCF3	LAMC1
TCF3	IKZF2
TCF3	LINC01685
TCF3	PARM1
TCF3	ABCA9
TCF3	GFOD1
TCF3	AL157902.1
TCF3	COL4A4
TCF3	AC002480.2
TCF3	PIK3R3
TCF3	MYO1B
TCF3	IGHD
TCF3	FCRL5
TCF3	RALGPS2
TCF3	PAX5
TCF3	BLNK
TCF3	ZNF786
TCF3	AL161781.2
TCF3	MICAL3
TCF3	KLHL14
TCF3	AC110760.1
TCF3	COCH
TCF3	COL19A1
TCF3	SP140
TCF3	TNFRSF13B
TCF3	BLK
TCF3	LARGE1
TCF3	NIBAN3
TCF3	NCAPG
TCF3	LEKR1
TCF3	AL138828.1
TCF3	LINC02397
TCF3	LINC02161
TCF3	CR2
TCF3	ATF7IP2
TCF3	AL358944.1
TCF3	GSTCD
TCF3	VPREB3
TCF3	LINC00944
TCF3	CNR1
TCF3	LINC01184
TCF3	IGHM
TCF3	IGHA2
TCF3	AFF3
TCF3	GNG7
TCF3	HIST1H3B
TCF3	COLCA2
TCF3	AL589693.1
TCF3	STAP1
TCF3	FCER2
TCF3	RALGPS1
TCF3	IFNLR1
TCF3	SIPA1L3
TCF3	AL592295.3
TCF3	XACT
TCF3	PPP1R16B
TCF3	MREG
TCF3	IGHGP
TCF3	MARCH3
TCF3	SPIB
TCF3	BANK1
TCF3	POU2AF1
TCF3	CLVS1
SRSF3	KIF14
SRSF3	H2AFZ
SRSF3	NDC1
SRSF3	EEF1A1
SRSF3	HMGB2
SRSF3	RBL1
SRSF3	CCDC34
SRSF3	LMNB1
SRSF3	STRIP2
SRSF3	KIFC1
SRSF3	DDX19B
SRSF3	SPC24
SRSF3	HIST1H1D
SRSF3	STX18
SRSF3	CLSPN
SRSF3	GMEB1
SRSF3	RPS18
SRSF3	SMC4
SRSF3	RAD51
SRSF3	CDC45
SRSF3	HMMR
SRSF3	STMN1
SRSF3	FBXO5
SRSF3	POLE2
SRSF3	NCAPG2
SRSF3	MND1
SRSF3	H2AFX
SRSF3	CCNB2
SRSF3	HIST1H4C
SRSF3	HIST1H1B
SRSF3	TMSB4X
SRSF3	GTF3C2-AS1
SRSF3	HIST1H3G
SRSF3	ASPM
SRSF3	TPM3
SRSF3	CRIP1
SRSF3	HIST1H3C
SRSF3	PLK4
SRSF3	PKMYT1
SRSF3	WDR60
SRSF3	ATAD5
SRSF3	HIST1H3B
SRSF3	TUBA1B
SRSF3	EZH2
SRSF3	FLNA
SRSF3	MCM7
SRSF3	CENPU
SRSF3	ACTB
SRSF3	E2F2
SRSF3	ISG15
SRSF3	SHCBP1
SRSF3	HIST1H3F
SRSF3	ECT2
CHD2	AC008462.1
CHD2	ACTA2
CHD2	UBTD2
CHD2	CERS4
CHD2	PATL2
CHD2	ZRANB3
CHD2	FBXO36
CHD2	TBC1D32
CHD2	SEPTIN11
CHD2	C22orf34
CHD2	PTPN13
CHD2	LINC01301
CHD2	MAML2
CHD2	KDM4A-AS1
CHD2	LINC01376
CHD2	GPHN
CHD2	ESR2
CHD2	TRIM62
CHD2	SLC35D1
CHD2	NDFIP2
CHD2	SAMD13
CHD2	CLIC4
CHD2	CMC1
CHD2	GALM
CHD2	IQCH
CHD2	MAP3K13
CHD2	EML5
CHD2	AP002495.1
CHD2	SOGA3
CHD2	AC019077.1
CHD2	SLC35G1
CHD2	UBXN10-AS1
CHD2	UBE2O
CHD2	DIXDC1
CHD2	RTTN
CHD2	FAM222B
CHD2	CTPS2
CHD2	RMI1
CHD2	PIWIL2
CHD2	CAMKMT
CHD2	AIG1
CHD2	AC137630.1
CHD2	NUDCD1
CHD2	ALMS1
CHD2	WWOX
CHD2	POLR3B
CHD2	ARHGEF12
CHD2	CEP290
CHD2	SSX2IP
AGO2	LPCAT3
AGO2	LONRF3
AGO2	FBXO28
AGO2	HES4
AGO2	PER3
AGO2	HSPBAP1
AGO2	ECM1
AGO2	SH2B3
AGO2	AC011511.2
AGO2	NBEAL1
AGO2	TESC
AGO2	CRY1
AGO2	PGD
AGO2	FARP2
AGO2	PPARG
AGO2	ZDHHC2
AGO2	ITGA1
AGO2	TRNP1
AGO2	BHLHE40
AGO2	UBE2E1-AS1
AGO2	NECTIN2
AGO2	TAPT1-AS1
AGO2	WASHC2C
AGO2	TASP1
AGO2	AC008462.1
AGO2	DDX58
AGO2	SYAP1
AGO2	SLC44A1
AGO2	IFT74
AGO2	ARNTL2
AGO2	PYGL
AGO2	RGL1
AGO2	IFFO2
AGO2	RAB10
AGO2	ARRDC3-AS1
AGO2	AL360181.1
AGO2	NFIL3
AGO2	DERA
AGO2	EGR1
AGO2	AC087500.1
AGO2	EGLN3
AGO2	USP46
AGO2	KIAA0825
AGO2	PARD6G-AS1
AGO2	TBC1D16
AGO2	AC019129.2
AGO2	ARHGAP32
GLIS1	TENT5C
GLIS1	A2M-AS1
GLIS1	AL137856.1
GLIS1	PDZD3
GLIS1	DOCK6
GLIS1	AC023024.1
GLIS1	KIAA0586
GLIS1	PIK3C2B
GLIS1	LRRC8B
GLIS1	B3GAT1
GLIS1	B9D1
GLIS1	SPATA45
GLIS1	MRC2
GLIS1	TSPAN15
GLIS1	PRR5
GLIS1	EPHX4
GLIS1	GPR153
GLIS1	LINC02298
GLIS1	DYNLRB2
GLIS1	TMEM246
GLIS1	MATK
GLIS1	LEKR1
GLIS1	TEX14
GLIS1	JADE3
GLIS1	DLGAP4-AS1
GLIS1	CR1L
GLIS1	AL161729.1
GLIS1	MORN4
GLIS1	LOXL4
GLIS1	SGSM1
GLIS1	MEIG1
GLIS1	SLC12A2
GLIS1	JPH4
GLIS1	NT5DC1
GLIS1	MAK
GLIS1	AL078459.1
GLIS1	ZNF10
GLIS1	TLCD2
GLIS1	POU3F1
GLIS1	EOMES
GLIS1	AL355075.4
GLIS1	MMP11
GLIS1	KIF21A
IRF1	GBP5
IRF1	AC026333.3
IRF1	GCH1
IRF1	AC008532.1
IRF1	ADGRE5
IRF1	AC069243.1
IRF1	LACTB
IRF1	KLF6
IRF1	AHNAK
IRF1	EPSTI1
IRF1	SOAT1
IRF1	KLF10
IRF1	AC099063.1
IRF1	TMX4
IRF1	GBP2
IRF1	TNFSF10
IRF1	AC006160.1
IRF1	DUSP1
IRF1	SRGAP3
IRF1	TRIM25
IRF1	NABP1
IRF1	NPC1
IRF1	IFIT2
IRF1	IFIH1
IRF1	GABPB1
IRF1	USP25
IRF1	AC073140.1
IRF1	GBP1
IRF1	IRF1
IRF1	JUN
IRF1	GBP4
IRF1	LAP3
IRF1	TFAP2A-AS1
GABPB1	CFAP299
GABPB1	CADM1
GABPB1	FAM78B
GABPB1	PIWIL2
MNT	AGPAT4
MNT	PLAGL1
MNT	TEX2
MNT	CCDC6
MNT	DMXL2
MNT	SREBF2
MNT	LARP1B
MNT	AL158801.2
MNT	SUFU
MNT	SLC20A1
MNT	CCDC170
MNT	SLC10A7
MNT	NR4A2
MNT	DHX32
MNT	IKBIP
MNT	ARHGEF11
MNT	ABL1
MNT	TBC1D9
MNT	SLC16A6
MNT	TTC21A
MNT	AHCYL2
MNT	ALMS1
MNT	CPED1
MNT	ZCWPW1
MNT	AC006001.2
MNT	ARL15
MNT	C20orf194
POLR2G	SERPINA1
POLR2G	HBA2
POLR2G	IFITM2
POLR2G	ACTG1
POLR2G	IFITM3
POLR2G	CFD
POLR2G	BMP4
POLR2G	SPC24
POLR2G	PSME2
POLR2G	NPAS2
POLR2G	GINS2
POLR2G	AIF1
POLR2G	HBA1
POLR2G	HBQ1
POLR2G	CROCC2
POLR2G	PPP1R9A
POLR2G	PTPN6
ZNF331	AC002460.2
ZNF331	AC022146.2
ZNF331	H2AFY2
ZNF331	PIGL
ZNF331	NR3C2
ZNF331	EFHC1
ZNF331	FKTN
ZNF331	LINC01725
ZNF331	KCNC1
ZNF331	NET1
ZNF331	AL109930.1
ZNF331	AC068481.1
ZNF331	SPRY1
ZNF331	TBC1D8-AS1
HMGA2	PTPRJ
HMGA2	ANXA1
HMGA2	AC092171.4
HMGA2	SAT1
HMGA2	IFIT3
HMGA2	P4HA1
HMGA2	AC100803.2
HMGA2	CTSL
HMGA2	ATP1B3
HMGA2	EPS8
HMGA2	XRCC4
HMGA2	ADAP2
NFXL1	GPATCH2
NFXL1	NIBAN1
NFXL1	RILPL2
NFXL1	ATP8B4
NFXL1	PRKCE
NFXL1	RB1
NFXL1	TMEM38B
NFXL1	SHLD2
NFXL1	MAP3K8
NFXL1	PIGX
NFXL1	CPEB2
NFXL1	RNF122
RARG	EEF1A1
RARG	HLF
RARG	TRIM71
RARG	BICD1
RARG	GLRA1
RARG	AC007216.4
RARG	RPS18
RARG	PERP
RARG	MOSMO
RARG	POLR3B
RARG	ODC1
NCOA4	CHD9
NCOA4	AC078778.1
NCOA4	FTL
NCOA4	CEBPB
NCOA4	POC1B-AS1
NCOA4	HSPA1B
NCOA4	ICAM4
NCOA4	TKT
NCOA4	C5AR1
NCOA4	ZNF385A
NCOA4	MTPN
AKNA	TRIM25
AKNA	AC008462.1
AKNA	RPL13A
AKNA	TBC1D12
AKNA	SUPT3H
AKNA	RPS12
AKNA	RPS27
AKNA	GBE1
AKNA	TPT1
AKNA	MNAT1
ZNF800	AL354696.2
ZNF800	AL359317.1
ZNF800	KLHL7
ZNF800	SERAC1
ZNF800	ZNF786
ZNF800	MB21D2
ZNF800	PSMD5
ZNF800	DDX19B
ZNF800	IGFBP6
ZNF761	NEDD4
ZNF761	STK33
ZNF761	PCDH9
ZNF761	LRIG2-DT
ZNF761	INTS2
ZNF761	DZANK1
ZNF761	AC138649.1
ZNF761	SPRY1
ZNF761	DTWD1
GATA1	PKIA-AS1
GATA1	LINC01962
GATA1	SLC38A6
GATA1	AL034417.3
GATA1	LRRC7
GATA1	PPME1
GATA1	AL138720.1
[truncated: 122 more rows]
